# Supplementary material for: The effects of mismatched train and test data cleaning pipelines on regression models: lessons for practice
Source: PeerJ Comput Sci. 2025 Apr 2;11:e2793. doi: 10.7717/peerj-cs.2793 (PMC12190241; doi:10.7717/peerj-cs.2793)
Supplement: Supplemental Information 1 [file peerj-cs-11-2793-s001.zip]

Archive with 47 entries (40 files):
- mismatched_data_cleaning-main/
- mismatched_data_cleaning-main/README.md
- mismatched_data_cleaning-main/analysis/
- mismatched_data_cleaning-main/analysis/.ipynb_checkpoints/
- mismatched_data_cleaning-main/analysis/.ipynb_checkpoints/cleaning_effects_airbnb-checkpoint.ipynb
- mismatched_data_cleaning-main/analysis/.ipynb_checkpoints/model_results_analysis-checkpoint.ipynb
- mismatched_data_cleaning-main/analysis/.ipynb_checkpoints/results_analysis (delete comments and replace)-checkpoint.ipynb
- mismatched_data_cleaning-main/analysis/.ipynb_checkpoints/results_analysis - Copy-checkpoint.ipynb
- mismatched_data_cleaning-main/analysis/.ipynb_checkpoints/results_analysis-checkpoint.ipynb
- mismatched_data_cleaning-main/analysis/README.md
- mismatched_data_cleaning-main/analysis/__pycache__/
- mismatched_data_cleaning-main/analysis/__pycache__/clean_method.cpython-311.pyc
- mismatched_data_cleaning-main/analysis/__pycache__/clean_method.cpython-312.pyc
- mismatched_data_cleaning-main/analysis/__pycache__/cleaner.cpython-311.pyc
- mismatched_data_cleaning-main/analysis/__pycache__/cleaner.cpython-312.pyc
- mismatched_data_cleaning-main/analysis/airbnb_gbr_results.csv
- mismatched_data_cleaning-main/analysis/airbnb_raw.csv
- mismatched_data_cleaning-main/analysis/airbnb_rfr_results.csv
- mismatched_data_cleaning-main/analysis/airbnb_xgb_results.csv
- mismatched_data_cleaning-main/analysis/appendix.pdf
- mismatched_data_cleaning-main/analysis/clean_method.py
- mismatched_data_cleaning-main/analysis/cleaner.py
- mismatched_data_cleaning-main/analysis/cleaning_effects_airbnb.ipynb
- mismatched_data_cleaning-main/analysis/cleaning_effects_distributions.csv
- mismatched_data_cleaning-main/analysis/model_results_analysis.ipynb
- mismatched_data_cleaning-main/analysis/uscensus_gbr_results.csv
- mismatched_data_cleaning-main/analysis/uscensus_rfr_results.csv
- mismatched_data_cleaning-main/analysis/uscensus_xgb_results.csv
- mismatched_data_cleaning-main/code/
- mismatched_data_cleaning-main/code/.ipynb_checkpoints/
- mismatched_data_cleaning-main/code/.ipynb_checkpoints/airbnb_data_cleaning-checkpoint.ipynb
- mismatched_data_cleaning-main/code/.ipynb_checkpoints/cleaning_effects_airbnb-checkpoint.ipynb
- mismatched_data_cleaning-main/code/.ipynb_checkpoints/uscensus_data_cleaning-checkpoint.ipynb
- mismatched_data_cleaning-main/code/README.md
- mismatched_data_cleaning-main/code/__pycache__/
- mismatched_data_cleaning-main/code/__pycache__/clean_method.cpython-38.pyc
- mismatched_data_cleaning-main/code/__pycache__/cleaner.cpython-38.pyc
- mismatched_data_cleaning-main/code/airbnb_data_cleaning.ipynb
- mismatched_data_cleaning-main/code/airbnb_model_fitting.ipynb
- mismatched_data_cleaning-main/code/airbnb_model_inference.ipynb
- mismatched_data_cleaning-main/code/airbnb_raw.csv
- mismatched_data_cleaning-main/code/clean_method.py
- mismatched_data_cleaning-main/code/cleaner.py
- mismatched_data_cleaning-main/code/uscensus_data_cleaning.ipynb
- mismatched_data_cleaning-main/code/uscensus_model_fitting.ipynb
- mismatched_data_cleaning-main/code/uscensus_model_inference.ipynb
- mismatched_data_cleaning-main/code/uscensus_raw.csv
