# Supplementary material for: The effects of mismatched train and test data cleaning pipelines on regression models: lessons for practice
Source: PeerJ Comput Sci. 2025 Apr 2;11:e2793. doi: 10.7717/peerj-cs.2793 (PMC12190241; doi:10.7717/peerj-cs.2793)
Supplement: Supplemental Information 1 [file peerj-cs-11-2793-s001.zip › mismatched_data_cleaning-main/analysis/airbnb_gbr_results.csv]

model	train_cleaning	test_cleaning	score	train_test_split
gbr_0_6	6	0	0.6250911500008834	0
gbr_0_13	13	0	0.6166605315315216	0
gbr_0_20	20	0	0.6133183546212424	0
gbr_0_27	27	0	0.6099545015714307	0
gbr_0_34	34	0	0.6140196457738807	0
gbr_0_41	41	0	0.6057291448185345	0
gbr_0_48	48	0	0.6143201243381894	0
gbr_0_55	55	0	0.6068513655631991	0
gbr_0_62	62	0	0.6129893630902707	0
gbr_0_69	69	0	0.6098283404301846	0
gbr_0_76	76	0	0.6142684914525288	0
gbr_0_83	83	0	0.6060953542380741	0
gbr_0_90	90	0	0.6133959313268809	0
gbr_0_97	97	0	0.6085394438759104	0
gbr_0_6	6	1	0.6208243790661374	0
gbr_0_13	13	1	0.6127753509377938	0
gbr_0_20	20	1	0.6101711523643105	0
gbr_0_27	27	1	0.6064536531972062	0
gbr_0_34	34	1	0.6102358026772325	0
gbr_0_41	41	1	0.6028374904423262	0
gbr_0_48	48	1	0.6107614809373951	0
gbr_0_55	55	1	0.603524509623807	0
gbr_0_62	62	1	0.6098267676411468	0
gbr_0_69	69	1	0.6063215890994658	0
gbr_0_76	76	1	0.6108880187981245	0
gbr_0_83	83	1	0.6033406617967916	0
gbr_0_90	90	1	0.6100726379480859	0
gbr_0_97	97	1	0.605179045144898	0
gbr_0_6	6	2	0.6219566881886185	0
gbr_0_13	13	2	0.6134252783992137	0
gbr_0_20	20	2	0.6102198161314952	0
gbr_0_27	27	2	0.6062919817233081	0
gbr_0_34	34	2	0.6111808312454556	0
gbr_0_41	41	2	0.602554024208264	0
gbr_0_48	48	2	0.6110078999699028	0
gbr_0_55	55	2	0.6029245862389832	0
gbr_0_62	62	2	0.6098907388625481	0
gbr_0_69	69	2	0.6061598914526435	0
gbr_0_76	76	2	0.6114728221578964	0
gbr_0_83	83	2	0.602951986671066	0
gbr_0_90	90	2	0.6101839365833603	0
gbr_0_97	97	2	0.6046376724144029	0
gbr_0_6	6	3	0.6176352883236003	0
gbr_0_13	13	3	0.6094752625985542	0
gbr_0_20	20	3	0.6070249927361159	0
gbr_0_27	27	3	0.6027068552474923	0
gbr_0_34	34	3	0.607366410010334	0
gbr_0_41	41	3	0.5996089162345981	0
gbr_0_48	48	3	0.6073949000691166	0
gbr_0_55	55	3	0.5995101959048426	0
gbr_0_62	62	3	0.6066805436671887	0
gbr_0_69	69	3	0.6025685947991474	0
gbr_0_76	76	3	0.6080629373699612	0
gbr_0_83	83	3	0.6001482317078131	0
gbr_0_90	90	3	0.606810326377218	0
gbr_0_97	97	3	0.601192561936303	0
gbr_0_6	6	4	0.6224478236627724	0
gbr_0_13	13	4	0.6139386509657018	0
gbr_0_20	20	4	0.6106343316096796	0
gbr_0_27	27	4	0.6064755302577636	0
gbr_0_34	34	4	0.6114784903661384	0
gbr_0_41	41	4	0.6028807071445854	0
gbr_0_48	48	4	0.6113474520021904	0
gbr_0_55	55	4	0.6033098558635199	0
gbr_0_62	62	4	0.6103048026546923	0
gbr_0_69	69	4	0.6063479857323661	0
gbr_0_76	76	4	0.6117902985615069	0
gbr_0_83	83	4	0.603269590645213	0
gbr_0_90	90	4	0.6105239121774306	0
gbr_0_97	97	4	0.6050414481030835	0
gbr_0_6	6	5	0.6181039407323149	0
gbr_0_13	13	5	0.6099674045452913	0
gbr_0_20	20	5	0.6074134025882347	0
gbr_0_27	27	5	0.6028583504524989	0
gbr_0_34	34	5	0.6076334394190761	0
gbr_0_41	41	5	0.599905951761148	0
gbr_0_48	48	5	0.607702864920787	0
gbr_0_55	55	5	0.5998681635706347	0
gbr_0_62	62	5	0.6070684805707949	0
gbr_0_69	69	5	0.6027248480262396	0
gbr_0_76	76	5	0.608350957344882	0
gbr_0_83	83	5	0.6004350982860096	0
gbr_0_90	90	5	0.6071172772124944	0
gbr_0_97	97	5	0.6015695638292065	0
gbr_0_6	6	6	0.6212274107715215	0
gbr_0_13	13	6	0.6130612563616908	0
gbr_0_20	20	6	0.6098639026151631	0
gbr_0_27	27	6	0.6058689472367547	0
gbr_0_34	34	6	0.6106698616713182	0
gbr_0_41	41	6	0.602402631047968	0
gbr_0_48	48	6	0.6106928847929688	0
gbr_0_55	55	6	0.6027201783180005	0
gbr_0_62	62	6	0.6095342520906271	0
gbr_0_69	69	6	0.6057425333857204	0
gbr_0_76	76	6	0.61097470690064	0
gbr_0_83	83	6	0.602803618936572	0
gbr_0_90	90	6	0.6098226623526761	0
gbr_0_97	97	6	0.6043827396796435	0
gbr_0_6	6	7	0.6168340513251533	0
gbr_0_13	13	7	0.6090593616086425	0
gbr_0_20	20	7	0.6066184888656482	0
gbr_0_27	27	7	0.6022345136722678	0
gbr_0_34	34	7	0.6067850940255541	0
gbr_0_41	41	7	0.5994112832201218	0
gbr_0_48	48	7	0.607022551034448	0
gbr_0_55	55	7	0.5992587843129351	0
gbr_0_62	62	7	0.6062734396082574	0
gbr_0_69	69	7	0.6021021947400147	0
gbr_0_76	76	7	0.6074951615635525	0
gbr_0_83	83	7	0.5999536243607533	0
gbr_0_90	90	7	0.6063891569814932	0
gbr_0_97	97	7	0.6008875640430794	0
gbr_0_6	6	8	0.6141734777579357	0
gbr_0_13	13	8	0.6070062729905781	0
gbr_0_20	20	8	0.6039425411982009	0
gbr_0_27	27	8	0.599708238480406	0
gbr_0_34	34	8	0.6049539338269625	0
gbr_0_41	41	8	0.5967516957000025	0
gbr_0_48	48	8	0.604601920374284	0
gbr_0_55	55	8	0.5966263743430584	0
gbr_0_62	62	8	0.6036095571628244	0
gbr_0_69	69	8	0.5995745621523447	0
gbr_0_76	76	8	0.6051861992774528	0
gbr_0_83	83	8	0.5970858793746028	0
gbr_0_90	90	8	0.6039314394775478	0
gbr_0_97	97	8	0.598360439447831	0
gbr_0_6	6	9	0.6094112862244803	0
gbr_0_13	13	9	0.6026671993852986	0
gbr_0_20	20	9	0.6004248726761521	0
gbr_0_27	27	9	0.5957715290101561	0
gbr_0_34	34	9	0.6008359791861377	0
gbr_0_41	41	9	0.5934842004300012	0
gbr_0_48	48	9	0.6007132590196134	0
gbr_0_55	55	9	0.5928462566404276	0
gbr_0_62	62	9	0.6000761649775815	0
gbr_0_69	69	9	0.5956315404228387	0
gbr_0_76	76	9	0.6015072090424656	0
gbr_0_83	83	9	0.5939618456271485	0
gbr_0_90	90	9	0.6002785392243825	0
gbr_0_97	97	9	0.5945564510432624	0
gbr_0_6	6	10	0.6150014155126999	0
gbr_0_13	13	10	0.607732035394052	0
gbr_0_20	20	10	0.6049313766249756	0
gbr_0_27	27	10	0.6003170870544594	0
gbr_0_34	34	10	0.6054774524104793	0
gbr_0_41	41	10	0.5972482960109708	0
gbr_0_48	48	10	0.6054167680185342	0
gbr_0_55	55	10	0.5972843197147848	0
gbr_0_62	62	10	0.6045982088457139	0
gbr_0_69	69	10	0.6001881796315849	0
gbr_0_76	76	10	0.6057039057756388	0
gbr_0_83	83	10	0.5975774779457796	0
gbr_0_90	90	10	0.6046910235519762	0
gbr_0_97	97	10	0.5990731184443683	0
gbr_0_6	6	11	0.6101649840685629	0
gbr_0_13	13	11	0.6033127369170806	0
gbr_0_20	20	11	0.6013533928436332	0
gbr_0_27	27	11	0.5963065740550404	0
gbr_0_34	34	11	0.6012696726414986	0
gbr_0_41	41	11	0.5939086863804484	0
gbr_0_48	48	11	0.6014685489815583	0
gbr_0_55	55	11	0.5934425997595827	0
gbr_0_62	62	11	0.6010044873246848	0
gbr_0_69	69	11	0.5961715774735162	0
gbr_0_76	76	11	0.6019323827164778	0
gbr_0_83	83	11	0.5943833045584104	0
gbr_0_90	90	11	0.6009732801396034	0
gbr_0_97	97	11	0.5952076258212091	0
gbr_0_6	6	12	0.6134355097666249	0
gbr_0_13	13	12	0.606324679835937	0
gbr_0_20	20	12	0.6037515622088987	0
gbr_0_27	27	12	0.5994811804544837	0
gbr_0_34	34	12	0.6042963420004863	0
gbr_0_41	41	12	0.596441502141611	0
gbr_0_48	48	12	0.6043568650341499	0
gbr_0_55	55	12	0.5962365990614374	0
gbr_0_62	62	12	0.6034181206846939	0
gbr_0_69	69	12	0.5993522946767798	0
gbr_0_76	76	12	0.6045505150430256	0
gbr_0_83	83	12	0.5967606554315992	0
gbr_0_90	90	12	0.6034593824482815	0
gbr_0_97	97	12	0.5979668737465722	0
gbr_0_6	6	13	0.6085645718016619	0
gbr_0_13	13	13	0.6018873012755259	0
gbr_0_20	20	13	0.6001275833832385	0
gbr_0_27	27	13	0.5954644742131895	0
gbr_0_34	34	13	0.6000309320696058	0
gbr_0_41	41	13	0.5930754812482217	0
gbr_0_48	48	13	0.6003447290226712	0
gbr_0_55	55	13	0.5923583891349414	0
gbr_0_62	62	13	0.5997783937434779	0
gbr_0_69	69	13	0.5953295012868449	0
gbr_0_76	76	13	0.6007107842818507	0
gbr_0_83	83	13	0.5935376149522718	0
gbr_0_90	90	13	0.5997155036955906	0
gbr_0_97	97	13	0.5940649370962154	0
gbr_0_6	6	14	0.593279113924081	0
gbr_0_13	13	14	0.586946287702619	0
gbr_0_20	20	14	0.6004919670926068	0
gbr_0_27	27	14	0.5928369133296313	0
gbr_0_34	34	14	0.5974229343867488	0
gbr_0_41	41	14	0.5916357601466153	0
gbr_0_48	48	14	0.5988543644612627	0
gbr_0_55	55	14	0.5926459116081624	0
gbr_0_62	62	14	0.599849114584134	0
gbr_0_69	69	14	0.5926617187320584	0
gbr_0_76	76	14	0.5975831486423189	0
gbr_0_83	83	14	0.5936408459884768	0
gbr_0_90	90	14	0.598299338920543	0
gbr_0_97	97	14	0.5935082165000187	0
gbr_0_6	6	15	0.5905084691521547	0
gbr_0_13	13	15	0.5842576323809182	0
gbr_0_20	20	15	0.5963355888993251	0
gbr_0_27	27	15	0.5897848691139528	0
gbr_0_34	34	15	0.5927845533621183	0
gbr_0_41	41	15	0.5890547806080524	0
gbr_0_48	48	15	0.5942747614589101	0
gbr_0_55	55	15	0.5894572195720547	0
gbr_0_62	62	15	0.5956573404874996	0
gbr_0_69	69	15	0.5896000281807712	0
gbr_0_76	76	15	0.5935271368899429	0
gbr_0_83	83	15	0.5908116213707315	0
gbr_0_90	90	15	0.5939739865378149	0
gbr_0_97	97	15	0.5905772698793232	0
gbr_0_6	6	16	0.5897856339574801	0
gbr_0_13	13	16	0.5834396069892096	0
gbr_0_20	20	16	0.5970175496357606	0
gbr_0_27	27	16	0.5892298865963153	0
gbr_0_34	34	16	0.5942113872109474	0
gbr_0_41	41	16	0.5879950414730746	0
gbr_0_48	48	16	0.5956800311461901	0
gbr_0_55	55	16	0.5888189745264893	0
gbr_0_62	62	16	0.5963726050244493	0
gbr_0_69	69	16	0.5890541218444534	0
gbr_0_76	76	16	0.5943918953403524	0
gbr_0_83	83	16	0.5900855041808886	0
gbr_0_90	90	16	0.5951456283178984	0
gbr_0_97	97	16	0.5897766874476393	0
gbr_0_6	6	17	0.5866841789647146	0
gbr_0_13	13	17	0.5804495164085234	0
gbr_0_20	20	17	0.5925835126150539	0
gbr_0_27	27	17	0.58581938154603	0
gbr_0_34	34	17	0.5892787367828776	0
gbr_0_41	41	17	0.5849977848723997	0
gbr_0_48	48	17	0.5907596727682206	0
gbr_0_55	55	17	0.5852663315197473	0
gbr_0_62	62	17	0.5919030992904627	0
gbr_0_69	69	17	0.5856339506158961	0
gbr_0_76	76	17	0.5900496631020593	0
gbr_0_83	83	17	0.5868482824110772	0
gbr_0_90	90	17	0.5905058464305383	0
gbr_0_97	97	17	0.5864837728294547	0
gbr_0_6	6	18	0.5906020949936504	0
gbr_0_13	13	18	0.5842382658175407	0
gbr_0_20	20	18	0.597756211841962	0
gbr_0_27	27	18	0.5899056942630666	0
gbr_0_34	34	18	0.5946930004448887	0
gbr_0_41	41	18	0.5885283106276826	0
gbr_0_48	48	18	0.596202191593272	0
gbr_0_55	55	18	0.5894920412308464	0
gbr_0_62	62	18	0.5971115320931613	0
gbr_0_69	69	18	0.589730001693362	0
gbr_0_76	76	18	0.5948793750768174	0
gbr_0_83	83	18	0.5906253126982945	0
gbr_0_90	90	18	0.5956906462780491	0
gbr_0_97	97	18	0.5904619762232446	0
gbr_0_6	6	19	0.587424438234248	0
gbr_0_13	13	19	0.581084284430948	0
gbr_0_20	20	19	0.5932508648061141	0
gbr_0_27	27	19	0.5864391117797068	0
gbr_0_34	34	19	0.5896808095299981	0
gbr_0_41	41	19	0.5854545028672721	0
gbr_0_48	48	19	0.5912089638634732	0
gbr_0_55	55	19	0.585876910565136	0
gbr_0_62	62	19	0.592570714477278	0
gbr_0_69	69	19	0.5862537525229892	0
gbr_0_76	76	19	0.5904510352435732	0
gbr_0_83	83	19	0.5873108602866215	0
gbr_0_90	90	19	0.5909763152135934	0
gbr_0_97	97	19	0.5871029738678533	0
gbr_0_6	6	20	0.5903900977921803	0
gbr_0_13	13	20	0.583998112176173	0
gbr_0_20	20	20	0.5973280261269445	0
gbr_0_27	27	20	0.5895508944308328	0
gbr_0_34	34	20	0.5942178069682663	0
gbr_0_41	41	20	0.5883314264274899	0
gbr_0_48	48	20	0.5958156694201431	0
gbr_0_55	55	20	0.5892547597757786	0
gbr_0_62	62	20	0.596683821006688	0
gbr_0_69	69	20	0.5893753312101713	0
gbr_0_76	76	20	0.5943945101108483	0
gbr_0_83	83	20	0.5904505197686235	0
gbr_0_90	90	20	0.595283666887094	0
gbr_0_97	97	20	0.5902396834965402	0
gbr_0_6	6	21	0.5872124875798803	0
gbr_0_13	13	21	0.580920370866107	0
gbr_0_20	20	21	0.5927814144190813	0
gbr_0_27	27	21	0.5860473108142745	0
gbr_0_34	34	21	0.5891535331702712	0
gbr_0_41	41	21	0.5852304902921778	0
gbr_0_48	48	21	0.5907721419027505	0
gbr_0_55	55	21	0.5856146838959135	0
gbr_0_62	62	21	0.5921017332555697	0
gbr_0_69	69	21	0.5858620794177256	0
gbr_0_76	76	21	0.5899099005801698	0
gbr_0_83	83	21	0.5871078556164233	0
gbr_0_90	90	21	0.5905184416960102	0
gbr_0_97	97	21	0.5868531795576726	0
gbr_0_6	6	22	0.5818844494604438	0
gbr_0_13	13	22	0.5763769107119738	0
gbr_0_20	20	22	0.5898094583382578	0
gbr_0_27	27	22	0.5827483620143894	0
gbr_0_34	34	22	0.586601837383862	0
gbr_0_41	41	22	0.5817745512305359	0
gbr_0_48	48	22	0.5888602471725646	0
gbr_0_55	55	22	0.581920425704005	0
gbr_0_62	62	22	0.5890840900517313	0
gbr_0_69	69	22	0.5825560762702127	0
gbr_0_76	76	22	0.5871461613213327	0
gbr_0_83	83	22	0.5838233257974188	0
gbr_0_90	90	22	0.5879426983179249	0
gbr_0_97	97	22	0.5829113583062329	0
gbr_0_6	6	23	0.5781772223665791	0
gbr_0_13	13	23	0.5728779293331815	0
gbr_0_20	20	23	0.5848442973160228	0
gbr_0_27	27	23	0.5788318374464032	0
gbr_0_34	34	23	0.5810554520078308	0
gbr_0_41	41	23	0.5783379052430422	0
gbr_0_48	48	23	0.5834226154163273	0
gbr_0_55	55	23	0.5778190672114989	0
gbr_0_62	62	23	0.5840787598561036	0
gbr_0_69	69	23	0.5786289033742773	0
gbr_0_76	76	23	0.5822059580505659	0
gbr_0_83	83	23	0.5801411219226718	0
gbr_0_90	90	23	0.582755155423577	0
gbr_0_97	97	23	0.5790750374839175	0
gbr_0_6	6	24	0.583557932859786	0
gbr_0_13	13	24	0.5778977434596331	0
gbr_0_20	20	24	0.5913245816543181	0
gbr_0_27	27	24	0.5840005341535632	0
gbr_0_34	34	24	0.5877430740008357	0
gbr_0_41	41	24	0.5827531315581804	0
gbr_0_48	48	24	0.5900979827060084	0
gbr_0_55	55	24	0.5832140476733344	0
gbr_0_62	62	24	0.5905967821056302	0
gbr_0_69	69	24	0.5838091045612153	0
gbr_0_76	76	24	0.5883364011358705	0
gbr_0_83	83	24	0.5847973381493761	0
gbr_0_90	90	24	0.589218981904889	0
gbr_0_97	97	24	0.5841976601650865	0
gbr_0_6	6	25	0.579783514242255	0
gbr_0_13	13	25	0.5742613947971384	0
gbr_0_20	20	25	0.5863134523091877	0
gbr_0_27	27	25	0.5800410324051297	0
gbr_0_34	34	25	0.5821240885905128	0
gbr_0_41	41	25	0.5792432117652322	0
gbr_0_48	48	25	0.5845922342698711	0
gbr_0_55	55	25	0.5790423787432144	0
gbr_0_62	62	25	0.5855453649448062	0
gbr_0_69	69	25	0.5798390061036348	0
gbr_0_76	76	25	0.5833178451078953	0
gbr_0_83	83	25	0.5810420408833545	0
gbr_0_90	90	25	0.583961772940609	0
gbr_0_97	97	25	0.5802875092999741	0
gbr_0_6	6	26	0.5830507405676815	0
gbr_0_13	13	26	0.5772376458784305	0
gbr_0_20	20	26	0.5907413117421216	0
gbr_0_27	27	26	0.583418042532919	0
gbr_0_34	34	26	0.5871068746628971	0
gbr_0_41	41	26	0.5820478468155802	0
gbr_0_48	48	26	0.5894040064962405	0
gbr_0_55	55	26	0.582533181154927	0
gbr_0_62	62	26	0.5899909449591723	0
gbr_0_69	69	26	0.5832229475078059	0
gbr_0_76	76	26	0.5877438570409348	0
gbr_0_83	83	26	0.5840979586191344	0
gbr_0_90	90	26	0.5885690946242785	0
gbr_0_97	97	26	0.5835170590244083	0
gbr_0_6	6	27	0.5792345430208903	0
gbr_0_13	13	27	0.5736437858364075	0
gbr_0_20	20	27	0.5856665293605777	0
gbr_0_27	27	27	0.5793717197886774	0
gbr_0_34	34	27	0.5814108619488829	0
gbr_0_41	41	27	0.5784755183491688	0
gbr_0_48	48	27	0.5838078868889447	0
gbr_0_55	55	27	0.5783068154865714	0
gbr_0_62	62	27	0.5848746467097798	0
gbr_0_69	69	27	0.5791658306566496	0
gbr_0_76	76	27	0.5826447963417967	0
gbr_0_83	83	27	0.5802801284736603	0
gbr_0_90	90	27	0.583223579311964	0
gbr_0_97	97	27	0.5795444535612957	0
gbr_0_6	6	28	0.5911377119411201	0
gbr_0_13	13	28	0.5848458883785542	0
gbr_0_20	20	28	0.5984095081533067	0
gbr_0_27	27	28	0.5907491067492587	0
gbr_0_34	34	28	0.5964205226618848	0
gbr_0_41	41	28	0.5904646453108446	0
gbr_0_48	48	28	0.5978871494118756	0
gbr_0_55	55	28	0.5915412180773478	0
gbr_0_62	62	28	0.5977218104315716	0
gbr_0_69	69	28	0.590565160581453	0
gbr_0_76	76	28	0.5966094942977956	0
gbr_0_83	83	28	0.5924730524715357	0
gbr_0_90	90	28	0.5972859895276535	0
gbr_0_97	97	28	0.5923517359865131	0
gbr_0_6	6	29	0.5883701184824297	0
gbr_0_13	13	29	0.5821977687563451	0
gbr_0_20	20	29	0.594263649850274	0
gbr_0_27	27	29	0.5876763468119508	0
gbr_0_34	34	29	0.5917772971170436	0
gbr_0_41	41	29	0.5879085987497523	0
gbr_0_48	48	29	0.593322173272945	0
gbr_0_55	55	29	0.5884070518087481	0
gbr_0_62	62	29	0.5935380560344542	0
gbr_0_69	69	29	0.587482264153851	0
gbr_0_76	76	29	0.5925561545824654	0
gbr_0_83	83	29	0.5896745669458979	0
gbr_0_90	90	29	0.5929839254568255	0
gbr_0_97	97	29	0.5894701287564978	0
gbr_0_6	6	30	0.5875983197475407	0
gbr_0_13	13	30	0.5812244397091055	0
gbr_0_20	20	30	0.5950176759291377	0
gbr_0_27	27	30	0.5871968938522315	0
gbr_0_34	34	30	0.5930476263332561	0
gbr_0_41	41	30	0.5866916023804711	0
gbr_0_48	48	30	0.5945642502638242	0
gbr_0_55	55	30	0.5876184664311651	0
gbr_0_62	62	30	0.5943277408892923	0
gbr_0_69	69	30	0.587012349244036	0
gbr_0_76	76	30	0.5932565661129099	0
gbr_0_83	83	30	0.5887865925299336	0
gbr_0_90	90	30	0.5939889459143102	0
gbr_0_97	97	30	0.5885262113654915	0
gbr_0_6	6	31	0.5845111173154071	0
gbr_0_13	13	31	0.5782877858797784	0
gbr_0_20	20	31	0.5905947830084032	0
gbr_0_27	27	31	0.5837647801554187	0
gbr_0_34	34	31	0.5881228315502096	0
gbr_0_41	41	31	0.5837354024904444	0
gbr_0_48	48	31	0.589675758336031	0
gbr_0_55	55	31	0.5841331557170417	0
gbr_0_62	62	31	0.5898668713571776	0
gbr_0_69	69	31	0.5835700775200714	0
gbr_0_76	76	31	0.588930040056926	0
gbr_0_83	83	31	0.5855960353084988	0
gbr_0_90	90	31	0.5893895839348177	0
gbr_0_97	97	31	0.5852945384334232	0
gbr_0_6	6	32	0.588482371503483	0
gbr_0_13	13	32	0.5821659545305613	0
gbr_0_20	20	32	0.5957302061413525	0
gbr_0_27	27	32	0.5878594394712573	0
gbr_0_34	34	32	0.5937119320777879	0
gbr_0_41	41	32	0.5873713475535078	0
gbr_0_48	48	32	0.5952615295275304	0
gbr_0_55	55	32	0.5884093499521258	0
gbr_0_62	62	32	0.5950405889712345	0
gbr_0_69	69	32	0.5876749798872176	0
gbr_0_76	76	32	0.5939281472074064	0
gbr_0_83	83	32	0.5894707153031775	0
gbr_0_90	90	32	0.5947034996635066	0
gbr_0_97	97	32	0.589328760095083	0
gbr_0_6	6	33	0.5852994788569261	0
gbr_0_13	13	33	0.5790449046931142	0
gbr_0_20	20	33	0.5912292768793426	0
gbr_0_27	27	33	0.5843658662211744	0
gbr_0_34	34	33	0.5886865276484246	0
gbr_0_41	41	33	0.5843142403367358	0
gbr_0_48	48	33	0.5902750445568163	0
gbr_0_55	55	33	0.5848409144261866	0
gbr_0_62	62	33	0.5905016812124109	0
gbr_0_69	69	33	0.5841712481056651	0
gbr_0_76	76	33	0.5894941240350111	0
gbr_0_83	83	33	0.5861785728763533	0
gbr_0_90	90	33	0.5900045841428043	0
gbr_0_97	97	33	0.5860112769433756	0
gbr_0_6	6	34	0.5881578794475786	0
gbr_0_13	13	34	0.5818317497022938	0
gbr_0_20	20	34	0.5953079432846407	0
gbr_0_27	27	34	0.5875012207760488	0
gbr_0_34	34	34	0.5932002394521758	0
gbr_0_41	41	34	0.58715365957196	0
gbr_0_48	48	34	0.5948125485410329	0
gbr_0_55	55	34	0.5881402251184229	0
gbr_0_62	62	34	0.5946183261145226	0
gbr_0_69	69	34	0.5873167611920092	0
gbr_0_76	76	34	0.5934077648291045	0
gbr_0_83	83	34	0.5892717185245409	0
gbr_0_90	90	34	0.5942350435521403	0
gbr_0_97	97	34	0.5890627559054668	0
gbr_0_6	6	35	0.5850442177631308	0
gbr_0_13	13	35	0.5788551360007452	0
gbr_0_20	20	35	0.5908391275005412	0
gbr_0_27	27	35	0.5840365863912405	0
gbr_0_34	34	35	0.5881928916528241	0
gbr_0_41	41	35	0.5841387794917945	0
gbr_0_48	48	35	0.5898444610221467	0
gbr_0_55	55	35	0.5846147567357496	0
gbr_0_62	62	35	0.5901115318336095	0
gbr_0_69	69	35	0.583841968275731	0
gbr_0_76	76	35	0.5889883935914167	0
gbr_0_83	83	35	0.5860217834898973	0
gbr_0_90	90	35	0.5895537068797845	0
gbr_0_97	97	35	0.5857862246318368	0
gbr_0_6	6	36	0.5794985932478736	0
gbr_0_13	13	36	0.5738944227061284	0
gbr_0_20	20	36	0.5877389545074534	0
gbr_0_27	27	36	0.5806787706008655	0
gbr_0_34	34	36	0.5851142270389897	0
gbr_0_41	41	36	0.5802047813543876	0
gbr_0_48	48	36	0.5874908468037887	0
gbr_0_55	55	36	0.5804962028015606	0
gbr_0_62	62	36	0.5869707161231151	0
gbr_0_69	69	36	0.5804759974511253	0
gbr_0_76	76	36	0.5857132126009487	0
gbr_0_83	83	36	0.582260943611376	0
gbr_0_90	90	36	0.5865339373359584	0
gbr_0_97	97	36	0.5814312340596514	0
gbr_0_6	6	37	0.5757999527147495	0
gbr_0_13	13	37	0.5704337940747345	0
gbr_0_20	20	37	0.5827759065499978	0
gbr_0_27	27	37	0.5767365990643843	0
gbr_0_34	34	37	0.57954880414355	0
gbr_0_41	41	37	0.5767875981669792	0
gbr_0_48	48	37	0.582054042771712	0
gbr_0_55	55	37	0.5764262014476447	0
gbr_0_62	62	37	0.5819650861354277	0
gbr_0_69	69	37	0.5765225865746575	0
gbr_0_76	76	37	0.580762336282868	0
gbr_0_83	83	37	0.5786032738656561	0
gbr_0_90	90	37	0.5813573720897587	0
gbr_0_97	97	37	0.5776200077461902	0
gbr_0_6	6	38	0.5813311308392274	0
gbr_0_13	13	38	0.5756764700495995	0
gbr_0_20	20	38	0.5891917553930182	0
gbr_0_27	27	38	0.5818885321045393	0
gbr_0_34	34	38	0.5866333819902687	0
gbr_0_41	41	38	0.5814546743000162	0
gbr_0_48	48	38	0.5890339076193163	0
gbr_0_55	55	38	0.5819826097869266	0
gbr_0_62	62	38	0.5884238284161525	0
gbr_0_69	69	38	0.5816866771963842	0
gbr_0_76	76	38	0.58726508390575	0
gbr_0_83	83	38	0.5835052027205059	0
gbr_0_90	90	38	0.5881177923953088	0
gbr_0_97	97	38	0.5829015044241961	0
gbr_0_6	6	39	0.5775429036576205	0
gbr_0_13	13	39	0.5720629883091655	0
gbr_0_20	20	39	0.584176534476474	0
gbr_0_27	27	39	0.5778929062139302	0
gbr_0_34	34	39	0.5809921853307345	0
gbr_0_41	41	39	0.5779517097827869	0
gbr_0_48	48	39	0.5835266482847381	0
gbr_0_55	55	39	0.5778482307154318	0
gbr_0_62	62	39	0.5833660637309047	0
gbr_0_69	69	39	0.5776798683824206	0
gbr_0_76	76	39	0.5822323597831939	0
gbr_0_83	83	39	0.5797627540492167	0
gbr_0_90	90	39	0.5828682435115287	0
gbr_0_97	97	39	0.5790226184397208	0
gbr_0_6	6	40	0.5807240747097014	0
gbr_0_13	13	40	0.5750406738407552	0
gbr_0_20	20	40	0.5887310613542509	0
gbr_0_27	27	40	0.5814724701743086	0
gbr_0_34	34	40	0.5860429788648528	0
gbr_0_41	41	40	0.5809320549529776	0
gbr_0_48	48	40	0.5883612325585377	0
gbr_0_55	55	40	0.5813810689079223	0
gbr_0_62	62	40	0.5879385790325975	0
gbr_0_69	69	40	0.5812664293984819	0
gbr_0_76	76	40	0.5867140989469577	0
gbr_0_83	83	40	0.5829836125250736	0
gbr_0_90	90	40	0.5874845212679877	0
gbr_0_97	97	40	0.5822904770691251	0
gbr_0_6	6	41	0.5769697693066742	0
gbr_0_13	13	41	0.5715488408680466	0
gbr_0_20	20	41	0.5837262048655538	0
gbr_0_27	27	41	0.577463239653093	0
gbr_0_34	34	41	0.5804013302683566	0
gbr_0_41	41	41	0.5774495725692763	0
gbr_0_48	48	41	0.5828362673025884	0
gbr_0_55	55	41	0.577267213595272	0
gbr_0_62	62	41	0.5828898183894563	0
gbr_0_69	69	41	0.5772457840534948	0
gbr_0_76	76	41	0.581678663812192	0
gbr_0_83	83	41	0.5792615052687857	0
gbr_0_90	90	41	0.5822201991012116	0
gbr_0_97	97	41	0.5784262776929278	0
gbr_0_6	6	42	0.5890189628934465	0
gbr_0_13	13	42	0.5836230010155141	0
gbr_0_20	20	42	0.5969681580744588	0
gbr_0_27	27	42	0.5887694121554103	0
gbr_0_34	34	42	0.5946896952851739	0
gbr_0_41	41	42	0.5878861140831313	0
gbr_0_48	48	42	0.597254710054359	0
gbr_0_55	55	42	0.5911143624406496	0
gbr_0_62	62	42	0.5962561595762439	0
gbr_0_69	69	42	0.5885725329554381	0
gbr_0_76	76	42	0.5948407374444897	0
gbr_0_83	83	42	0.5899071062173507	0
gbr_0_90	90	42	0.596554917310367	0
gbr_0_97	97	42	0.5919020210230703	0
gbr_0_6	6	43	0.5863781198378261	0
gbr_0_13	13	43	0.5809480922930637	0
gbr_0_20	20	43	0.5929268814701583	0
gbr_0_27	27	43	0.585819568628515	0
gbr_0_34	34	43	0.5901488266052476	0
gbr_0_41	41	43	0.5855260845916739	0
gbr_0_48	48	43	0.5926356039406966	0
gbr_0_55	55	43	0.5878706917199915	0
gbr_0_62	62	43	0.5921755954537795	0
gbr_0_69	69	43	0.5856118257888521	0
gbr_0_76	76	43	0.5909032122105525	0
gbr_0_83	83	43	0.587289176947918	0
gbr_0_90	90	43	0.5922433224113012	0
gbr_0_97	97	43	0.5889022934663709	0
gbr_0_6	6	44	0.5854823856362528	0
gbr_0_13	13	44	0.5800259007689377	0
gbr_0_20	20	44	0.593604785899463	0
gbr_0_27	27	44	0.58523667657159	0
gbr_0_34	34	44	0.5913308239066045	0
gbr_0_41	41	44	0.5841307959272026	0
gbr_0_48	48	44	0.5939571399027881	0
gbr_0_55	55	44	0.5872266530803467	0
gbr_0_62	62	44	0.5928904694184729	0
gbr_0_69	69	44	0.585039156411566	0
gbr_0_76	76	44	0.5915006985912858	0
gbr_0_83	83	44	0.5862371368965007	0
gbr_0_90	90	44	0.5932832019188112	0
gbr_0_97	97	44	0.5881033202756809	0
gbr_0_6	6	45	0.582523475785647	0
gbr_0_13	13	45	0.5770616647575255	0
gbr_0_20	20	45	0.5892861449569984	0
gbr_0_27	27	45	0.5819282335310805	0
gbr_0_34	34	45	0.5865077384105246	0
gbr_0_41	41	45	0.5813709015400355	0
gbr_0_48	48	45	0.5890132944840629	0
gbr_0_55	55	45	0.583631376034276	0
gbr_0_62	62	45	0.5885324554570488	0
gbr_0_69	69	45	0.581719826089001	0
gbr_0_76	76	45	0.587289276179118	0
gbr_0_83	83	45	0.58322727618457	0
gbr_0_90	90	45	0.5886732138309587	0
gbr_0_97	97	45	0.5847522391234332	0
gbr_0_6	6	46	0.5863609658158571	0
gbr_0_13	13	46	0.5809625040536267	0
gbr_0_20	20	46	0.5943105495612733	0
gbr_0_27	27	46	0.5859341997415151	0
gbr_0_34	34	46	0.5919942771944857	0
gbr_0_41	41	46	0.5848504854612482	0
gbr_0_48	48	46	0.5946417980711993	0
gbr_0_55	55	46	0.5880052033160339	0
gbr_0_62	62	46	0.593596555092542	0
gbr_0_69	69	46	0.5857367686231338	0
gbr_0_76	76	46	0.5921721034421934	0
gbr_0_83	83	46	0.5869599682823246	0
gbr_0_90	90	46	0.5939847574408083	0
gbr_0_97	97	46	0.5888934370607882	0
gbr_0_6	6	47	0.5833077376879845	0
gbr_0_13	13	47	0.5778159639276288	0
gbr_0_20	20	47	0.5899159311372044	0
gbr_0_27	27	47	0.5825684854703477	0
gbr_0_34	34	47	0.5870730920785819	0
gbr_0_41	41	47	0.5819943541233005	0
gbr_0_48	48	47	0.589601948539776	0
gbr_0_55	55	47	0.5843288050833657	0
gbr_0_62	62	47	0.5891625620681725	0
gbr_0_69	69	47	0.5823601666326442	0
gbr_0_76	76	47	0.5878557448599022	0
gbr_0_83	83	47	0.5838531538681622	0
gbr_0_90	90	47	0.5892771652146327	0
gbr_0_97	97	47	0.5854585628699116	0
gbr_0_6	6	48	0.5861291084795539	0
gbr_0_13	13	48	0.5806811196993305	0
gbr_0_20	20	48	0.5939493271484488	0
gbr_0_27	27	48	0.5856369196060724	0
gbr_0_34	34	48	0.5915387145776086	0
gbr_0_41	41	48	0.5846876160916739	0
gbr_0_48	48	48	0.5942336474194757	0
gbr_0_55	55	48	0.58774740451223	0
gbr_0_62	62	48	0.5932357984509917	0
gbr_0_69	69	48	0.5854396172810468	0
gbr_0_76	76	48	0.5917078975155619	0
gbr_0_83	83	48	0.5868159958800814	0
gbr_0_90	90	48	0.5935569447841444	0
gbr_0_97	97	48	0.5886515036665805	0
gbr_0_6	6	49	0.5830858541264344	0
gbr_0_13	13	49	0.5776196213474882	0
gbr_0_20	20	49	0.5895270420226273	0
gbr_0_27	27	49	0.5822467361149338	0
gbr_0_34	34	49	0.5865766866297082	0
gbr_0_41	41	49	0.5818160129233932	0
gbr_0_48	48	49	0.5891525615341054	0
gbr_0_55	55	49	0.584055014622539	0
gbr_0_62	62	49	0.5887741338691396	0
gbr_0_69	69	49	0.5820385447278975	0
gbr_0_76	76	49	0.5873466448899983	0
gbr_0_83	83	49	0.5836926147479167	0
gbr_0_90	90	49	0.5888075030118334	0
gbr_0_97	97	49	0.5851982209071522	0
gbr_0_6	6	50	0.5773863478318357	0
gbr_0_13	13	50	0.5726916010926837	0
gbr_0_20	20	50	0.5863624636014371	0
gbr_0_27	27	50	0.5787116161352024	0
gbr_0_34	34	50	0.5833958957589993	0
gbr_0_41	41	50	0.5776198294628854	0
gbr_0_48	48	50	0.5868838750782258	0
gbr_0_55	55	50	0.5800998933420216	0
gbr_0_62	62	50	0.5855729101707368	0
gbr_0_69	69	50	0.5785017701925886	0
gbr_0_76	76	50	0.5839349925364025	0
gbr_0_83	83	50	0.5796879875402992	0
gbr_0_90	90	50	0.5858498908365315	0
gbr_0_97	97	50	0.5810039999610813	0
gbr_0_6	6	51	0.57381330910212	0
gbr_0_13	13	51	0.5692007911510462	0
gbr_0_20	20	51	0.5815043921394417	0
gbr_0_27	27	51	0.5748903589105965	0
gbr_0_34	34	51	0.5779309513819992	0
gbr_0_41	41	51	0.5743956270508052	0
gbr_0_48	48	51	0.5813900219801649	0
gbr_0_55	55	51	0.575916794013293	0
gbr_0_62	62	51	0.580671013791938	0
gbr_0_69	69	51	0.5746688652686391	0
gbr_0_76	76	51	0.579097162372981	0
gbr_0_83	83	51	0.5762078348468764	0
gbr_0_90	90	51	0.5806622789926839	0
gbr_0_97	97	51	0.5770708309547423	0
gbr_0_6	6	52	0.5791832784366173	0
gbr_0_13	13	52	0.5744439579880846	0
gbr_0_20	20	52	0.5877800475174058	0
gbr_0_27	27	52	0.5799641660963599	0
gbr_0_34	34	52	0.5849061546262289	0
gbr_0_41	41	52	0.57891860477352	0
gbr_0_48	48	52	0.5883869755697388	0
gbr_0_55	55	52	0.5815507470447483	0
gbr_0_62	62	52	0.5869908145066455	0
gbr_0_69	69	52	0.5797552415766942	0
gbr_0_76	76	52	0.5854763783362287	0
gbr_0_83	83	52	0.5809784130970357	0
gbr_0_90	90	52	0.587396612960746	0
gbr_0_97	97	52	0.5824360112585591	0
gbr_0_6	6	53	0.5755220360211715	0
gbr_0_13	13	53	0.5708025590144885	0
gbr_0_20	20	53	0.5828680332922068	0
gbr_0_27	27	53	0.576091867958481	0
gbr_0_34	34	53	0.5793683167989299	0
gbr_0_41	41	53	0.5756130818632734	0
gbr_0_48	48	53	0.5828240668366326	0
gbr_0_55	55	53	0.5773050358721319	0
gbr_0_62	62	53	0.5820350156015108	0
gbr_0_69	69	53	0.5758713528272982	0
gbr_0_76	76	53	0.580559493504893	0
gbr_0_83	83	53	0.5774178062172807	0
gbr_0_90	90	53	0.5821375298546148	0
gbr_0_97	97	53	0.5784368211374128	0
gbr_0_6	6	54	0.5786656070845679	0
gbr_0_13	13	54	0.5737431650043181	0
gbr_0_20	20	54	0.5873436379436501	0
gbr_0_27	27	54	0.5795078163849434	0
gbr_0_34	34	54	0.5842958593216396	0
gbr_0_41	41	54	0.578305333152819	0
gbr_0_48	48	54	0.587673759727111	0
gbr_0_55	55	54	0.5808447115624054	0
gbr_0_62	62	54	0.5865317966230288	0
gbr_0_69	69	54	0.5792952117155764	0
gbr_0_76	76	54	0.5849028551045814	0
gbr_0_83	83	54	0.5803672952248229	0
gbr_0_90	90	54	0.5867358618065457	0
gbr_0_97	97	54	0.5817318885446671	0
gbr_0_6	6	55	0.5749730592037978	0
gbr_0_13	13	55	0.5701556715279371	0
gbr_0_20	20	55	0.5823786836057199	0
gbr_0_27	27	55	0.5755627260933047	0
gbr_0_34	34	55	0.5786957747009199	0
gbr_0_41	41	55	0.5749485934162191	0
gbr_0_48	48	55	0.5820322415739212	0
gbr_0_55	55	55	0.5765561089612113	0
gbr_0_62	62	55	0.5815218251839221	0
gbr_0_69	69	55	0.575338332364095	0
gbr_0_76	76	55	0.579920011817995	0
gbr_0_83	83	55	0.5767552347870073	0
gbr_0_90	90	55	0.5814007835702234	0
gbr_0_97	97	55	0.5776823076406017	0
gbr_0_6	6	56	0.593279113924081	0
gbr_0_13	13	56	0.586946287702619	0
gbr_0_20	20	56	0.6004919670926068	0
gbr_0_27	27	56	0.5928369133296313	0
gbr_0_34	34	56	0.5974229343867488	0
gbr_0_41	41	56	0.5916357601466153	0
gbr_0_48	48	56	0.5988543644612627	0
gbr_0_55	55	56	0.5926459116081624	0
gbr_0_62	62	56	0.599849114584134	0
gbr_0_69	69	56	0.5926617187320584	0
gbr_0_76	76	56	0.5979352163422949	0
gbr_0_83	83	56	0.5938282398617429	0
gbr_0_90	90	56	0.598557693858934	0
gbr_0_97	97	56	0.5937018642799449	0
gbr_0_6	6	57	0.5905084691521547	0
gbr_0_13	13	57	0.5842576323809182	0
gbr_0_20	20	57	0.5963355888993251	0
gbr_0_27	27	57	0.5897848691139528	0
gbr_0_34	34	57	0.5927845533621183	0
gbr_0_41	41	57	0.5890547806080524	0
gbr_0_48	48	57	0.5942747614589101	0
gbr_0_55	55	57	0.5894572195720547	0
gbr_0_62	62	57	0.5956573404874996	0
gbr_0_69	69	57	0.5896000281807712	0
gbr_0_76	76	57	0.5938355626390581	0
gbr_0_83	83	57	0.5909602259904663	0
gbr_0_90	90	57	0.5941725874689551	0
gbr_0_97	97	57	0.5907192607163927	0
gbr_0_6	6	58	0.5897856339574801	0
gbr_0_13	13	58	0.5834396069892096	0
gbr_0_20	20	58	0.5970175496357606	0
gbr_0_27	27	58	0.5892298865963153	0
gbr_0_34	34	58	0.5942113872109474	0
gbr_0_41	41	58	0.5879950414730746	0
gbr_0_48	48	58	0.5956800311461901	0
gbr_0_55	55	58	0.5888189745264893	0
gbr_0_62	62	58	0.5963726050244493	0
gbr_0_69	69	58	0.5890541218444534	0
gbr_0_76	76	58	0.5947451088114418	0
gbr_0_83	83	58	0.5902735079098355	0
gbr_0_90	90	58	0.5954048240480616	0
gbr_0_97	97	58	0.5899709654359953	0
gbr_0_6	6	59	0.5866841789647146	0
gbr_0_13	13	59	0.5804495164085234	0
gbr_0_20	20	59	0.5925835126150539	0
gbr_0_27	27	59	0.58581938154603	0
gbr_0_34	34	59	0.5892787367828776	0
gbr_0_41	41	59	0.5849977848723997	0
gbr_0_48	48	59	0.5907596727682206	0
gbr_0_55	55	59	0.5852663315197473	0
gbr_0_62	62	59	0.5919030992904627	0
gbr_0_69	69	59	0.5856339506158961	0
gbr_0_76	76	59	0.5903590733206253	0
gbr_0_83	83	59	0.5869973613644524	0
gbr_0_90	90	59	0.5907050812794048	0
gbr_0_97	97	59	0.5866262168895181	0
gbr_0_6	6	60	0.5906020949936504	0
gbr_0_13	13	60	0.5842382658175407	0
gbr_0_20	20	60	0.597756211841962	0
gbr_0_27	27	60	0.5899056942630666	0
gbr_0_34	34	60	0.5946930004448887	0
gbr_0_41	41	60	0.5885283106276826	0
gbr_0_48	48	60	0.596202191593272	0
gbr_0_55	55	60	0.5894920412308464	0
gbr_0_62	62	60	0.5971115320931613	0
gbr_0_69	69	60	0.589730001693362	0
gbr_0_76	76	60	0.5952324434920293	0
gbr_0_83	83	60	0.5908132392188443	0
gbr_0_90	90	60	0.5959497355630532	0
gbr_0_97	97	60	0.5906561744265233	0
gbr_0_6	6	61	0.587424438234248	0
gbr_0_13	13	61	0.581084284430948	0
gbr_0_20	20	61	0.5932508648061141	0
gbr_0_27	27	61	0.5864391117797068	0
gbr_0_34	34	61	0.5896808095299981	0
gbr_0_41	41	61	0.5854545028672721	0
gbr_0_48	48	61	0.5912089638634732	0
gbr_0_55	55	61	0.585876910565136	0
gbr_0_62	62	61	0.592570714477278	0
gbr_0_69	69	61	0.5862537525229892	0
gbr_0_76	76	61	0.5907603258678114	0
gbr_0_83	83	61	0.5874598816174743	0
gbr_0_90	90	61	0.5911754730535044	0
gbr_0_97	97	61	0.5872453628699367	0
gbr_0_6	6	62	0.5903900977921803	0
gbr_0_13	13	62	0.583998112176173	0
gbr_0_20	20	62	0.5973280261269445	0
gbr_0_27	27	62	0.5895508944308328	0
gbr_0_34	34	62	0.5942178069682663	0
gbr_0_41	41	62	0.5883314264274899	0
gbr_0_48	48	62	0.5958156694201431	0
gbr_0_55	55	62	0.5892547597757786	0
gbr_0_62	62	62	0.596683821006688	0
gbr_0_69	69	62	0.5893753312101713	0
gbr_0_76	76	62	0.5947473185887063	0
gbr_0_83	83	62	0.5906383079332052	0
gbr_0_90	90	62	0.5955425654244122	0
gbr_0_97	97	62	0.5904337387264889	0
gbr_0_6	6	63	0.5872124875798803	0
gbr_0_13	13	63	0.580920370866107	0
gbr_0_20	20	63	0.5927814144190813	0
gbr_0_27	27	63	0.5860473108142745	0
gbr_0_34	34	63	0.5891535331702712	0
gbr_0_41	41	63	0.5852304902921778	0
gbr_0_48	48	63	0.5907721419027505	0
gbr_0_55	55	63	0.5856146838959135	0
gbr_0_62	62	63	0.5921017332555697	0
gbr_0_69	69	63	0.5858620794177256	0
gbr_0_76	76	63	0.5902189778568143	0
gbr_0_83	83	63	0.5872567741528819	0
gbr_0_90	90	63	0.5907174621575377	0
gbr_0_97	97	63	0.5869954703403191	0
gbr_0_6	6	64	0.5818844494604438	0
gbr_0_13	13	64	0.5763769107119738	0
gbr_0_20	20	64	0.5898094583382578	0
gbr_0_27	27	64	0.5827483620143894	0
gbr_0_34	34	64	0.586601837383862	0
gbr_0_41	41	64	0.5817745512305359	0
gbr_0_48	48	64	0.5888602471725646	0
gbr_0_55	55	64	0.581920425704005	0
gbr_0_62	62	64	0.5890840900517313	0
gbr_0_69	69	64	0.5825560762702127	0
gbr_0_76	76	64	0.5875021733699592	0
gbr_0_83	83	64	0.5840128191156814	0
gbr_0_90	90	64	0.5882039477051753	0
gbr_0_97	97	64	0.5831071755960557	0
gbr_0_6	6	65	0.5781772223665791	0
gbr_0_13	13	65	0.5728779293331815	0
gbr_0_20	20	65	0.5848442973160228	0
gbr_0_27	27	65	0.5788318374464032	0
gbr_0_34	34	65	0.5810554520078308	0
gbr_0_41	41	65	0.5783379052430422	0
gbr_0_48	48	65	0.5834226154163273	0
gbr_0_55	55	65	0.5778190672114989	0
gbr_0_62	62	65	0.5840787598561036	0
gbr_0_69	69	65	0.5786289033742773	0
gbr_0_76	76	65	0.5825179328983439	0
gbr_0_83	83	65	0.5802914365567575	0
gbr_0_90	90	65	0.5829560416836859	0
gbr_0_97	97	65	0.5792186622296065	0
gbr_0_6	6	66	0.583557932859786	0
gbr_0_13	13	66	0.5778977434596331	0
gbr_0_20	20	66	0.5913245816543181	0
gbr_0_27	27	66	0.5840005341535632	0
gbr_0_34	34	66	0.5877430740008357	0
gbr_0_41	41	66	0.5827531315581804	0
gbr_0_48	48	66	0.5900979827060084	0
gbr_0_55	55	66	0.5832140476733344	0
gbr_0_62	62	66	0.5905967821056302	0
gbr_0_69	69	66	0.5838091045612153	0
gbr_0_76	76	66	0.5886919050699042	0
gbr_0_83	83	66	0.5849865610152185	0
gbr_0_90	90	66	0.5894798584265959	0
gbr_0_97	97	66	0.5843931979766646	0
gbr_0_6	6	67	0.579783514242255	0
gbr_0_13	13	67	0.5742613947971384	0
gbr_0_20	20	67	0.5863134523091877	0
gbr_0_27	27	67	0.5800410324051297	0
gbr_0_34	34	67	0.5821240885905128	0
gbr_0_41	41	67	0.5792432117652322	0
gbr_0_48	48	67	0.5845922342698711	0
gbr_0_55	55	67	0.5790423787432144	0
gbr_0_62	62	67	0.5855453649448062	0
gbr_0_69	69	67	0.5798390061036348	0
gbr_0_76	76	67	0.58362936820534	0
gbr_0_83	83	67	0.5811921378566687	0
gbr_0_90	90	67	0.5841623683104888	0
gbr_0_97	97	67	0.5804309260720808	0
gbr_0_6	6	68	0.5830507405676815	0
gbr_0_13	13	68	0.5772376458784305	0
gbr_0_20	20	68	0.5907413117421216	0
gbr_0_27	27	68	0.583418042532919	0
gbr_0_34	34	68	0.5871068746628971	0
gbr_0_41	41	68	0.5820478468155802	0
gbr_0_48	48	68	0.5894040064962405	0
gbr_0_55	55	68	0.582533181154927	0
gbr_0_62	62	68	0.5899909449591723	0
gbr_0_69	69	68	0.5832229475078059	0
gbr_0_76	76	68	0.5880984029854152	0
gbr_0_83	83	68	0.5842866715791462	0
gbr_0_90	90	68	0.5888292681524075	0
gbr_0_97	97	68	0.5837120699130389	0
gbr_0_6	6	69	0.5792345430208903	0
gbr_0_13	13	69	0.5736437858364075	0
gbr_0_20	20	69	0.5856665293605777	0
gbr_0_27	27	69	0.5793717197886774	0
gbr_0_34	34	69	0.5814108619488829	0
gbr_0_41	41	69	0.5784755183491688	0
gbr_0_48	48	69	0.5838078868889447	0
gbr_0_55	55	69	0.5783068154865714	0
gbr_0_62	62	69	0.5848746467097798	0
gbr_0_69	69	69	0.5791658306566496	0
gbr_0_76	76	69	0.5829554716602743	0
gbr_0_83	83	69	0.5804298169730666	0
gbr_0_90	90	69	0.5834236287815979	0
gbr_0_97	97	69	0.5796874800389943	0
gbr_0_6	6	70	0.5911377119411201	0
gbr_0_13	13	70	0.5848458883785542	0
gbr_0_20	20	70	0.5984095081533067	0
gbr_0_27	27	70	0.5907491067492587	0
gbr_0_34	34	70	0.5964205226618848	0
gbr_0_41	41	70	0.5904646453108446	0
gbr_0_48	48	70	0.5978871494118756	0
gbr_0_55	55	70	0.5915412180773478	0
gbr_0_62	62	70	0.5977218104315716	0
gbr_0_69	69	70	0.590565160581453	0
gbr_0_76	76	70	0.5970020503165541	0
gbr_0_83	83	70	0.5927605605901066	0
gbr_0_90	90	70	0.5978478496780132	0
gbr_0_97	97	70	0.5927691826983146	0
gbr_0_6	6	71	0.5883701184824297	0
gbr_0_13	13	71	0.5821977687563451	0
gbr_0_20	20	71	0.594263649850274	0
gbr_0_27	27	71	0.5876763468119508	0
gbr_0_34	34	71	0.5917772971170436	0
gbr_0_41	41	71	0.5879085987497523	0
gbr_0_48	48	71	0.593322173272945	0
gbr_0_55	55	71	0.5884070518087481	0
gbr_0_62	62	71	0.5935380560344542	0
gbr_0_69	69	71	0.587482264153851	0
gbr_0_76	76	71	0.5929065135987974	0
gbr_0_83	83	71	0.5899171091583691	0
gbr_0_90	90	71	0.5934749976994194	0
gbr_0_97	97	71	0.5898278147178717	0
gbr_0_6	6	72	0.5875983197475407	0
gbr_0_13	13	72	0.5812244397091055	0
gbr_0_20	20	72	0.5950176759291377	0
gbr_0_27	27	72	0.5871968938522315	0
gbr_0_34	34	72	0.5930476263332561	0
gbr_0_41	41	72	0.5866916023804711	0
gbr_0_48	48	72	0.5945642502638242	0
gbr_0_55	55	72	0.5876184664311651	0
gbr_0_62	62	72	0.5943277408892923	0
gbr_0_69	69	72	0.587012349244036	0
gbr_0_76	76	72	0.5936503992519238	0
gbr_0_83	83	72	0.5890750360116738	0
gbr_0_90	90	72	0.594552633989716	0
gbr_0_97	97	72	0.588945016175566	0
gbr_0_6	6	73	0.5845111173154071	0
gbr_0_13	13	73	0.5782877858797784	0
gbr_0_20	20	73	0.5905947830084032	0
gbr_0_27	27	73	0.5837647801554187	0
gbr_0_34	34	73	0.5881228315502096	0
gbr_0_41	41	73	0.5837354024904444	0
gbr_0_48	48	73	0.589675758336031	0
gbr_0_55	55	73	0.5841331557170417	0
gbr_0_62	62	73	0.5898668713571776	0
gbr_0_69	69	73	0.5835700775200714	0
gbr_0_76	76	73	0.5892815182593854	0
gbr_0_83	83	73	0.5858393522973191	0
gbr_0_90	90	73	0.589882224857582	0
gbr_0_97	97	73	0.5856533669861028	0
gbr_0_6	6	74	0.588482371503483	0
gbr_0_13	13	74	0.5821659545305613	0
gbr_0_20	20	74	0.5957302061413525	0
gbr_0_27	27	74	0.5878594394712573	0
gbr_0_34	34	74	0.5937119320777879	0
gbr_0_41	41	74	0.5873713475535078	0
gbr_0_48	48	74	0.5952615295275304	0
gbr_0_55	55	74	0.5884093499521258	0
gbr_0_62	62	74	0.5950405889712345	0
gbr_0_69	69	74	0.5876749798872176	0
gbr_0_76	76	74	0.5943217988979862	0
gbr_0_83	83	74	0.5897590258920429	0
gbr_0_90	90	74	0.5952669280342089	0
gbr_0_97	97	74	0.5897473719516718	0
gbr_0_6	6	75	0.5852994788569261	0
gbr_0_13	13	75	0.5790449046931142	0
gbr_0_20	20	75	0.5912292768793426	0
gbr_0_27	27	75	0.5843658662211744	0
gbr_0_34	34	75	0.5886865276484246	0
gbr_0_41	41	75	0.5843142403367358	0
gbr_0_48	48	75	0.5902750445568163	0
gbr_0_55	55	75	0.5848409144261866	0
gbr_0_62	62	75	0.5905016812124109	0
gbr_0_69	69	75	0.5841712481056651	0
gbr_0_76	76	75	0.5898454496618228	0
gbr_0_83	83	75	0.5864217842419888	0
gbr_0_90	90	75	0.5904970112116017	0
gbr_0_97	97	75	0.5863699497296424	0
gbr_0_6	6	76	0.5881578794475786	0
gbr_0_13	13	76	0.5818317497022938	0
gbr_0_20	20	76	0.5953079432846407	0
gbr_0_27	27	76	0.5875012207760488	0
gbr_0_34	34	76	0.5932002394521758	0
gbr_0_41	41	76	0.58715365957196	0
gbr_0_48	48	76	0.5948125485410329	0
gbr_0_55	55	76	0.5881402251184229	0
gbr_0_62	62	76	0.5946183261145226	0
gbr_0_69	69	76	0.5873167611920092	0
gbr_0_76	76	76	0.5938014165196844	0
gbr_0_83	83	76	0.589560029113406	0
gbr_0_90	90	76	0.5947984719228427	0
gbr_0_97	97	76	0.5894813677620556	0
gbr_0_6	6	77	0.5850442177631308	0
gbr_0_13	13	77	0.5788551360007452	0
gbr_0_20	20	77	0.5908391275005412	0
gbr_0_27	27	77	0.5840365863912405	0
gbr_0_34	34	77	0.5881928916528241	0
gbr_0_41	41	77	0.5841387794917945	0
gbr_0_48	48	77	0.5898444610221467	0
gbr_0_55	55	77	0.5846147567357496	0
gbr_0_62	62	77	0.5901115318336095	0
gbr_0_69	69	77	0.583841968275731	0
gbr_0_76	76	77	0.5893397192182286	0
gbr_0_83	83	77	0.5862649948555325	0
gbr_0_90	90	77	0.5900461339485819	0
gbr_0_97	97	77	0.5861448974181036	0
gbr_0_6	6	78	0.5794985932478736	0
gbr_0_13	13	78	0.5738944227061284	0
gbr_0_20	20	78	0.5877389545074534	0
gbr_0_27	27	78	0.5806787706008655	0
gbr_0_34	34	78	0.5851142270389897	0
gbr_0_41	41	78	0.5802047813543876	0
gbr_0_48	48	78	0.5874908468037887	0
gbr_0_55	55	78	0.5804962028015606	0
gbr_0_62	62	78	0.5869707161231151	0
gbr_0_69	69	78	0.5804759974511253	0
gbr_0_76	76	78	0.5861101620883062	0
gbr_0_83	83	78	0.582551669507361	0
gbr_0_90	90	78	0.5871020857988385	0
gbr_0_97	97	78	0.5818533528155241	0
gbr_0_6	6	79	0.5757999527147495	0
gbr_0_13	13	79	0.5704337940747345	0
gbr_0_20	20	79	0.5827759065499978	0
gbr_0_27	27	79	0.5767365990643843	0
gbr_0_34	34	79	0.57954880414355	0
gbr_0_41	41	79	0.5767875981669792	0
gbr_0_48	48	79	0.582054042771712	0
gbr_0_55	55	79	0.5764262014476447	0
gbr_0_62	62	79	0.5819650861354277	0
gbr_0_69	69	79	0.5765225865746575	0
gbr_0_76	76	79	0.5811167247567388	0
gbr_0_83	83	79	0.5788486055412237	0
gbr_0_90	90	79	0.5818540921240684	0
gbr_0_97	97	79	0.577981807431848	0
gbr_0_6	6	80	0.5813311308392274	0
gbr_0_13	13	80	0.5756764700495995	0
gbr_0_20	20	80	0.5891917553930182	0
gbr_0_27	27	80	0.5818885321045393	0
gbr_0_34	34	80	0.5866333819902687	0
gbr_0_41	41	80	0.5814546743000162	0
gbr_0_48	48	80	0.5890339076193163	0
gbr_0_55	55	80	0.5819826097869266	0
gbr_0_62	62	80	0.5884238284161525	0
gbr_0_69	69	80	0.5816866771963842	0
gbr_0_76	76	80	0.5876613727813332	0
gbr_0_83	83	80	0.583795444784275	0
gbr_0_90	90	80	0.5886849953334401	0
gbr_0_97	97	80	0.5833229206810626	0
gbr_0_6	6	81	0.5775429036576205	0
gbr_0_13	13	81	0.5720629883091655	0
gbr_0_20	20	81	0.584176534476474	0
gbr_0_27	27	81	0.5778929062139302	0
gbr_0_34	34	81	0.5809921853307345	0
gbr_0_41	41	81	0.5779517097827869	0
gbr_0_48	48	81	0.5835266482847381	0
gbr_0_55	55	81	0.5778482307154318	0
gbr_0_62	62	81	0.5833660637309047	0
gbr_0_69	69	81	0.5776798683824206	0
gbr_0_76	76	81	0.5825861493088956	0
gbr_0_83	83	81	0.5800076710923434	0
gbr_0_90	90	81	0.5833641240446211	0
gbr_0_97	97	81	0.5793838066515998	0
gbr_0_6	6	82	0.5807240747097014	0
gbr_0_13	13	82	0.5750406738407552	0
gbr_0_20	20	82	0.5887310613542509	0
gbr_0_27	27	82	0.5814724701743086	0
gbr_0_34	34	82	0.5860429788648528	0
gbr_0_41	41	82	0.5809320549529776	0
gbr_0_48	48	82	0.5883612325585377	0
gbr_0_55	55	82	0.5813810689079223	0
gbr_0_62	62	82	0.5879385790325975	0
gbr_0_69	69	82	0.5812664293984819	0
gbr_0_76	76	82	0.5871103878225405	0
gbr_0_83	83	82	0.5832738545888427	0
gbr_0_90	90	82	0.5880517242061191	0
gbr_0_97	97	82	0.5827118933259917	0
gbr_0_6	6	83	0.5769697693066742	0
gbr_0_13	13	83	0.5715488408680466	0
gbr_0_20	20	83	0.5837262048655538	0
gbr_0_27	27	83	0.577463239653093	0
gbr_0_34	34	83	0.5804013302683566	0
gbr_0_41	41	83	0.5774495725692763	0
gbr_0_48	48	83	0.5828362673025884	0
gbr_0_55	55	83	0.577267213595272	0
gbr_0_62	62	83	0.5828898183894563	0
gbr_0_69	69	83	0.5772457840534948	0
gbr_0_76	76	83	0.5820324533378936	0
gbr_0_83	83	83	0.5795064223119124	0
gbr_0_90	90	83	0.5827160796343042	0
gbr_0_97	97	83	0.5787874659048067	0
gbr_0_6	6	84	0.5890189628934465	0
gbr_0_13	13	84	0.5836230010155141	0
gbr_0_20	20	84	0.5969681580744588	0
gbr_0_27	27	84	0.5887694121554103	0
gbr_0_34	34	84	0.5946896952851739	0
gbr_0_41	41	84	0.5878861140831313	0
gbr_0_48	48	84	0.597254710054359	0
gbr_0_55	55	84	0.5911143624406496	0
gbr_0_62	62	84	0.5962561595762439	0
gbr_0_69	69	84	0.5885725329554381	0
gbr_0_76	76	84	0.595311765856098	0
gbr_0_83	83	84	0.5902174774142515	0
gbr_0_90	90	84	0.5971991737021518	0
gbr_0_97	97	84	0.5923078654813968	0
gbr_0_6	6	85	0.5863781198378261	0
gbr_0_13	13	85	0.5809480922930637	0
gbr_0_20	20	85	0.5929268814701583	0
gbr_0_27	27	85	0.585819568628515	0
gbr_0_34	34	85	0.5901488266052476	0
gbr_0_41	41	85	0.5855260845916739	0
gbr_0_48	48	85	0.5926356039406966	0
gbr_0_55	55	85	0.5878706917199915	0
gbr_0_62	62	85	0.5921755954537795	0
gbr_0_69	69	85	0.5856118257888521	0
gbr_0_76	76	85	0.5913257179114602	0
gbr_0_83	83	85	0.5875543975920677	0
gbr_0_90	90	85	0.5928205307986019	0
gbr_0_97	97	85	0.589254498644377	0
gbr_0_6	6	86	0.5854823856362528	0
gbr_0_13	13	86	0.5800259007689377	0
gbr_0_20	20	86	0.593604785899463	0
gbr_0_27	27	86	0.58523667657159	0
gbr_0_34	34	86	0.5913308239066045	0
gbr_0_41	41	86	0.5841307959272026	0
gbr_0_48	48	86	0.5939571399027881	0
gbr_0_55	55	86	0.5872266530803467	0
gbr_0_62	62	86	0.5928904694184729	0
gbr_0_69	69	86	0.585039156411566	0
gbr_0_76	76	86	0.5919732604832983	0
gbr_0_83	83	86	0.5865485185380728	0
gbr_0_90	90	86	0.5939295557521254	0
gbr_0_97	97	86	0.5885104860014905	0
gbr_0_6	6	87	0.582523475785647	0
gbr_0_13	13	87	0.5770616647575255	0
gbr_0_20	20	87	0.5892861449569984	0
gbr_0_27	27	87	0.5819282335310805	0
gbr_0_34	34	87	0.5865077384105246	0
gbr_0_41	41	87	0.5813709015400355	0
gbr_0_48	48	87	0.5890132944840629	0
gbr_0_55	55	87	0.583631376034276	0
gbr_0_62	62	87	0.5885324554570488	0
gbr_0_69	69	87	0.581719826089001	0
gbr_0_76	76	87	0.5877131335430255	0
gbr_0_83	83	87	0.5834933453117835	0
gbr_0_90	90	87	0.5892522687997819	0
gbr_0_97	97	87	0.5851055710618747	0
gbr_0_6	6	88	0.5863609658158571	0
gbr_0_13	13	88	0.5809625040536267	0
gbr_0_20	20	88	0.5943105495612733	0
gbr_0_27	27	88	0.5859341997415151	0
gbr_0_34	34	88	0.5919942771944857	0
gbr_0_41	41	88	0.5848504854612482	0
gbr_0_48	48	88	0.5946417980711993	0
gbr_0_55	55	88	0.5880052033160339	0
gbr_0_62	62	88	0.593596555092542	0
gbr_0_69	69	88	0.5857367686231338	0
gbr_0_76	76	88	0.5926444523043706	0
gbr_0_83	83	88	0.5872712095537547	0
gbr_0_90	90	88	0.5946308198992718	0
gbr_0_97	97	88	0.5893004192372068	0
gbr_0_6	6	89	0.5833077376879845	0
gbr_0_13	13	89	0.5778159639276288	0
gbr_0_20	20	89	0.5899159311372044	0
gbr_0_27	27	89	0.5825684854703477	0
gbr_0_34	34	89	0.5870730920785819	0
gbr_0_41	41	89	0.5819943541233005	0
gbr_0_48	48	89	0.589601948539776	0
gbr_0_55	55	89	0.5843288050833657	0
gbr_0_62	62	89	0.5891625620681725	0
gbr_0_69	69	89	0.5823601666326442	0
gbr_0_76	76	89	0.588279422020949	0
gbr_0_83	83	89	0.5841191098761473	0
gbr_0_90	90	89	0.589855973998369	0
gbr_0_97	97	89	0.5858117445893607	0
gbr_0_6	6	90	0.5861291084795539	0
gbr_0_13	13	90	0.5806811196993305	0
gbr_0_20	20	90	0.5939493271484488	0
gbr_0_27	27	90	0.5856369196060724	0
gbr_0_34	34	90	0.5915387145776086	0
gbr_0_41	41	90	0.5846876160916739	0
gbr_0_48	48	90	0.5942336474194757	0
gbr_0_55	55	90	0.58774740451223	0
gbr_0_62	62	90	0.5932357984509917	0
gbr_0_69	69	90	0.5854396172810468	0
gbr_0_76	76	90	0.5921799382429551	0
gbr_0_83	83	90	0.5871270341145834	0
gbr_0_90	90	90	0.5942025857864937	0
gbr_0_97	97	90	0.5890582203498962	0
gbr_0_6	6	91	0.5830858541264344	0
gbr_0_13	13	91	0.5776196213474882	0
gbr_0_20	20	91	0.5895270420226273	0
gbr_0_27	27	91	0.5822467361149338	0
gbr_0_34	34	91	0.5865766866297082	0
gbr_0_41	41	91	0.5818160129233932	0
gbr_0_48	48	91	0.5891525615341054	0
gbr_0_55	55	91	0.584055014622539	0
gbr_0_62	62	91	0.5887741338691396	0
gbr_0_69	69	91	0.5820385447278975	0
gbr_0_76	76	91	0.5877700628429128	0
gbr_0_83	83	91	0.5839584080424813	0
gbr_0_90	90	91	0.5893859576770153	0
gbr_0_97	97	91	0.5855511865479871	0
gbr_0_6	6	92	0.5773863478318357	0
gbr_0_13	13	92	0.5726916010926837	0
gbr_0_20	20	92	0.5863624636014371	0
gbr_0_27	27	92	0.5787116161352024	0
gbr_0_34	34	92	0.5833958957589993	0
gbr_0_41	41	92	0.5776198294628854	0
gbr_0_48	48	92	0.5868838750782258	0
gbr_0_55	55	92	0.5800998933420216	0
gbr_0_62	62	92	0.5855729101707368	0
gbr_0_69	69	92	0.5785017701925886	0
gbr_0_76	76	92	0.5844112930914942	0
gbr_0_83	83	92	0.5800018326709224	0
gbr_0_90	90	92	0.5865013582840699	0
gbr_0_97	97	92	0.5814143869696309	0
gbr_0_6	6	93	0.57381330910212	0
gbr_0_13	13	93	0.5692007911510462	0
gbr_0_20	20	93	0.5815043921394417	0
gbr_0_27	27	93	0.5748903589105965	0
gbr_0_34	34	93	0.5779309513819992	0
gbr_0_41	41	93	0.5743956270508052	0
gbr_0_48	48	93	0.5813900219801649	0
gbr_0_55	55	93	0.575916794013293	0
gbr_0_62	62	93	0.580671013791938	0
gbr_0_69	69	93	0.5746688652686391	0
gbr_0_76	76	93	0.5795245294052421	0
gbr_0_83	83	93	0.5764761071076795	0
gbr_0_90	90	93	0.5812461287134026	0
gbr_0_97	97	93	0.577427088589487	0
gbr_0_6	6	94	0.5791832784366173	0
gbr_0_13	13	94	0.5744439579880846	0
gbr_0_20	20	94	0.5877800475174058	0
gbr_0_27	27	94	0.5799641660963599	0
gbr_0_34	34	94	0.5849061546262289	0
gbr_0_41	41	94	0.57891860477352	0
gbr_0_48	48	94	0.5883869755697388	0
gbr_0_55	55	94	0.5815507470447483	0
gbr_0_62	62	94	0.5869908145066455	0
gbr_0_69	69	94	0.5797552415766942	0
gbr_0_76	76	94	0.5859519032681956	0
gbr_0_83	83	94	0.5812917471521657	0
gbr_0_90	90	94	0.5880470195377645	0
gbr_0_97	97	94	0.5828457299797203	0
gbr_0_6	6	95	0.5755220360211715	0
gbr_0_13	13	95	0.5708025590144885	0
gbr_0_20	20	95	0.5828680332922068	0
gbr_0_27	27	95	0.576091867958481	0
gbr_0_34	34	95	0.5793683167989299	0
gbr_0_41	41	95	0.5756130818632734	0
gbr_0_48	48	95	0.5828240668366326	0
gbr_0_55	55	95	0.5773050358721319	0
gbr_0_62	62	95	0.5820350156015108	0
gbr_0_69	69	95	0.5758713528272982	0
gbr_0_76	76	95	0.5809861530995382	0
gbr_0_83	83	95	0.5776856343963594	0
gbr_0_90	90	95	0.5827204131057107	0
gbr_0_97	97	95	0.5787924890447504	0
gbr_0_6	6	96	0.5786656070845679	0
gbr_0_13	13	96	0.5737431650043181	0
gbr_0_20	20	96	0.5873436379436501	0
gbr_0_27	27	96	0.5795078163849434	0
gbr_0_34	34	96	0.5842958593216396	0
gbr_0_41	41	96	0.578305333152819	0
gbr_0_48	48	96	0.587673759727111	0
gbr_0_55	55	96	0.5808447115624054	0
gbr_0_62	62	96	0.5865317966230288	0
gbr_0_69	69	96	0.5792952117155764	0
gbr_0_76	76	96	0.5853772689141921	0
gbr_0_83	83	96	0.5806798971364835	0
gbr_0_90	90	96	0.5873847486287844	0
gbr_0_97	97	96	0.5821406499077589	0
gbr_0_6	6	97	0.5749730592037978	0
gbr_0_13	13	97	0.5701556715279371	0
gbr_0_20	20	97	0.5823786836057199	0
gbr_0_27	27	97	0.5755627260933047	0
gbr_0_34	34	97	0.5786957747009199	0
gbr_0_41	41	97	0.5749485934162191	0
gbr_0_48	48	97	0.5820322415739212	0
gbr_0_55	55	97	0.5765561089612113	0
gbr_0_62	62	97	0.5815218251839221	0
gbr_0_69	69	97	0.575338332364095	0
gbr_0_76	76	97	0.5803456636251904	0
gbr_0_83	83	97	0.5770224303449496	0
gbr_0_90	90	97	0.5819822900271898	0
gbr_0_97	97	97	0.5780371354457646	0
gbr_0_3	3	0	0.6224575608646665	0
gbr_0_10	10	0	0.6215220508405785	0
gbr_0_17	17	0	0.6107253453246426	0
gbr_0_24	24	0	0.6109568697887242	0
gbr_0_31	31	0	0.6134642458930368	0
gbr_0_38	38	0	0.6117959518349444	0
gbr_0_45	45	0	0.6158638818235773	0
gbr_0_52	52	0	0.6092361188516443	0
gbr_0_59	59	0	0.6110236019553473	0
gbr_0_66	66	0	0.6108906201219577	0
gbr_0_73	73	0	0.6122324094096152	0
gbr_0_80	80	0	0.6112522836664875	0
gbr_0_87	87	0	0.6139118520583663	0
gbr_0_94	94	0	0.607819289319452	0
gbr_0_3	3	1	0.6184720308569411	0
gbr_0_10	10	1	0.6170499340034994	0
gbr_0_17	17	1	0.6078604781794539	0
gbr_0_24	24	1	0.6072235451805579	0
gbr_0_31	31	1	0.6102266812962447	0
gbr_0_38	38	1	0.6073652953978979	0
gbr_0_45	45	1	0.612684134632808	0
gbr_0_52	52	1	0.6053419133720437	0
gbr_0_59	59	1	0.6077439865157201	0
gbr_0_66	66	1	0.6071541957566329	0
gbr_0_73	73	1	0.6094392637182144	0
gbr_0_80	80	1	0.6068788220533177	0
gbr_0_87	87	1	0.6110691610494321	0
gbr_0_94	94	1	0.6040599753343727	0
gbr_0_3	3	2	0.6205454732144503	0
gbr_0_10	10	2	0.6182054176688332	0
gbr_0_17	17	2	0.6081149700522186	0
gbr_0_24	24	2	0.6071367665183502	0
gbr_0_31	31	2	0.6110889531179773	0
gbr_0_38	38	2	0.6077345025350034	0
gbr_0_45	45	2	0.6131449152918114	0
gbr_0_52	52	2	0.6052059117604192	0
gbr_0_59	59	2	0.6083260523953018	0
gbr_0_66	66	2	0.6070703690141767	0
gbr_0_73	73	2	0.6097866878299512	0
gbr_0_80	80	2	0.6071420727298682	0
gbr_0_87	87	2	0.6112232325158026	0
gbr_0_94	94	2	0.6039912584776441	0
gbr_0_3	3	3	0.6165465726497147	0
gbr_0_10	10	3	0.6136654851560492	0
gbr_0_17	17	3	0.6052164261984807	0
gbr_0_24	24	3	0.6033140277565407	0
gbr_0_31	31	3	0.6078297574694119	0
gbr_0_38	38	3	0.6032044352894523	0
gbr_0_45	45	3	0.6099166046145574	0
gbr_0_52	52	3	0.6012121017449987	0
gbr_0_59	59	3	0.6050081544535955	0
gbr_0_66	66	3	0.6032445287037351	0
gbr_0_73	73	3	0.6069700286153905	0
gbr_0_80	80	3	0.6026681658099676	0
gbr_0_87	87	3	0.6083358394630853	0
gbr_0_94	94	3	0.6001430250746775	0
gbr_0_3	3	4	0.6200389247614618	0
gbr_0_10	10	4	0.6186601162751393	0
gbr_0_17	17	4	0.6078916749625047	0
gbr_0_24	24	4	0.6074378222355497	0
gbr_0_31	31	4	0.6106158596248443	0
gbr_0_38	38	4	0.6081932991497001	0
gbr_0_45	45	4	0.6126470995448305	0
gbr_0_52	52	4	0.6056221042768881	0
gbr_0_59	59	4	0.6081034055935558	0
gbr_0_66	66	4	0.6073714562564765	0
gbr_0_73	73	4	0.6093222427244188	0
gbr_0_80	80	4	0.6076072340707102	0
gbr_0_87	87	4	0.6107296919877971	0
gbr_0_94	94	4	0.6043863487937506	0
gbr_0_3	3	5	0.6159885793696398	0
gbr_0_10	10	5	0.6140956839815916	0
gbr_0_17	17	5	0.6049522555780364	0
gbr_0_24	24	5	0.6035841049037611	0
gbr_0_31	31	5	0.6073120645585706	0
gbr_0_38	38	5	0.60363950511853	0
gbr_0_45	45	5	0.6093750404018172	0
gbr_0_52	52	5	0.6016005718061394	0
gbr_0_59	59	5	0.6047449786958438	0
gbr_0_66	66	5	0.6035146388157441	0
gbr_0_73	73	5	0.6064605273041538	0
gbr_0_80	80	5	0.6031093165500914	0
gbr_0_87	87	5	0.6078007357828257	0
gbr_0_94	94	5	0.6005093130482339	0
gbr_0_3	3	6	0.6189826874262407	0
gbr_0_10	10	6	0.6176637215426748	0
gbr_0_17	17	6	0.6070661954200296	0
gbr_0_24	24	6	0.606457680256443	0
gbr_0_31	31	6	0.6098733666633154	0
gbr_0_38	38	6	0.6074554901621294	0
gbr_0_45	45	6	0.6118592772380841	0
gbr_0_52	52	6	0.6047074988199175	0
gbr_0_59	59	6	0.6072613708412906	0
gbr_0_66	66	6	0.606391297886856	0
gbr_0_73	73	6	0.6085779661670163	0
gbr_0_80	80	6	0.6067722078826789	0
gbr_0_87	87	6	0.6099494323936098	0
gbr_0_94	94	6	0.6034896599170783	0
gbr_0_3	3	7	0.6148854552184688	0
gbr_0_10	10	7	0.6130645865705251	0
gbr_0_17	17	7	0.604090657249658	0
gbr_0_24	24	7	0.6025684828678921	0
gbr_0_31	31	7	0.6065290819184561	0
gbr_0_38	38	7	0.6028796490434882	0
gbr_0_45	45	7	0.6085548381633046	0
gbr_0_52	52	7	0.6006567399018716	0
gbr_0_59	59	7	0.6038660221412372	0
gbr_0_66	66	7	0.6024989996254126	0
gbr_0_73	73	7	0.6056752818583386	0
gbr_0_80	80	7	0.6022478152217698	0
gbr_0_87	87	7	0.6069885068069278	0
gbr_0_94	94	7	0.5995840130251786	0
gbr_0_3	3	8	0.6122893710339162	0
gbr_0_10	10	8	0.6118778887079481	0
gbr_0_17	17	8	0.6018813795627826	0
gbr_0_24	24	8	0.6009235147325225	0
gbr_0_31	31	8	0.604747651384815	0
gbr_0_38	38	8	0.6008828554342146	0
gbr_0_45	45	8	0.6064115241231207	0
gbr_0_52	52	8	0.5988178434983433	0
gbr_0_59	59	8	0.6019824603664063	0
gbr_0_66	66	8	0.6008563491471598	0
gbr_0_73	73	8	0.6035426628594811	0
gbr_0_80	80	8	0.6003358251238573	0
gbr_0_87	87	8	0.6044494409878955	0
gbr_0_94	94	8	0.5976662506490866	0
gbr_0_3	3	9	0.6078198052139583	0
gbr_0_10	10	9	0.6069476587679228	0
gbr_0_17	17	9	0.598720944462282	0
gbr_0_24	24	9	0.5967398280866034	0
gbr_0_31	31	9	0.6012061852361145	0
gbr_0_38	38	9	0.595971392689189	0
gbr_0_45	45	9	0.6028916647669771	0
gbr_0_52	52	9	0.5944720868798224	0
gbr_0_59	59	9	0.5983929163470607	0
gbr_0_66	66	9	0.5966694909106229	0
gbr_0_73	73	9	0.6004421927573387	0
gbr_0_80	80	9	0.5954710357404809	0
gbr_0_87	87	9	0.601298694477596	0
gbr_0_94	94	9	0.5934638561583823	0
gbr_0_3	3	10	0.6123209711465993	0
gbr_0_10	10	10	0.6126100514072381	0
gbr_0_17	17	10	0.6021656095587946	0
gbr_0_24	24	10	0.6015995257751326	0
gbr_0_31	31	10	0.6052262075509142	0
gbr_0_38	38	10	0.6015345543835395	0
gbr_0_45	45	10	0.6066422681461108	0
gbr_0_52	52	10	0.5996098727020878	0
gbr_0_59	59	10	0.6022945150089443	0
gbr_0_66	66	10	0.6015324506317485	0
gbr_0_73	73	10	0.603994986402224	0
gbr_0_80	80	10	0.6010172933411303	0
gbr_0_87	87	10	0.6049151482798585	0
gbr_0_94	94	10	0.5984492527530352	0
gbr_0_3	3	11	0.6077699516458559	0
gbr_0_10	10	11	0.6076248111739235	0
gbr_0_17	17	11	0.5988856786469314	0
gbr_0_24	24	11	0.5973605980330585	0
gbr_0_31	31	11	0.6016093265032582	0
gbr_0_38	38	11	0.5965690131040895	0
gbr_0_45	45	11	0.603024188142619	0
gbr_0_52	52	11	0.5951992008693392	0
gbr_0_59	59	11	0.5985848435119792	0
gbr_0_66	66	11	0.5972903544826085	0
gbr_0_73	73	11	0.6008225291254852	0
gbr_0_80	80	11	0.5960972661425401	0
gbr_0_87	87	11	0.6016780443207966	0
gbr_0_94	94	11	0.5941818609345573	0
gbr_0_3	3	12	0.610409914063093	0
gbr_0_10	10	12	0.6112387716393268	0
gbr_0_17	17	12	0.600854459874921	0
gbr_0_24	24	12	0.6004522687468756	0
gbr_0_31	31	12	0.6038694174631438	0
gbr_0_38	38	12	0.6006109220203479	0
gbr_0_45	45	12	0.6053684141759458	0
gbr_0_52	52	12	0.5984685946868252	0
gbr_0_59	59	12	0.6008784216970535	0
gbr_0_66	66	12	0.6003851466721386	0
gbr_0_73	73	12	0.6026329553001546	0
gbr_0_80	80	12	0.5999895706867903	0
gbr_0_87	87	12	0.6035881805658474	0
gbr_0_94	94	12	0.5971672714087215	0
gbr_0_3	3	13	0.6057905824833187	0
gbr_0_10	10	13	0.6062150846979686	0
gbr_0_17	17	13	0.5975072227284577	0
gbr_0_24	24	13	0.5961973658774229	0
gbr_0_31	31	13	0.6001941680326546	0
gbr_0_38	38	13	0.595621350708191	0
gbr_0_45	45	13	0.6016789278758186	0
gbr_0_52	52	13	0.5940430828341539	0
gbr_0_59	59	13	0.5970942876764727	0
gbr_0_66	66	13	0.5961270736930486	0
gbr_0_73	73	13	0.5993991282654043	0
gbr_0_80	80	13	0.5950452803541488	0
gbr_0_87	87	13	0.6002744751219922	0
gbr_0_94	94	13	0.5928703887339112	0
gbr_0_3	3	14	0.5885641339871671	0
gbr_0_10	10	14	0.592180792009832	0
gbr_0_17	17	14	0.5940922424252859	0
gbr_0_24	24	14	0.5962118814187409	0
gbr_0_31	31	14	0.5911695448312484	0
gbr_0_38	38	14	0.5972760726953863	0
gbr_0_45	45	14	0.593598447058244	0
gbr_0_52	52	14	0.5950589239345794	0
gbr_0_59	59	14	0.5945972629641519	0
gbr_0_66	66	14	0.596073890553683	0
gbr_0_73	73	14	0.5905800488702868	0
gbr_0_80	80	14	0.5966652548502991	0
gbr_0_87	87	14	0.5922088979124287	0
gbr_0_94	94	14	0.5937421543676074	0
gbr_0_3	3	15	0.5873687734090358	0
gbr_0_10	10	15	0.5890412685407823	0
gbr_0_17	17	15	0.5909215541433619	0
gbr_0_24	24	15	0.5929951904651464	0
gbr_0_31	31	15	0.5878972697487868	0
gbr_0_38	38	15	0.5926412300985879	0
gbr_0_45	45	15	0.5905609671775609	0
gbr_0_52	52	15	0.5912905170774267	0
gbr_0_59	59	15	0.59097765778722	0
gbr_0_66	66	15	0.5928496017277014	0
gbr_0_73	73	15	0.5875626754830521	0
gbr_0_80	80	15	0.5923062320888759	0
gbr_0_87	87	15	0.5900461589157846	0
gbr_0_94	94	15	0.5899962079601826	0
gbr_0_3	3	16	0.5857055502366773	0
gbr_0_10	10	16	0.5888287219367272	0
gbr_0_17	17	16	0.5906370435184602	0
gbr_0_24	24	16	0.5927463762835095	0
gbr_0_31	31	16	0.5880696724049973	0
gbr_0_38	38	16	0.5937021810838645	0
gbr_0_45	45	16	0.5903805008119467	0
gbr_0_52	52	16	0.5917046903178653	0
gbr_0_59	59	16	0.5912280181552092	0
gbr_0_66	66	16	0.5926079363402001	0
gbr_0_73	73	16	0.5875114093477161	0
gbr_0_80	80	16	0.5929929236296254	0
gbr_0_87	87	16	0.5889578352342437	0
gbr_0_94	94	16	0.5903747056593798	0
gbr_0_3	3	17	0.5841738773328603	0
gbr_0_10	10	17	0.5854213233523269	0
gbr_0_17	17	17	0.5870857785009425	0
gbr_0_24	24	17	0.5891896617727526	0
gbr_0_31	31	17	0.5843921561299481	0
gbr_0_38	38	17	0.5888053474815838	0
gbr_0_45	45	17	0.586931060811954	0
gbr_0_52	52	17	0.5875912615908696	0
gbr_0_59	59	17	0.587240015724462	0
gbr_0_66	66	17	0.5890436083281138	0
gbr_0_73	73	17	0.5840597263222794	0
gbr_0_80	80	17	0.5883745852065767	0
gbr_0_87	87	17	0.586388109465321	0
gbr_0_94	94	17	0.5862828415601026	0
gbr_0_3	3	18	0.5860584597920729	0
gbr_0_10	10	18	0.5896449933507563	0
gbr_0_17	17	18	0.5911640520456258	0
gbr_0_24	24	18	0.593368786137847	0
gbr_0_31	31	18	0.5884058521537558	0
gbr_0_38	38	18	0.5941972710408058	0
gbr_0_45	45	18	0.5907221162896652	0
gbr_0_52	52	18	0.5922451521576357	0
gbr_0_59	59	18	0.5917538852844266	0
gbr_0_66	66	18	0.593230403048336	0
gbr_0_73	73	18	0.5878583912581595	0
gbr_0_80	80	18	0.593494034064446	0
gbr_0_87	87	18	0.5893073106925513	0
gbr_0_94	94	18	0.5909146124771716	0
gbr_0_3	3	19	0.5844532260231617	0
gbr_0_10	10	19	0.5860731273946582	0
gbr_0_17	17	19	0.5875367137926026	0
gbr_0_24	24	19	0.5897396182066064	0
gbr_0_31	31	19	0.5846788846150557	0
gbr_0_38	38	19	0.589220272512058	0
gbr_0_45	45	19	0.587216663262413	0
gbr_0_52	52	19	0.5880559140235765	0
gbr_0_59	59	19	0.5876872298227389	0
gbr_0_66	66	19	0.5895936212150594	0
gbr_0_73	73	19	0.5843537367852101	0
gbr_0_80	80	19	0.5887974543847461	0
gbr_0_87	87	19	0.5866828635305698	0
gbr_0_94	94	19	0.5867476140812675	0
gbr_0_3	3	20	0.5855451807446073	0
gbr_0_10	10	20	0.5891664777066585	0
gbr_0_17	17	20	0.5906585081816307	0
gbr_0_24	24	20	0.5926779086967069	0
gbr_0_31	31	20	0.5879086346817521	0
gbr_0_38	38	20	0.5938098607565494	0
gbr_0_45	45	20	0.5903603949585245	0
gbr_0_52	52	20	0.5918024170870697	0
gbr_0_59	59	20	0.5912241946161905	0
gbr_0_66	66	20	0.5925396274881136	0
gbr_0_73	73	20	0.5873841688266748	0
gbr_0_80	80	20	0.5930576346045571	0
gbr_0_87	87	20	0.5889552846017145	0
gbr_0_94	94	20	0.5904747175069414	0
gbr_0_3	3	21	0.5839400773831032	0
gbr_0_10	10	21	0.5857303740199842	0
gbr_0_17	17	21	0.5869820587265967	0
gbr_0_24	24	21	0.5890089209177171	0
gbr_0_31	31	21	0.5841700840577417	0
gbr_0_38	38	21	0.5888135080979137	0
gbr_0_45	45	21	0.5868217654612409	0
gbr_0_52	52	21	0.5875870541861672	0
gbr_0_59	59	21	0.5871090390436846	0
gbr_0_66	66	21	0.5888630246343856	0
gbr_0_73	73	21	0.5838563354673223	0
gbr_0_80	80	21	0.5883421514765628	0
gbr_0_87	87	21	0.5862891630930466	0
gbr_0_94	94	21	0.5862842082222368	0
gbr_0_3	3	22	0.578533824172613	0
gbr_0_10	10	22	0.5814921120063463	0
gbr_0_17	17	22	0.5839914712164795	0
gbr_0_24	24	22	0.586084389503695	0
gbr_0_31	31	22	0.5814557500576766	0
gbr_0_38	38	22	0.5871860299767414	0
gbr_0_45	45	22	0.5835608088897735	0
gbr_0_52	52	22	0.5850442756690482	0
gbr_0_59	59	22	0.5845109368591904	0
gbr_0_66	66	22	0.585944852674374	0
gbr_0_73	73	22	0.5808826747726785	0
gbr_0_80	80	22	0.5865553278833184	0
gbr_0_87	87	22	0.5818440254258146	0
gbr_0_94	94	22	0.5838740675650249	0
gbr_0_3	3	23	0.5764803682941864	0
gbr_0_10	10	23	0.5775111317871302	0
gbr_0_17	17	23	0.5800061127751088	0
gbr_0_24	24	23	0.5819327294095773	0
gbr_0_31	31	23	0.5772817274948938	0
gbr_0_38	38	23	0.5817599933506867	0
gbr_0_45	45	23	0.5796590633155974	0
gbr_0_52	52	23	0.5804197452292388	0
gbr_0_59	59	23	0.5800598797438719	0
gbr_0_66	66	23	0.5817854653619647	0
gbr_0_73	73	23	0.5769304675414304	0
gbr_0_80	80	23	0.5814144343190807	0
gbr_0_87	87	23	0.5787949323519224	0
gbr_0_94	94	23	0.5792629726056057	0
gbr_0_3	3	24	0.5790548417067292	0
gbr_0_10	10	24	0.5831595206252738	0
gbr_0_17	17	24	0.5848498114548346	0
gbr_0_24	24	24	0.5872840423651442	0
gbr_0_31	31	24	0.5818160009553219	0
gbr_0_38	38	24	0.5882583514053037	0
gbr_0_45	45	24	0.5837610363388241	0
gbr_0_52	52	24	0.5862330778149785	0
gbr_0_59	59	24	0.5853335035654534	0
gbr_0_66	66	24	0.5871447046883503	0
gbr_0_73	73	24	0.5813029147031439	0
gbr_0_80	80	24	0.5876105280854238	0
gbr_0_87	87	24	0.582119835620025	0
gbr_0_94	94	24	0.5850252383525154	0
gbr_0_3	3	25	0.5769048219378159	0
gbr_0_10	10	25	0.5790541295608838	0
gbr_0_17	17	25	0.5807273011165187	0
gbr_0_24	24	25	0.5830658096068202	0
gbr_0_31	31	25	0.5775327504717302	0
gbr_0_38	38	25	0.5827543042830916	0
gbr_0_45	45	25	0.579720901865924	0
gbr_0_52	52	25	0.5815323205751568	0
gbr_0_59	59	25	0.5807636510108327	0
gbr_0_66	66	25	0.5829187588026248	0
gbr_0_73	73	25	0.5772444524833353	0
gbr_0_80	80	25	0.5823941111239713	0
gbr_0_87	87	25	0.5789327068721019	0
gbr_0_94	94	25	0.580335340618102	0
gbr_0_3	3	26	0.5780693514956816	0
gbr_0_10	10	26	0.5822517770994667	0
gbr_0_17	17	26	0.5837336707413954	0
gbr_0_24	24	26	0.5860592083324121	0
gbr_0_31	31	26	0.5807072755481479	0
gbr_0_38	38	26	0.5877094082199587	0
gbr_0_45	45	26	0.5831006854889199	0
gbr_0_52	52	26	0.5856169874700414	0
gbr_0_59	59	26	0.5843315630623215	0
gbr_0_66	66	26	0.5859202461339912	0
gbr_0_73	73	26	0.580342224375966	0
gbr_0_80	80	26	0.5870190637635049	0
gbr_0_87	87	26	0.581422820960674	0
gbr_0_94	94	26	0.5843420466735667	0
gbr_0_3	3	27	0.5758878968585442	0
gbr_0_10	10	27	0.5782196132005395	0
gbr_0_17	17	27	0.5795309686670234	0
gbr_0_24	24	27	0.5817433491039831	0
gbr_0_31	31	27	0.5763762334423232	0
gbr_0_38	38	27	0.5821518317887441	0
gbr_0_45	45	27	0.5789824307154199	0
gbr_0_52	52	27	0.5808228209352237	0
gbr_0_59	59	27	0.5796727804046011	0
gbr_0_66	66	27	0.5815966984838508	0
gbr_0_73	73	27	0.5762399787161923	0
gbr_0_80	80	27	0.5817426587655641	0
gbr_0_87	87	27	0.5781425904652546	0
gbr_0_94	94	27	0.5795574916187676	0
gbr_0_3	3	28	0.5902960653561758	0
gbr_0_10	10	28	0.5903093667045752	0
gbr_0_17	17	28	0.5918288863554844	0
gbr_0_24	24	28	0.5942078065978644	0
gbr_0_31	31	28	0.5936450782908602	0
gbr_0_38	38	28	0.5961515925054952	0
gbr_0_45	45	28	0.5955494766859333	0
gbr_0_52	52	28	0.5940611066337211	0
gbr_0_59	59	28	0.5922683680326303	0
gbr_0_66	66	28	0.594064005782244	0
gbr_0_73	73	28	0.5932406592965238	0
gbr_0_80	80	28	0.5955706224927845	0
gbr_0_87	87	28	0.5944789559872865	0
gbr_0_94	94	28	0.5926383007055398	0
gbr_0_3	3	29	0.5886615230611829	0
gbr_0_10	10	29	0.5871400021596955	0
gbr_0_17	17	29	0.5886964152087728	0
gbr_0_24	24	29	0.5909033415384579	0
gbr_0_31	31	29	0.5899668658081192	0
gbr_0_38	38	29	0.5915329806144336	0
gbr_0_45	45	29	0.5920241849996521	0
gbr_0_52	52	29	0.5903138055495374	0
gbr_0_59	59	29	0.5886127696219807	0
gbr_0_66	66	29	0.5907516164720135	0
gbr_0_73	73	29	0.5898053549607747	0
gbr_0_80	80	29	0.5912318979013264	0
gbr_0_87	87	29	0.591832913470258	0
gbr_0_94	94	29	0.5889162421984768	0
gbr_0_3	3	30	0.5874827435988033	0
gbr_0_10	10	30	0.5868927993766757	0
gbr_0_17	17	30	0.58845226573828	0
gbr_0_24	24	30	0.5908098124435055	0
gbr_0_31	31	30	0.5905328037392058	0
gbr_0_38	38	30	0.5924648572655895	0
gbr_0_45	45	30	0.5923416218243396	0
gbr_0_52	52	30	0.5905727554787195	0
gbr_0_59	59	30	0.5889762580600795	0
gbr_0_66	66	30	0.5906655437941859	0
gbr_0_73	73	30	0.5901565938372906	0
gbr_0_80	80	30	0.5917797830954028	0
gbr_0_87	87	30	0.5912398009612385	0
gbr_0_94	94	30	0.5891455475142222	0
gbr_0_3	3	31	0.5855113190161748	0
gbr_0_10	10	31	0.5834657045848528	0
gbr_0_17	17	31	0.5849380217485622	0
gbr_0_24	24	31	0.587163624328995	0
gbr_0_31	31	31	0.5864451805157749	0
gbr_0_38	38	31	0.5875958541809492	0
gbr_0_45	45	31	0.5884000944459131	0
gbr_0_52	52	31	0.5864939560798057	0
gbr_0_59	59	31	0.5849505809168791	0
gbr_0_66	66	31	0.5870114145923077	0
gbr_0_73	73	31	0.5862826129485934	0
gbr_0_80	80	31	0.5871933704895753	0
gbr_0_87	87	31	0.5881824896962835	0
gbr_0_94	94	31	0.5850912326659561	0
gbr_0_3	3	32	0.5878757811794928	0
gbr_0_10	10	32	0.5878381665769683	0
gbr_0_17	17	32	0.5889445436023357	0
gbr_0_24	24	32	0.5913990476926971	0
gbr_0_31	31	32	0.5909499319535796	0
gbr_0_38	38	32	0.5930933282732205	0
gbr_0_45	45	32	0.5927419492784489	0
gbr_0_52	52	32	0.5912637678617318	0
gbr_0_59	59	32	0.589467105902038	0
gbr_0_66	66	32	0.5912548455114268	0
gbr_0_73	73	32	0.5905839230013399	0
gbr_0_80	80	32	0.5924190467688308	0
gbr_0_87	87	32	0.5916524198031996	0
gbr_0_94	94	32	0.5898273279741625	0
gbr_0_3	3	33	0.5858260523871989	0
gbr_0_10	10	33	0.584230553414189	0
gbr_0_17	17	33	0.5853490208464079	0
gbr_0_24	24	33	0.5876751043561327	0
gbr_0_31	31	33	0.5868105841187139	0
gbr_0_38	38	33	0.588124079327333	0
gbr_0_45	45	33	0.5887411192865859	0
gbr_0_52	52	33	0.5870873187521379	0
gbr_0_59	59	33	0.5853577780067987	0
gbr_0_66	66	33	0.5875229606932415	0
gbr_0_73	73	33	0.5866549011300128	0
gbr_0_80	80	33	0.5877342062933788	0
gbr_0_87	87	33	0.5885371593579214	0
gbr_0_94	94	33	0.5856758155731356	0
gbr_0_3	3	34	0.5873222769177473	0
gbr_0_10	10	34	0.587258838126002	0
gbr_0_17	17	34	0.5885016045886042	0
gbr_0_24	24	34	0.5907428485347922	0
gbr_0_31	31	34	0.5904479985287995	0
gbr_0_38	38	34	0.592680275278652	0
gbr_0_45	45	34	0.5923763283619554	0
gbr_0_52	52	34	0.5907962601090153	0
gbr_0_59	59	34	0.5889994992575943	0
gbr_0_66	66	34	0.5905986463535218	0
gbr_0_73	73	34	0.590107195378212	0
gbr_0_80	80	34	0.5919618025163487	0
gbr_0_87	87	34	0.5912999314332922	0
gbr_0_94	94	34	0.5893547251494906	0
gbr_0_3	3	35	0.5853446700239804	0
gbr_0_10	10	35	0.5838569007298751	0
gbr_0_17	17	35	0.5849283592082658	0
gbr_0_24	24	35	0.5870490224569275	0
gbr_0_31	31	35	0.5863624845471267	0
gbr_0_38	38	35	0.5877642293319579	0
gbr_0_45	45	35	0.5884074223968841	0
gbr_0_52	52	35	0.5866618927244318	0
gbr_0_59	59	35	0.5849132153881089	0
gbr_0_66	66	35	0.5868968787940364	0
gbr_0_73	73	35	0.5862203057820444	0
gbr_0_80	80	35	0.5873309745675896	0
gbr_0_87	87	35	0.5882093552054214	0
gbr_0_94	94	35	0.5852484610544446	0
gbr_0_3	3	36	0.5801351324876398	0
gbr_0_10	10	36	0.5794029297031542	0
gbr_0_17	17	36	0.5817870235682372	0
gbr_0_24	24	36	0.584149677255964	0
gbr_0_31	31	36	0.5838027468832458	0
gbr_0_38	38	36	0.5857417379446673	0
gbr_0_45	45	36	0.5854430463000688	0
gbr_0_52	52	36	0.5836395022723362	0
gbr_0_59	59	36	0.5822360259416619	0
gbr_0_66	66	36	0.5840042670283419	0
gbr_0_73	73	36	0.5834097144918895	0
gbr_0_80	80	36	0.5851302494897587	0
gbr_0_87	87	36	0.5840535320926894	0
gbr_0_94	94	36	0.5823343745373707	0
gbr_0_3	3	37	0.5776182545622074	0
gbr_0_10	10	37	0.5753962051120356	0
gbr_0_17	17	37	0.5778225382654003	0
gbr_0_24	24	37	0.5798961484435271	0
gbr_0_31	31	37	0.5791859622697497	0
gbr_0_38	38	37	0.5803104708768353	0
gbr_0_45	45	37	0.5810121586015051	0
gbr_0_52	52	37	0.5790283978944253	0
gbr_0_59	59	37	0.5777320650530164	0
gbr_0_66	66	37	0.5797426783964077	0
gbr_0_73	73	37	0.5790032809879753	0
gbr_0_80	80	37	0.579988070813874	0
gbr_0_87	87	37	0.5804772748179965	0
gbr_0_94	94	37	0.577736460013174	0
gbr_0_3	3	38	0.5807674676909862	0
gbr_0_10	10	38	0.5812610722674596	0
gbr_0_17	17	38	0.5825245011144646	0
gbr_0_24	24	38	0.5853485820129705	0
gbr_0_31	31	38	0.5841981673088219	0
gbr_0_38	38	38	0.5870398787467079	0
gbr_0_45	45	38	0.5856178690552165	0
gbr_0_52	52	38	0.5851293260751536	0
gbr_0_59	59	38	0.582950703925474	0
gbr_0_66	66	38	0.58520341378014	0
gbr_0_73	73	38	0.5838657276977726	0
gbr_0_80	80	38	0.5864235736469097	0
gbr_0_87	87	38	0.5843037628792006	0
gbr_0_94	94	38	0.5837872895535894	0
gbr_0_3	3	39	0.5781504173291128	0
gbr_0_10	10	39	0.5771099461992579	0
gbr_0_17	17	39	0.578418717039461	0
gbr_0_24	24	39	0.581029864904507	0
gbr_0_31	31	39	0.5794768154380352	0
gbr_0_38	38	39	0.5815364896416839	0
gbr_0_45	45	39	0.5810451534726133	0
gbr_0_52	52	39	0.5804327788261772	0
gbr_0_59	59	39	0.5783237011529192	0
gbr_0_66	66	39	0.5808766542354726	0
gbr_0_73	73	39	0.5793575801926645	0
gbr_0_80	80	39	0.5812117459863595	0
gbr_0_87	87	39	0.5805867934156761	0
gbr_0_94	94	39	0.5791030109742932	0
gbr_0_3	3	40	0.5798281078700218	0
gbr_0_10	10	40	0.5803527550581342	0
gbr_0_17	17	40	0.5816560595656644	0
gbr_0_24	24	40	0.5845002324747812	0
gbr_0_31	31	40	0.5832377460869271	0
gbr_0_38	38	40	0.586641393867927	0
gbr_0_45	45	40	0.5850919739635285	0
gbr_0_52	52	40	0.5846428497498384	0
gbr_0_59	59	40	0.5821775298073921	0
gbr_0_66	66	40	0.5843550642419507	0
gbr_0_73	73	40	0.5830694605612725	0
gbr_0_80	80	40	0.5859678573955118	0
gbr_0_87	87	40	0.5837443763563595	0
gbr_0_94	94	40	0.5832423468782506	0
gbr_0_3	3	41	0.5772603649414985	0
gbr_0_10	10	41	0.576350342011442	0
gbr_0_17	17	41	0.577542866679065	0
gbr_0_24	24	41	0.580149205410168	0
gbr_0_31	31	41	0.5785447563244976	0
gbr_0_38	38	41	0.581162988635614	0
gbr_0_45	45	41	0.5805138449506357	0
gbr_0_52	52	41	0.5799296782118567	0
gbr_0_59	59	41	0.5775332379258997	0
gbr_0_66	66	41	0.5799959947411336	0
gbr_0_73	73	41	0.5785929789425253	0
gbr_0_80	80	41	0.5807746798852655	0
gbr_0_87	87	41	0.5800108045364796	0
gbr_0_94	94	41	0.5785407842944853	0
gbr_0_3	3	42	0.5887902588314073	0
gbr_0_10	10	42	0.5886194289243862	0
gbr_0_17	17	42	0.5903187728087098	0
gbr_0_24	24	42	0.5922442089887152	0
gbr_0_31	31	42	0.591827162826026	0
gbr_0_38	38	42	0.593519104775882	0
gbr_0_45	45	42	0.5948884077376781	0
gbr_0_52	52	42	0.5937286026827024	0
gbr_0_59	59	42	0.5907597993546232	0
gbr_0_66	66	42	0.5921238923459211	0
gbr_0_73	73	42	0.5915664206339564	0
gbr_0_80	80	42	0.5929015318139019	0
gbr_0_87	87	42	0.5937983510199014	0
gbr_0_94	94	42	0.592155979173093	0
gbr_0_3	3	43	0.5871308055829743	0
gbr_0_10	10	43	0.5854921166337756	0
gbr_0_17	17	43	0.5872354490953139	0
gbr_0_24	24	43	0.589150645417217	0
gbr_0_31	31	43	0.5882557333241483	0
gbr_0_38	38	43	0.5890502345871743	0
gbr_0_45	45	43	0.5913576162990739	0
gbr_0_52	52	43	0.5899483880682436	0
gbr_0_59	59	43	0.5872359308467918	0
gbr_0_66	66	43	0.5890236897965305	0
gbr_0_73	73	43	0.5882308351255678	0
gbr_0_80	80	43	0.5887197951815567	0
gbr_0_87	87	43	0.5911536902270705	0
gbr_0_94	94	43	0.5884187847575082	0
gbr_0_3	3	44	0.5859725163604159	0
gbr_0_10	10	44	0.5852094212588689	0
gbr_0_17	17	44	0.5869614819142969	0
gbr_0_24	24	44	0.588869958334427	0
gbr_0_31	31	44	0.5887364820337115	0
gbr_0_38	38	44	0.589844582827445	0
gbr_0_45	45	44	0.5916949413512016	0
gbr_0_52	52	44	0.5902622671900096	0
gbr_0_59	59	44	0.587487543063332	0
gbr_0_66	66	44	0.5887492499886924	0
gbr_0_73	73	44	0.5885060626048914	0
[truncated: 190,081 more rows]
