# Supplementary material for: The effects of mismatched train and test data cleaning pipelines on regression models: lessons for practice
Source: PeerJ Comput Sci. 2025 Apr 2;11:e2793. doi: 10.7717/peerj-cs.2793 (PMC12190241; doi:10.7717/peerj-cs.2793)
Supplement: Supplemental Information 1 [file peerj-cs-11-2793-s001.zip › mismatched_data_cleaning-main/analysis/airbnb_raw.csv]

Bathrooms	Bedrooms	Beds	LocationName	NumGuests	NumReviews	Price	Rating	latitude	longitude	zipcode	pop2016	pop2010	pop2000	cost_living_index (US avg. = 100)	land_area (sq.mi.)	water_area (sq.mi.)	pop_density (people per mile)	number of males	number of females	prop taxes paid 2016	median taxes (with mortgage	median taxes (no mortgage)	median house value	median houshold income	median monthly owner costs (with mortgage)	median monthly owner costs (no mortgage)	median gross rent	median asking price for vacant for-sale home/condo	unemployment (%)	Number of Homes	Count of Abnb	Density of Abnb (%)	Average Abnb Price (by zipcode)	Average NumReviews (by zipcode)	Average Rating (by zipcode)	Average Number of Bathrooms (by zipcode)	Average Number of Bedrooms (by zipcode)	Average Number of Beds (by zipcode)	Average Number of Guests (by zipcode)
1	1	1	Atlanta	2	7	38	Y	33.75515	-84.32992	30317	13265	11970	13981	97.1	3.5	0	3777	6269	6995	1	3071	1381	272815	63369	1736	457	950	245386	6.1	5306	75	1.413494158	104.7432432	35.28070175	4.944444444	1.459459459	1.845070423	2.146666667	2.146666667
1	1	1	Atlanta	2	15	38	N	33.82613	-84.33963	30324	26343	24267	20317	99.1	5.3	0	5006	13630	12713	1.1	3915	3198	335525	66294	2081	684	1225	212039	4.2	10537.2	96	0.911057966	103.6736842	21.16923077	4.847457627	1.28125	1.47311828	1.6875	1.6875
2	2	2	Atlanta	4	17	100	Y	33.75076	-84.37058	30312	22786	19360	20221	98.5	3.4	0	6796	10824	11961	1	2455	1388	234413	44854	1656	502	1017	445032	6.4	9114.4	200	2.194329852	119.3686869	40.4	4.9375	1.375	1.602094241	1.925	1.925
1	1	1	Atlanta	2	304	78	Y	33.77059	-84.33538	30307	19520	18004	16646	99.2	4.6	0	4274	9748	9771	1.1	5331	4864	458614	83765	2301	809	1123	381747	3.1	7808	130	1.664959016	119.9147287	44.06315789	4.892857143	1.292307692	1.603305785	1.953846154	1.953846154
1	1	1	Atlanta	2	19	50	Y	33.7903	-84.40027	30309	23359	21845	18739	97.6	3.4	0	6834	12109	11249	1.1	3363	4348	310330	81549	1959	821	1243	346940	2.4	9343.6	190	2.033477461	131.0585106	28.44444444	4.881679389	1.326315789	1.580838323	1.968421053	1.968421053
1	1	1	Atlanta	2	42	69	Y	33.77552	-84.36467	30308	17280	15413	11796	98	1.6	0	10836	10075	7205	1.2	3155	2380	259718	59088	1713	665	1162	326958	4.6	6912	210	3.038194444	141.4285714	36.27329193	4.880794702	1.285714286	1.494680851	1.933333333	1.933333333
1	1	1	Atlanta	2	21	300	N	33.77866	-84.38394	30308	17280	15413	11796	98	1.6	0	10836	10075	7205	1.2	3155	2380	259718	59088	1713	665	1162	326958	4.6	6912	210	3.038194444	141.4285714	36.27329193	4.880794702	1.285714286	1.494680851	1.933333333	1.933333333
1	1	1	Atlanta	2	40	95	Y	33.79274	-84.3875	30309	23359	21845	18739	97.6	3.4	0	6834	12109	11249	1.1	3363	4348	310330	81549	1959	821	1243	346940	2.4	9343.6	190	2.033477461	131.0585106	28.44444444	4.881679389	1.326315789	1.580838323	1.968421053	1.968421053
1	1	2	Atlanta	4	5	105	Y	33.77392	-84.3818	30308	17280	15413	11796	98	1.6	0	10836	10075	7205	1.2	3155	2380	259718	59088	1713	665	1162	326958	4.6	6912	210	3.038194444	141.4285714	36.27329193	4.880794702	1.285714286	1.494680851	1.933333333	1.933333333
1		2	Atlanta	5	117	150	Y	33.76864	-84.36	30306	22667	22246	21199	100.7	4.4	0	5164	11446	11221	1.2	7148	6001	602236	94021	2787	796	1194	454084	2.3	9066.8	112	1.235275952	138.4594595	29.6	4.872093023	1.339285714	1.704081633	1.982142857	1.982142857
1		1	Atlanta	2	65	65	N	33.77357	-84.38437	30308	17280	15413	11796	98	1.6	0	10836	10075	7205	1.2	3155	2380	259718	59088	1713	665	1162	326958	4.6	6912	210	3.038194444	141.4285714	36.27329193	4.880794702	1.285714286	1.494680851	1.933333333	1.933333333
1	1	1	Atlanta	3	13	50	N	33.73955	-84.36309	30312	22786	19360	20221	98.5	3.4	0	6796	10824	11961	1	2455	1388	234413	44854	1656	502	1017	445032	6.4	9114.4	200	2.194329852	119.3686869	40.4	4.9375	1.375	1.602094241	1.925	1.925
1	2	2	Atlanta	4	3	100	Y	33.81335	-84.34734	30324	26343	24267	20317	99.1	5.3	0	5006	13630	12713	1.1	3915	3198	335525	66294	2081	684	1225	212039	4.2	10537.2	96	0.911057966	103.6736842	21.16923077	4.847457627	1.28125	1.47311828	1.6875	1.6875
1		1	Atlanta	2	17	65	Y	33.79078	-84.33979	30306	22667	22246	21199	100.7	4.4	0	5164	11446	11221	1.2	7148	6001	602236	94021	2787	796	1194	454084	2.3	9066.8	112	1.235275952	138.4594595	29.6	4.872093023	1.339285714	1.704081633	1.982142857	1.982142857
1	1	1	Atlanta	2	21	91	Y	33.77072	-84.38308	30308	17280	15413	11796	98	1.6	0	10836	10075	7205	1.2	3155	2380	259718	59088	1713	665	1162	326958	4.6	6912	210	3.038194444	141.4285714	36.27329193	4.880794702	1.285714286	1.494680851	1.933333333	1.933333333
1	1	1	Atlanta	2	32	47	Y	33.79909	-84.41375	30318	49983	49736	53229	97.5	20.4	0.2	2454	26858	23126	0.9	2681	704	195566	45817	1626	393	1053	192009	7.5	19993.2	18	0.09003061	108.0555556	16.38461538	4.791666667	1.111111111	1.4375	1.777777778	1.777777778
1	1	1	Atlanta	2	17	125	Y	33.76122	-84.35793	30307	19520	18004	16646	99.2	4.6	0	4274	9748	9771	1.1	5331	4864	458614	83765	2301	809	1123	381747	3.1	7808	130	1.664959016	119.9147287	44.06315789	4.892857143	1.292307692	1.603305785	1.953846154	1.953846154
1	2	2	Atlanta	4	4	140	Y	33.76668	-84.34603	30307	19520	18004	16646	99.2	4.6	0	4274	9748	9771	1.1	5331	4864	458614	83765	2301	809	1123	381747	3.1	7808	130	1.664959016	119.9147287	44.06315789	4.892857143	1.292307692	1.603305785	1.953846154	1.953846154
1	1	1	Atlanta	2	310	45	Y	33.76992	-84.3426	30307	19520	18004	16646	99.2	4.6	0	4274	9748	9771	1.1	5331	4864	458614	83765	2301	809	1123	381747	3.1	7808	130	1.664959016	119.9147287	44.06315789	4.892857143	1.292307692	1.603305785	1.953846154	1.953846154
1	1	1	Atlanta	2	69	109	Y	33.78071	-84.37953	30308	17280	15413	11796	98	1.6	0	10836	10075	7205	1.2	3155	2380	259718	59088	1713	665	1162	326958	4.6	6912	210	3.038194444	141.4285714	36.27329193	4.880794702	1.285714286	1.494680851	1.933333333	1.933333333
1	1	1	Atlanta	2	19	45	Y	33.72918	-84.36424	30312	22786	19360	20221	98.5	3.4	0	6796	10824	11961	1	2455	1388	234413	44854	1656	502	1017	445032	6.4	9114.4	200	2.194329852	119.3686869	40.4	4.9375	1.375	1.602094241	1.925	1.925
1	1	1	Atlanta	4	138	100	Y	33.75675	-84.37124	30312	22786	19360	20221	98.5	3.4	0	6796	10824	11961	1	2455	1388	234413	44854	1656	502	1017	445032	6.4	9114.4	200	2.194329852	119.3686869	40.4	4.9375	1.375	1.602094241	1.925	1.925
1	1	2	Atlanta	3	13	93	Y	33.77728	-84.35392	30306	22667	22246	21199	100.7	4.4	0	5164	11446	11221	1.2	7148	6001	602236	94021	2787	796	1194	454084	2.3	9066.8	112	1.235275952	138.4594595	29.6	4.872093023	1.339285714	1.704081633	1.982142857	1.982142857
3	3	3	Atlanta	6	6	400	N	33.78253	-84.3814	30308	17280	15413	11796	98	1.6	0	10836	10075	7205	1.2	3155	2380	259718	59088	1713	665	1162	326958	4.6	6912	210	3.038194444	141.4285714	36.27329193	4.880794702	1.285714286	1.494680851	1.933333333	1.933333333
1	1	2	Atlanta	4	6	79	N	33.81134	-84.37083	30324	26343	24267	20317	99.1	5.3	0	5006	13630	12713	1.1	3915	3198	335525	66294	2081	684	1225	212039	4.2	10537.2	96	0.911057966	103.6736842	21.16923077	4.847457627	1.28125	1.47311828	1.6875	1.6875
1	1	1	Atlanta	2	79	34	Y	33.81535	-84.34902	30324	26343	24267	20317	99.1	5.3	0	5006	13630	12713	1.1	3915	3198	335525	66294	2081	684	1225	212039	4.2	10537.2	96	0.911057966	103.6736842	21.16923077	4.847457627	1.28125	1.47311828	1.6875	1.6875
2	3	4	Atlanta	8	106	145	Y	33.75266	-84.32016	30317	13265	11970	13981	97.1	3.5	0	3777	6269	6995	1	3071	1381	272815	63369	1736	457	950	245386	6.1	5306	75	1.413494158	104.7432432	35.28070175	4.944444444	1.459459459	1.845070423	2.146666667	2.146666667
1	1	1	Atlanta	2	22	80	N	33.8213	-84.38595	30305	23394	22999	21380	100.4	6.4	0	3635	11153	12241	1.2	6415	6966	549848	91147	2733	1220	1237	789677	2.3	9357.6	26	0.277849021	139.1538462	19.93333333	4.9	1.384615385	1.769230769	1.807692308	1.807692308
1	2	3	Atlanta	6	57	80	Y	33.74869	-84.35996	30312	22786	19360	20221	98.5	3.4	0	6796	10824	11961	1	2455	1388	234413	44854	1656	502	1017	445032	6.4	9114.4	200	2.194329852	119.3686869	40.4	4.9375	1.375	1.602094241	1.925	1.925
1	1	1	Atlanta	2	24	73	N	33.81314	-84.34972	30324	26343	24267	20317	99.1	5.3	0	5006	13630	12713	1.1	3915	3198	335525	66294	2081	684	1225	212039	4.2	10537.2	96	0.911057966	103.6736842	21.16923077	4.847457627	1.28125	1.47311828	1.6875	1.6875
1	2	2	Atlanta	4	52	78	Y	33.75532	-84.34098	30307	19520	18004	16646	99.2	4.6	0	4274	9748	9771	1.1	5331	4864	458614	83765	2301	809	1123	381747	3.1	7808	130	1.664959016	119.9147287	44.06315789	4.892857143	1.292307692	1.603305785	1.953846154	1.953846154
1	1	2	Atlanta	5	119	70	Y	33.76054	-84.36684	30312	22786	19360	20221	98.5	3.4	0	6796	10824	11961	1	2455	1388	234413	44854	1656	502	1017	445032	6.4	9114.4	200	2.194329852	119.3686869	40.4	4.9375	1.375	1.602094241	1.925	1.925
1	1	1	Atlanta	2	6	75	Y	33.74635	-84.33436	30317	13265	11970	13981	97.1	3.5	0	3777	6269	6995	1	3071	1381	272815	63369	1736	457	950	245386	6.1	5306	75	1.413494158	104.7432432	35.28070175	4.944444444	1.459459459	1.845070423	2.146666667	2.146666667
1	2	2	Atlanta	4	55	60	N	33.77405	-84.37666	30308	17280	15413	11796	98	1.6	0	10836	10075	7205	1.2	3155	2380	259718	59088	1713	665	1162	326958	4.6	6912	210	3.038194444	141.4285714	36.27329193	4.880794702	1.285714286	1.494680851	1.933333333	1.933333333
1		1	Atlanta	2	12	115	N	33.7762	-84.35903	30306	22667	22246	21199	100.7	4.4	0	5164	11446	11221	1.2	7148	6001	602236	94021	2787	796	1194	454084	2.3	9066.8	112	1.235275952	138.4594595	29.6	4.872093023	1.339285714	1.704081633	1.982142857	1.982142857
1	2	3	Atlanta	5	17	129	Y	33.8012	-84.33919	30306	22667	22246	21199	100.7	4.4	0	5164	11446	11221	1.2	7148	6001	602236	94021	2787	796	1194	454084	2.3	9066.8	112	1.235275952	138.4594595	29.6	4.872093023	1.339285714	1.704081633	1.982142857	1.982142857
1		2	Atlanta	2	86	80	Y	33.7838	-84.39761	30309	23359	21845	18739	97.6	3.4	0	6834	12109	11249	1.1	3363	4348	310330	81549	1959	821	1243	346940	2.4	9343.6	190	2.033477461	131.0585106	28.44444444	4.881679389	1.326315789	1.580838323	1.968421053	1.968421053
2	2	2	Atlanta	6	12	249	Y	33.7716	-84.36521	30308	17280	15413	11796	98	1.6	0	10836	10075	7205	1.2	3155	2380	259718	59088	1713	665	1162	326958	4.6	6912	210	3.038194444	141.4285714	36.27329193	4.880794702	1.285714286	1.494680851	1.933333333	1.933333333
1	1	1	Atlanta	4	5	79	N	33.80959	-84.39168	30309	23359	21845	18739	97.6	3.4	0	6834	12109	11249	1.1	3363	4348	310330	81549	1959	821	1243	346940	2.4	9343.6	190	2.033477461	131.0585106	28.44444444	4.881679389	1.326315789	1.580838323	1.968421053	1.968421053
1	1	1	Atlanta	2	6	80	Y	33.77191	-84.35327	30306	22667	22246	21199	100.7	4.4	0	5164	11446	11221	1.2	7148	6001	602236	94021	2787	796	1194	454084	2.3	9066.8	112	1.235275952	138.4594595	29.6	4.872093023	1.339285714	1.704081633	1.982142857	1.982142857
1		2	Atlanta	2	3	125	Y	33.77671	-84.36379	30306	22667	22246	21199	100.7	4.4	0	5164	11446	11221	1.2	7148	6001	602236	94021	2787	796	1194	454084	2.3	9066.8	112	1.235275952	138.4594595	29.6	4.872093023	1.339285714	1.704081633	1.982142857	1.982142857
1	1	1	Atlanta	3	5	109	N	33.77306	-84.35141	30306	22667	22246	21199	100.7	4.4	0	5164	11446	11221	1.2	7148	6001	602236	94021	2787	796	1194	454084	2.3	9066.8	112	1.235275952	138.4594595	29.6	4.872093023	1.339285714	1.704081633	1.982142857	1.982142857
1	1	1	Atlanta	2	44	50	Y	33.73253	-84.38297	30312	22786	19360	20221	98.5	3.4	0	6796	10824	11961	1	2455	1388	234413	44854	1656	502	1017	445032	6.4	9114.4	200	2.194329852	119.3686869	40.4	4.9375	1.375	1.602094241	1.925	1.925
1	1	1	Atlanta	2	3	30	Y	33.7567	-84.36901	30312	22786	19360	20221	98.5	3.4	0	6796	10824	11961	1	2455	1388	234413	44854	1656	502	1017	445032	6.4	9114.4	200	2.194329852	119.3686869	40.4	4.9375	1.375	1.602094241	1.925	1.925
1	1	1	Atlanta	3	78	79	Y	33.76571	-84.32478	30307	19520	18004	16646	99.2	4.6	0	4274	9748	9771	1.1	5331	4864	458614	83765	2301	809	1123	381747	3.1	7808	130	1.664959016	119.9147287	44.06315789	4.892857143	1.292307692	1.603305785	1.953846154	1.953846154
3	3	5	Atlanta	10	15	239	Y	33.79056	-84.39313	30309	23359	21845	18739	97.6	3.4	0	6834	12109	11249	1.1	3363	4348	310330	81549	1959	821	1243	346940	2.4	9343.6	190	2.033477461	131.0585106	28.44444444	4.881679389	1.326315789	1.580838323	1.968421053	1.968421053
1	1	1	Atlanta	2	55	55	Y	33.74152	-84.35803	30312	22786	19360	20221	98.5	3.4	0	6796	10824	11961	1	2455	1388	234413	44854	1656	502	1017	445032	6.4	9114.4	200	2.194329852	119.3686869	40.4	4.9375	1.375	1.602094241	1.925	1.925
1	1	1	Atlanta	2	7	59	Y	33.79015	-84.39642	30309	23359	21845	18739	97.6	3.4	0	6834	12109	11249	1.1	3363	4348	310330	81549	1959	821	1243	346940	2.4	9343.6	190	2.033477461	131.0585106	28.44444444	4.881679389	1.326315789	1.580838323	1.968421053	1.968421053
2	2	2	Atlanta	6	96	127	Y	33.74703	-84.37535	30312	22786	19360	20221	98.5	3.4	0	6796	10824	11961	1	2455	1388	234413	44854	1656	502	1017	445032	6.4	9114.4	200	2.194329852	119.3686869	40.4	4.9375	1.375	1.602094241	1.925	1.925
1	1	2	Atlanta	6	41	41	N	33.76073	-84.36427	30312	22786	19360	20221	98.5	3.4	0	6796	10824	11961	1	2455	1388	234413	44854	1656	502	1017	445032	6.4	9114.4	200	2.194329852	119.3686869	40.4	4.9375	1.375	1.602094241	1.925	1.925
1	1	2	Atlanta	4	30	69	Y	33.72919	-84.36861	30312	22786	19360	20221	98.5	3.4	0	6796	10824	11961	1	2455	1388	234413	44854	1656	502	1017	445032	6.4	9114.4	200	2.194329852	119.3686869	40.4	4.9375	1.375	1.602094241	1.925	1.925
1	2	2	Atlanta	4	44	140	Y	33.7804	-84.37303	30308	17280	15413	11796	98	1.6	0	10836	10075	7205	1.2	3155	2380	259718	59088	1713	665	1162	326958	4.6	6912	210	3.038194444	141.4285714	36.27329193	4.880794702	1.285714286	1.494680851	1.933333333	1.933333333
4	3	3	Atlanta	10	22	700	Y	33.78437	-84.38587	30309	23359	21845	18739	97.6	3.4	0	6834	12109	11249	1.1	3363	4348	310330	81549	1959	821	1243	346940	2.4	9343.6	190	2.033477461	131.0585106	28.44444444	4.881679389	1.326315789	1.580838323	1.968421053	1.968421053
1	1	1	Atlanta	2	4	85	Y	33.81673	-84.35038	30324	26343	24267	20317	99.1	5.3	0	5006	13630	12713	1.1	3915	3198	335525	66294	2081	684	1225	212039	4.2	10537.2	96	0.911057966	103.6736842	21.16923077	4.847457627	1.28125	1.47311828	1.6875	1.6875
2	2	2	Atlanta	4	8	119	Y	33.73609	-84.33879	30316	32108	31110	32495	96.6	12.5	0.1	2565	15541	16566	0.9	2037	1012	203224	57770	1520	422	1079	259826	6.2	12843.2	53	0.41266974	115.5471698	51.33333333	4.860465116	1.396226415	1.62	2.056603774	2.056603774
3	1	3	Atlanta	6	13	350	N	33.7607	-84.36833	30308	17280	15413	11796	98	1.6	0	10836	10075	7205	1.2	3155	2380	259718	59088	1713	665	1162	326958	4.6	6912	210	3.038194444	141.4285714	36.27329193	4.880794702	1.285714286	1.494680851	1.933333333	1.933333333
1	1	1	Decatur	2	127	70	Y	33.77229	-84.30866	30317	13265	11970	13981	97.1	3.5	0	3777	6269	6995	1	3071	1381	272815	63369	1736	457	950	245386	6.1	5306	75	1.413494158	104.7432432	35.28070175	4.944444444	1.459459459	1.845070423	2.146666667	2.146666667
1	2	2	Atlanta	5	108	96	N	33.75691	-84.35112	30307	19520	18004	16646	99.2	4.6	0	4274	9748	9771	1.1	5331	4864	458614	83765	2301	809	1123	381747	3.1	7808	130	1.664959016	119.9147287	44.06315789	4.892857143	1.292307692	1.603305785	1.953846154	1.953846154
1	1	1	Atlanta	2	51	65	Y	33.7437	-84.36948	30312	22786	19360	20221	98.5	3.4	0	6796	10824	11961	1	2455	1388	234413	44854	1656	502	1017	445032	6.4	9114.4	200	2.194329852	119.3686869	40.4	4.9375	1.375	1.602094241	1.925	1.925
3	3	3	Atlanta	8	40	95	Y	33.74631	-84.36362	30312	22786	19360	20221	98.5	3.4	0	6796	10824	11961	1	2455	1388	234413	44854	1656	502	1017	445032	6.4	9114.4	200	2.194329852	119.3686869	40.4	4.9375	1.375	1.602094241	1.925	1.925
1	1	1	Atlanta	2	6	120	N	33.78929	-84.39372	30309	23359	21845	18739	97.6	3.4	0	6834	12109	11249	1.1	3363	4348	310330	81549	1959	821	1243	346940	2.4	9343.6	190	2.033477461	131.0585106	28.44444444	4.881679389	1.326315789	1.580838323	1.968421053	1.968421053
1	1	2	Atlanta	4	11	135	Y	33.79025	-84.40035	30309	23359	21845	18739	97.6	3.4	0	6834	12109	11249	1.1	3363	4348	310330	81549	1959	821	1243	346940	2.4	9343.6	190	2.033477461	131.0585106	28.44444444	4.881679389	1.326315789	1.580838323	1.968421053	1.968421053
2	2	4	Atlanta	10	7	337	N	33.76807	-84.38388	30308	17280	15413	11796	98	1.6	0	10836	10075	7205	1.2	3155	2380	259718	59088	1713	665	1162	326958	4.6	6912	210	3.038194444	141.4285714	36.27329193	4.880794702	1.285714286	1.494680851	1.933333333	1.933333333
1	1	1	Atlanta	2	6	40	Y	33.77216	-84.36132	30306	22667	22246	21199	100.7	4.4	0	5164	11446	11221	1.2	7148	6001	602236	94021	2787	796	1194	454084	2.3	9066.8	112	1.235275952	138.4594595	29.6	4.872093023	1.339285714	1.704081633	1.982142857	1.982142857
1		1	Atlanta	3	5	188	Y	33.79183	-84.40087	30309	23359	21845	18739	97.6	3.4	0	6834	12109	11249	1.1	3363	4348	310330	81549	1959	821	1243	346940	2.4	9343.6	190	2.033477461	131.0585106	28.44444444	4.881679389	1.326315789	1.580838323	1.968421053	1.968421053
1	1	1	Atlanta	2	11	70	Y	33.75056	-84.33504	30317	13265	11970	13981	97.1	3.5	0	3777	6269	6995	1	3071	1381	272815	63369	1736	457	950	245386	6.1	5306	75	1.413494158	104.7432432	35.28070175	4.944444444	1.459459459	1.845070423	2.146666667	2.146666667
1	1	2	Atlanta	4	65	77	Y	33.76289	-84.38822	30313	11189	9495	11035	98.3	1.1	0	10062	7009	4180	0.9	1977	2122	229085	43876	1867	843	965	607748	15.1	4475.6	79	1.765126463	97.50649351	54.40277778	4.781690141	1.164556962	1.2	1.936708861	1.936708861
2	2	3	Atlanta	6	16	99	N	33.81518	-84.3916	30305	23394	22999	21380	100.4	6.4	0	3635	11153	12241	1.2	6415	6966	549848	91147	2733	1220	1237	789677	2.3	9357.6	26	0.277849021	139.1538462	19.93333333	4.9	1.384615385	1.769230769	1.807692308	1.807692308
4	5	8	Atlanta	16	38	314	N	33.75397	-84.35216	30307	19520	18004	16646	99.2	4.6	0	4274	9748	9771	1.1	5331	4864	458614	83765	2301	809	1123	381747	3.1	7808	130	1.664959016	119.9147287	44.06315789	4.892857143	1.292307692	1.603305785	1.953846154	1.953846154
2	2	2	Atlanta	4	28	125	Y	33.7945	-84.36575	30306	22667	22246	21199	100.7	4.4	0	5164	11446	11221	1.2	7148	6001	602236	94021	2787	796	1194	454084	2.3	9066.8	112	1.235275952	138.4594595	29.6	4.872093023	1.339285714	1.704081633	1.982142857	1.982142857
1	2	3	Atlanta	4	30	110	Y	33.741	-84.37321	30312	22786	19360	20221	98.5	3.4	0	6796	10824	11961	1	2455	1388	234413	44854	1656	502	1017	445032	6.4	9114.4	200	2.194329852	119.3686869	40.4	4.9375	1.375	1.602094241	1.925	1.925
1		1	Atlanta	2	4	110	Y	33.77624	-84.35163	30306	22667	22246	21199	100.7	4.4	0	5164	11446	11221	1.2	7148	6001	602236	94021	2787	796	1194	454084	2.3	9066.8	112	1.235275952	138.4594595	29.6	4.872093023	1.339285714	1.704081633	1.982142857	1.982142857
1		2	Atlanta	4	48	95	Y	33.78519	-84.36169	30306	22667	22246	21199	100.7	4.4	0	5164	11446	11221	1.2	7148	6001	602236	94021	2787	796	1194	454084	2.3	9066.8	112	1.235275952	138.4594595	29.6	4.872093023	1.339285714	1.704081633	1.982142857	1.982142857
3	4	4	Atlanta	7	9	350	Y	33.76895	-84.32312	30307	19520	18004	16646	99.2	4.6	0	4274	9748	9771	1.1	5331	4864	458614	83765	2301	809	1123	381747	3.1	7808	130	1.664959016	119.9147287	44.06315789	4.892857143	1.292307692	1.603305785	1.953846154	1.953846154
1	1	1	Atlanta	2	8	50	Y	33.72787	-84.38027	30312	22786	19360	20221	98.5	3.4	0	6796	10824	11961	1	2455	1388	234413	44854	1656	502	1017	445032	6.4	9114.4	200	2.194329852	119.3686869	40.4	4.9375	1.375	1.602094241	1.925	1.925
1	1	1	Atlanta	2	138	64	N	33.76166	-84.38743	30313	11189	9495	11035	98.3	1.1	0	10062	7009	4180	0.9	1977	2122	229085	43876	1867	843	965	607748	15.1	4475.6	79	1.765126463	97.50649351	54.40277778	4.781690141	1.164556962	1.2	1.936708861	1.936708861
3	5	7	Atlanta	12	47	410	Y	33.74705	-84.34372	30316	32108	31110	32495	96.6	12.5	0.1	2565	15541	16566	0.9	2037	1012	203224	57770	1520	422	1079	259826	6.2	12843.2	53	0.41266974	115.5471698	51.33333333	4.860465116	1.396226415	1.62	2.056603774	2.056603774
5	7	10	Atlanta	16	14	949	Y	33.78824	-84.38047	30309	23359	21845	18739	97.6	3.4	0	6834	12109	11249	1.1	3363	4348	310330	81549	1959	821	1243	346940	2.4	9343.6	190	2.033477461	131.0585106	28.44444444	4.881679389	1.326315789	1.580838323	1.968421053	1.968421053
1	1	2	Atlanta	4	6	135	Y	33.78891	-84.40026	30309	23359	21845	18739	97.6	3.4	0	6834	12109	11249	1.1	3363	4348	310330	81549	1959	821	1243	346940	2.4	9343.6	190	2.033477461	131.0585106	28.44444444	4.881679389	1.326315789	1.580838323	1.968421053	1.968421053
2	2	3	Atlanta	6	3	84	N	33.72761	-84.383	30315	34193	33857	40288	96.4	11.3	0	3022	17307	16885	0.7	1085	523	101446	24647	1177	329	824	156424	14	13677.2	15	0.10967157	80.6	17.75	4.75	1.533333333	1.733333333	2.333333333	2.333333333
1	1	1	Atlanta	2	37	49	Y	33.75151	-84.35776	30312	22786	19360	20221	98.5	3.4	0	6796	10824	11961	1	2455	1388	234413	44854	1656	502	1017	445032	6.4	9114.4	200	2.194329852	119.3686869	40.4	4.9375	1.375	1.602094241	1.925	1.925
1	1	1	Atlanta	3	3	75	N	33.79793	-84.39181	30309	23359	21845	18739	97.6	3.4	0	6834	12109	11249	1.1	3363	4348	310330	81549	1959	821	1243	346940	2.4	9343.6	190	2.033477461	131.0585106	28.44444444	4.881679389	1.326315789	1.580838323	1.968421053	1.968421053
	1	1	Atlanta	2	58	78	Y	33.76581	-84.32007	30317	13265	11970	13981	97.1	3.5	0	3777	6269	6995	1	3071	1381	272815	63369	1736	457	950	245386	6.1	5306	75	1.413494158	104.7432432	35.28070175	4.944444444	1.459459459	1.845070423	2.146666667	2.146666667
2	5	6	Atlanta	10	4		Y	33.80661	-84.35232	30324	26343	24267	20317	99.1	5.3	0	5006	13630	12713	1.1	3915	3198	335525	66294	2081	684	1225	212039	4.2	10537.2	96	0.911057966	103.6736842	21.16923077	4.847457627	1.28125	1.47311828	1.6875	1.6875
1	1	1	Atlanta	2	3	60	N	33.75737	-84.34309	30307	19520	18004	16646	99.2	4.6	0	4274	9748	9771	1.1	5331	4864	458614	83765	2301	809	1123	381747	3.1	7808	130	1.664959016	119.9147287	44.06315789	4.892857143	1.292307692	1.603305785	1.953846154	1.953846154
1	1	1	Atlanta	3	29	80	Y	33.75795	-84.35636	30307	19520	18004	16646	99.2	4.6	0	4274	9748	9771	1.1	5331	4864	458614	83765	2301	809	1123	381747	3.1	7808	130	1.664959016	119.9147287	44.06315789	4.892857143	1.292307692	1.603305785	1.953846154	1.953846154
1	1	1	Atlanta	2	29	39	Y	33.74092	-84.34186	30316	32108	31110	32495	96.6	12.5	0.1	2565	15541	16566	0.9	2037	1012	203224	57770	1520	422	1079	259826	6.2	12843.2	53	0.41266974	115.5471698	51.33333333	4.860465116	1.396226415	1.62	2.056603774	2.056603774
1	1	2	Atlanta	3	14	100	Y	33.76586	-84.38322	30308	17280	15413	11796	98	1.6	0	10836	10075	7205	1.2	3155	2380	259718	59088	1713	665	1162	326958	4.6	6912	210	3.038194444	141.4285714	36.27329193	4.880794702	1.285714286	1.494680851	1.933333333	1.933333333
1	1	1	Atlanta	2	11	38	N	33.74304	-84.32164	30317	13265	11970	13981	97.1	3.5	0	3777	6269	6995	1	3071	1381	272815	63369	1736	457	950	245386	6.1	5306	75	1.413494158	104.7432432	35.28070175	4.944444444	1.459459459	1.845070423	2.146666667	2.146666667
1	1	1	Atlanta	2	59	65	Y	33.77018	-84.38043	30308	17280	15413	11796	98	1.6	0	10836	10075	7205	1.2	3155	2380	259718	59088	1713	665	1162	326958	4.6	6912	210	3.038194444	141.4285714	36.27329193	4.880794702	1.285714286	1.494680851	1.933333333	1.933333333
1	1	1	Atlanta	2	304	89	Y	33.76427	-84.33926	30307	19520	18004	16646	99.2	4.6	0	4274	9748	9771	1.1	5331	4864	458614	83765	2301	809	1123	381747	3.1	7808	130	1.664959016	119.9147287	44.06315789	4.892857143	1.292307692	1.603305785	1.953846154	1.953846154
1	1	2	Atlanta	3	90	93	Y	33.74682	-84.37017	30312	22786	19360	20221	98.5	3.4	0	6796	10824	11961	1	2455	1388	234413	44854	1656	502	1017	445032	6.4	9114.4	200	2.194329852	119.3686869	40.4	4.9375	1.375	1.602094241	1.925	1.925
1	1	1	Atlanta	2	17	75	Y	33.77841	-84.33503	30307	19520	18004	16646	99.2	4.6	0	4274	9748	9771	1.1	5331	4864	458614	83765	2301	809	1123	381747	3.1	7808	130	1.664959016	119.9147287	44.06315789	4.892857143	1.292307692	1.603305785	1.953846154	1.953846154
2	2	3	Decatur	6	18	200	Y	33.75473	-84.30642	30317	13265	11970	13981	97.1	3.5	0	3777	6269	6995	1	3071	1381	272815	63369	1736	457	950	245386	6.1	5306	75	1.413494158	104.7432432	35.28070175	4.944444444	1.459459459	1.845070423	2.146666667	2.146666667
2	2	4	Atlanta	8	27	133	Y	33.76516	-84.39676	30313	11189	9495	11035	98.3	1.1	0	10062	7009	4180	0.9	1977	2122	229085	43876	1867	843	965	607748	15.1	4475.6	79	1.765126463	97.50649351	54.40277778	4.781690141	1.164556962	1.2	1.936708861	1.936708861
1	1	1	Atlanta	2	13	90	N	33.78311	-84.41109	30318	49983	49736	53229	97.5	20.4	0.2	2454	26858	23126	0.9	2681	704	195566	45817	1626	393	1053	192009	7.5	19993.2	18	0.09003061	108.0555556	16.38461538	4.791666667	1.111111111	1.4375	1.777777778	1.777777778
1	1	1	Atlanta	2	3	75	Y	33.75911	-84.363	30312	22786	19360	20221	98.5	3.4	0	6796	10824	11961	1	2455	1388	234413	44854	1656	502	1017	445032	6.4	9114.4	200	2.194329852	119.3686869	40.4	4.9375	1.375	1.602094241	1.925	1.925
1		1	Atlanta	1	6	129	Y	33.78022	-84.38469	30308	17280	15413	11796	98	1.6	0	10836	10075	7205	1.2	3155	2380	259718	59088	1713	665	1162	326958	4.6	6912	210	3.038194444	141.4285714	36.27329193	4.880794702	1.285714286	1.494680851	1.933333333	1.933333333
1	1	1	Atlanta	6	12	75	Y	33.80433	-84.40059	30309	23359	21845	18739	97.6	3.4	0	6834	12109	11249	1.1	3363	4348	310330	81549	1959	821	1243	346940	2.4	9343.6	190	2.033477461	131.0585106	28.44444444	4.881679389	1.326315789	1.580838323	1.968421053	1.968421053
1	1	1	Atlanta	2	70	50	Y	33.73668	-84.3673	30312	22786	19360	20221	98.5	3.4	0	6796	10824	11961	1	2455	1388	234413	44854	1656	502	1017	445032	6.4	9114.4	200	2.194329852	119.3686869	40.4	4.9375	1.375	1.602094241	1.925	1.925
1	3	4	Atlanta	6	31	120	Y	33.80382	-84.37446	30309	23359	21845	18739	97.6	3.4	0	6834	12109	11249	1.1	3363	4348	310330	81549	1959	821	1243	346940	2.4	9343.6	190	2.033477461	131.0585106	28.44444444	4.881679389	1.326315789	1.580838323	1.968421053	1.968421053
1	1	1	Atlanta	2	34	70	Y	33.76567	-84.37632	30308	17280	15413	11796	98	1.6	0	10836	10075	7205	1.2	3155	2380	259718	59088	1713	665	1162	326958	4.6	6912	210	3.038194444	141.4285714	36.27329193	4.880794702	1.285714286	1.494680851	1.933333333	1.933333333
1	1	2	Atlanta	3	66	89	Y	33.7774	-84.38234	30308	17280	15413	11796	98	1.6	0	10836	10075	7205	1.2	3155	2380	259718	59088	1713	665	1162	326958	4.6	6912	210	3.038194444	141.4285714	36.27329193	4.880794702	1.285714286	1.494680851	1.933333333	1.933333333
1	1	1	Atlanta	2	17	76	Y	33.78539	-84.38533	30309	23359	21845	18739	97.6	3.4	0	6834	12109	11249	1.1	3363	4348	310330	81549	1959	821	1243	346940	2.4	9343.6	190	2.033477461	131.0585106	28.44444444	4.881679389	1.326315789	1.580838323	1.968421053	1.968421053
1	1	1	Atlanta	2	62	76	Y	33.7616	-84.36215	30308	17280	15413	11796	98	1.6	0	10836	10075	7205	1.2	3155	2380	259718	59088	1713	665	1162	326958	4.6	6912	210	3.038194444	141.4285714	36.27329193	4.880794702	1.285714286	1.494680851	1.933333333	1.933333333
1	1	2	Atlanta	5	45	97	Y	33.77769	-84.3699	30308	17280	15413	11796	98	1.6	0	10836	10075	7205	1.2	3155	2380	259718	59088	1713	665	1162	326958	4.6	6912	210	3.038194444	141.4285714	36.27329193	4.880794702	1.285714286	1.494680851	1.933333333	1.933333333
1	1	1	Atlanta	3	11	60	Y	33.77785	-84.35128	30306	22667	22246	21199	100.7	4.4	0	5164	11446	11221	1.2	7148	6001	602236	94021	2787	796	1194	454084	2.3	9066.8	112	1.235275952	138.4594595	29.6	4.872093023	1.339285714	1.704081633	1.982142857	1.982142857
1	2	2	Atlanta	4	6	135	Y	33.79946	-84.39285	30309	23359	21845	18739	97.6	3.4	0	6834	12109	11249	1.1	3363	4348	310330	81549	1959	821	1243	346940	2.4	9343.6	190	2.033477461	131.0585106	28.44444444	4.881679389	1.326315789	1.580838323	1.968421053	1.968421053
2	5	5	Atlanta	10	10	500	Y	33.77791	-84.3711	30308	17280	15413	11796	98	1.6	0	10836	10075	7205	1.2	3155	2380	259718	59088	1713	665	1162	326958	4.6	6912	210	3.038194444	141.4285714	36.27329193	4.880794702	1.285714286	1.494680851	1.933333333	1.933333333
1	1	1	Atlanta#3	2	15	90	Y	33.78075	-84.37969	30308	17280	15413	11796	98	1.6	0	10836	10075	7205	1.2	3155	2380	259718	59088	1713	665	1162	326958	4.6	6912	210	3.038194444	141.4285714	36.27329193	4.880794702	1.285714286	1.494680851	1.933333333	1.933333333
1	2	2	Atlanta	4	114	109	Y	33.7609	-84.32844	30307	19520	18004	16646	99.2	4.6	0	4274	9748	9771	1.1	5331	4864	458614	83765	2301	809	1123	381747	3.1	7808	130	1.664959016	119.9147287	44.06315789	4.892857143	1.292307692	1.603305785	1.953846154	1.953846154
1	1	1	Atlanta	1	10	39	Y	33.74159	-84.34462	30316	32108	31110	32495	96.6	12.5	0.1	2565	15541	16566	0.9	2037	1012	203224	57770	1520	422	1079	259826	6.2	12843.2	53	0.41266974	115.5471698	51.33333333	4.860465116	1.396226415	1.62	2.056603774	2.056603774
1	2	2	Atlanta	4	16	100	Y	33.75654	-84.36116	30312	22786	19360	20221	98.5	3.4	0	6796	10824	11961	1	2455	1388	234413	44854	1656	502	1017	445032	6.4	9114.4	200	2.194329852	119.3686869	40.4	4.9375	1.375	1.602094241	1.925	1.925
1	2	2	Atlanta	4	10	100	Y	33.75369	-84.37003	30312	22786	19360	20221	98.5	3.4	0	6796	10824	11961	1	2455	1388	234413	44854	1656	502	1017	445032	6.4	9114.4	200	2.194329852	119.3686869	40.4	4.9375	1.375	1.602094241	1.925	1.925
1		1	Atlanta	2	3	175	N	33.77021	-84.38403	30308	17280	15413	11796	98	1.6	0	10836	10075	7205	1.2	3155	2380	259718	59088	1713	665	1162	326958	4.6	6912	210	3.038194444	141.4285714	36.27329193	4.880794702	1.285714286	1.494680851	1.933333333	1.933333333
1	2	2	Atlanta	5	36	80	Y	33.7499	-84.36103	30312	22786	19360	20221	98.5	3.4	0	6796	10824	11961	1	2455	1388	234413	44854	1656	502	1017	445032	6.4	9114.4	200	2.194329852	119.3686869	40.4	4.9375	1.375	1.602094241	1.925	1.925
2	2	2	Atlanta	4	11	120	N	33.82298	-84.37094	30324	26343	24267	20317	99.1	5.3	0	5006	13630	12713	1.1	3915	3198	335525	66294	2081	684	1225	212039	4.2	10537.2	96	0.911057966	103.6736842	21.16923077	4.847457627	1.28125	1.47311828	1.6875	1.6875
2	2	2	Atlanta	4	10	190	N	33.82218	-84.36503	30324	26343	24267	20317	99.1	5.3	0	5006	13630	12713	1.1	3915	3198	335525	66294	2081	684	1225	212039	4.2	10537.2	96	0.911057966	103.6736842	21.16923077	4.847457627	1.28125	1.47311828	1.6875	1.6875
1	1	1	Atlanta	2	15	79	Y	33.79047	-84.35645	30306	22667	22246	21199	100.7	4.4	0	5164	11446	11221	1.2	7148	6001	602236	94021	2787	796	1194	454084	2.3	9066.8	112	1.235275952	138.4594595	29.6	4.872093023	1.339285714	1.704081633	1.982142857	1.982142857
1	1	1	Atlanta	2	4	37	Y	33.72686	-84.38548	30315	34193	33857	40288	96.4	11.3	0	3022	17307	16885	0.7	1085	523	101446	24647	1177	329	824	156424	14	13677.2	15	0.10967157	80.6	17.75	4.75	1.533333333	1.733333333	2.333333333	2.333333333
1	2	2	Atlanta	4	4	125	Y	33.8141	-84.39646	30305	23394	22999	21380	100.4	6.4	0	3635	11153	12241	1.2	6415	6966	549848	91147	2733	1220	1237	789677	2.3	9357.6	26	0.277849021	139.1538462	19.93333333	4.9	1.384615385	1.769230769	1.807692308	1.807692308
2	2	2	Atlanta	4	21	225	Y	33.77919	-84.37222	30308	17280	15413	11796	98	1.6	0	10836	10075	7205	1.2	3155	2380	259718	59088	1713	665	1162	326958	4.6	6912	210	3.038194444	141.4285714	36.27329193	4.880794702	1.285714286	1.494680851	1.933333333	1.933333333
1		1	Atlanta	4	133	70	Y	33.77607	-84.36932	30308	17280	15413	11796	98	1.6	0	10836	10075	7205	1.2	3155	2380	259718	59088	1713	665	1162	326958	4.6	6912	210	3.038194444	141.4285714	36.27329193	4.880794702	1.285714286	1.494680851	1.933333333	1.933333333
1	1	1	Atlanta	2	6	75	Y	33.81385	-84.38756	30305	23394	22999	21380	100.4	6.4	0	3635	11153	12241	1.2	6415	6966	549848	91147	2733	1220	1237	789677	2.3	9357.6	26	0.277849021	139.1538462	19.93333333	4.9	1.384615385	1.769230769	1.807692308	1.807692308
1	1	1	Atlanta	2	24	134	Y	33.77806	-84.38492	30308	17280	15413	11796	98	1.6	0	10836	10075	7205	1.2	3155	2380	259718	59088	1713	665	1162	326958	4.6	6912	210	3.038194444	141.4285714	36.27329193	4.880794702	1.285714286	1.494680851	1.933333333	1.933333333
2	2	4	Atlanta	8	8	110	Y	33.78246	-84.40962	30313	11189	9495	11035	98.3	1.1	0	10062	7009	4180	0.9	1977	2122	229085	43876	1867	843	965	607748	15.1	4475.6	79	1.765126463	97.50649351	54.40277778	4.781690141	1.164556962	1.2	1.936708861	1.936708861
1	1	1	Atlanta	3	203	89	Y	33.7828	-84.36063	30306	22667	22246	21199	100.7	4.4	0	5164	11446	11221	1.2	7148	6001	602236	94021	2787	796	1194	454084	2.3	9066.8	112	1.235275952	138.4594595	29.6	4.872093023	1.339285714	1.704081633	1.982142857	1.982142857
1	1	2	Atlanta	4	40	81	Y	33.76224	-84.38738	30313	11189	9495	11035	98.3	1.1	0	10062	7009	4180	0.9	1977	2122	229085	43876	1867	843	965	607748	15.1	4475.6	79	1.765126463	97.50649351	54.40277778	4.781690141	1.164556962	1.2	1.936708861	1.936708861
1	1	1	Atlanta	2	39	45	Y	33.74938	-84.34161	30307	19520	18004	16646	99.2	4.6	0	4274	9748	9771	1.1	5331	4864	458614	83765	2301	809	1123	381747	3.1	7808	130	1.664959016	119.9147287	44.06315789	4.892857143	1.292307692	1.603305785	1.953846154	1.953846154
3	4	4	Atlanta	10	7	749	Y	33.75825	-84.35056	30307	19520	18004	16646	99.2	4.6	0	4274	9748	9771	1.1	5331	4864	458614	83765	2301	809	1123	381747	3.1	7808	130	1.664959016	119.9147287	44.06315789	4.892857143	1.292307692	1.603305785	1.953846154	1.953846154
1	2	2	Atlanta	4	12	75	N	33.81974	-84.35106	30324	26343	24267	20317	99.1	5.3	0	5006	13630	12713	1.1	3915	3198	335525	66294	2081	684	1225	212039	4.2	10537.2	96	0.911057966	103.6736842	21.16923077	4.847457627	1.28125	1.47311828	1.6875	1.6875
1	1	1	Atlanta	3	18	69	Y	33.82876	-84.36093	30324	26343	24267	20317	99.1	5.3	0	5006	13630	12713	1.1	3915	3198	335525	66294	2081	684	1225	212039	4.2	10537.2	96	0.911057966	103.6736842	21.16923077	4.847457627	1.28125	1.47311828	1.6875	1.6875
1	1	2	Atlanta	3	69	69	Y	33.77929	-84.37988	30308	17280	15413	11796	98	1.6	0	10836	10075	7205	1.2	3155	2380	259718	59088	1713	665	1162	326958	4.6	6912	210	3.038194444	141.4285714	36.27329193	4.880794702	1.285714286	1.494680851	1.933333333	1.933333333
1	1	1	Atlanta	2	32	25	Y	33.752	-84.37711	30312	22786	19360	20221	98.5	3.4	0	6796	10824	11961	1	2455	1388	234413	44854	1656	502	1017	445032	6.4	9114.4	200	2.194329852	119.3686869	40.4	4.9375	1.375	1.602094241	1.925	1.925
2	3	4	Atlanta	6	23	250	Y	33.76633	-84.37295	30308	17280	15413	11796	98	1.6	0	10836	10075	7205	1.2	3155	2380	259718	59088	1713	665	1162	326958	4.6	6912	210	3.038194444	141.4285714	36.27329193	4.880794702	1.285714286	1.494680851	1.933333333	1.933333333
2	2	3	Atlanta	5	31	155	Y	33.74172	-84.3851	30312	22786	19360	20221	98.5	3.4	0	6796	10824	11961	1	2455	1388	234413	44854	1656	502	1017	445032	6.4	9114.4	200	2.194329852	119.3686869	40.4	4.9375	1.375	1.602094241	1.925	1.925
1	1	1	Atlanta	2	57	95	Y	33.76019	-84.32654	30317	13265	11970	13981	97.1	3.5	0	3777	6269	6995	1	3071	1381	272815	63369	1736	457	950	245386	6.1	5306	75	1.413494158	104.7432432	35.28070175	4.944444444	1.459459459	1.845070423	2.146666667	2.146666667
1	1	1	Atlanta	3	21	125	Y	33.78659	-84.3934	30309	23359	21845	18739	97.6	3.4	0	6834	12109	11249	1.1	3363	4348	310330	81549	1959	821	1243	346940	2.4	9343.6	190	2.033477461	131.0585106	28.44444444	4.881679389	1.326315789	1.580838323	1.968421053	1.968421053
1	1	1	Atlanta	2	123	89	Y	33.76149	-84.38822	30313	11189	9495	11035	98.3	1.1	0	10062	7009	4180	0.9	1977	2122	229085	43876	1867	843	965	607748	15.1	4475.6	79	1.765126463	97.50649351	54.40277778	4.781690141	1.164556962	1.2	1.936708861	1.936708861
2	2	3	Atlanta	6	27	89	Y	33.73451	-84.33197	30316	32108	31110	32495	96.6	12.5	0.1	2565	15541	16566	0.9	2037	1012	203224	57770	1520	422	1079	259826	6.2	12843.2	53	0.41266974	115.5471698	51.33333333	4.860465116	1.396226415	1.62	2.056603774	2.056603774
1	2	2	Atlanta	7	132	82	N	33.76309	-84.38876	30313	11189	9495	11035	98.3	1.1	0	10062	7009	4180	0.9	1977	2122	229085	43876	1867	843	965	607748	15.1	4475.6	79	1.765126463	97.50649351	54.40277778	4.781690141	1.164556962	1.2	1.936708861	1.936708861
1	1	2	Atlanta	4	243	99	Y	33.76235	-84.38832	30313	11189	9495	11035	98.3	1.1	0	10062	7009	4180	0.9	1977	2122	229085	43876	1867	843	965	607748	15.1	4475.6	79	1.765126463	97.50649351	54.40277778	4.781690141	1.164556962	1.2	1.936708861	1.936708861
1	1	1	Atlanta	4	201	95	Y	33.77093	-84.33315	30307	19520	18004	16646	99.2	4.6	0	4274	9748	9771	1.1	5331	4864	458614	83765	2301	809	1123	381747	3.1	7808	130	1.664959016	119.9147287	44.06315789	4.892857143	1.292307692	1.603305785	1.953846154	1.953846154
1	2	4	Atlanta	4	32	125	Y	33.73786	-84.33464	30316	32108	31110	32495	96.6	12.5	0.1	2565	15541	16566	0.9	2037	1012	203224	57770	1520	422	1079	259826	6.2	12843.2	53	0.41266974	115.5471698	51.33333333	4.860465116	1.396226415	1.62	2.056603774	2.056603774
2	2	3	Atlanta	6	45	63	N	33.76563	-84.40585	30313	11189	9495	11035	98.3	1.1	0	10062	7009	4180	0.9	1977	2122	229085	43876	1867	843	965	607748	15.1	4475.6	79	1.765126463	97.50649351	54.40277778	4.781690141	1.164556962	1.2	1.936708861	1.936708861
1	1	2	Atlanta	4	22	50	N	33.76316	-84.38744	30313	11189	9495	11035	98.3	1.1	0	10062	7009	4180	0.9	1977	2122	229085	43876	1867	843	965	607748	15.1	4475.6	79	1.765126463	97.50649351	54.40277778	4.781690141	1.164556962	1.2	1.936708861	1.936708861
2	2	3	Atlanta	8	4	70	Y	33.77662	-84.38765	30308	17280	15413	11796	98	1.6	0	10836	10075	7205	1.2	3155	2380	259718	59088	1713	665	1162	326958	4.6	6912	210	3.038194444	141.4285714	36.27329193	4.880794702	1.285714286	1.494680851	1.933333333	1.933333333
1	1	2	Atlanta	4	11	108	Y	33.79065	-84.39379	30309	23359	21845	18739	97.6	3.4	0	6834	12109	11249	1.1	3363	4348	310330	81549	1959	821	1243	346940	2.4	9343.6	190	2.033477461	131.0585106	28.44444444	4.881679389	1.326315789	1.580838323	1.968421053	1.968421053
1	1	2	Atlanta	4	18	79	Y	33.75345	-84.36742	30312	22786	19360	20221	98.5	3.4	0	6796	10824	11961	1	2455	1388	234413	44854	1656	502	1017	445032	6.4	9114.4	200	2.194329852	119.3686869	40.4	4.9375	1.375	1.602094241	1.925	1.925
2	2	2	Atlanta	4	17	190	Y	33.82315	-84.37235	30305	23394	22999	21380	100.4	6.4	0	3635	11153	12241	1.2	6415	6966	549848	91147	2733	1220	1237	789677	2.3	9357.6	26	0.277849021	139.1538462	19.93333333	4.9	1.384615385	1.769230769	1.807692308	1.807692308
1	1	1	Atlanta	1	6	65	Y	33.77719	-84.36454	30306	22667	22246	21199	100.7	4.4	0	5164	11446	11221	1.2	7148	6001	602236	94021	2787	796	1194	454084	2.3	9066.8	112	1.235275952	138.4594595	29.6	4.872093023	1.339285714	1.704081633	1.982142857	1.982142857
3	3	3	Atlanta	6	36	450	Y	33.77761	-84.37	30308	17280	15413	11796	98	1.6	0	10836	10075	7205	1.2	3155	2380	259718	59088	1713	665	1162	326958	4.6	6912	210	3.038194444	141.4285714	36.27329193	4.880794702	1.285714286	1.494680851	1.933333333	1.933333333
1	1	1	Atlanta	6	30	90	Y	33.76806	-84.36993	30308	17280	15413	11796	98	1.6	0	10836	10075	7205	1.2	3155	2380	259718	59088	1713	665	1162	326958	4.6	6912	210	3.038194444	141.4285714	36.27329193	4.880794702	1.285714286	1.494680851	1.933333333	1.933333333
2	3	3	Atlanta	5	3	185	Y	33.74982	-84.34295	30307	19520	18004	16646	99.2	4.6	0	4274	9748	9771	1.1	5331	4864	458614	83765	2301	809	1123	381747	3.1	7808	130	1.664959016	119.9147287	44.06315789	4.892857143	1.292307692	1.603305785	1.953846154	1.953846154
1	1	1	Atlanta	1	9	63	Y	33.80953	-84.34308	30324	26343	24267	20317	99.1	5.3	0	5006	13630	12713	1.1	3915	3198	335525	66294	2081	684	1225	212039	4.2	10537.2	96	0.911057966	103.6736842	21.16923077	4.847457627	1.28125	1.47311828	1.6875	1.6875
1	1	2	Atlanta	2	39	51	N	33.77068	-84.38081	30308	17280	15413	11796	98	1.6	0	10836	10075	7205	1.2	3155	2380	259718	59088	1713	665	1162	326958	4.6	6912	210	3.038194444	141.4285714	36.27329193	4.880794702	1.285714286	1.494680851	1.933333333	1.933333333
1	1	1	Atlanta	2	7	64	Y	33.80253	-84.38895	30309	23359	21845	18739	97.6	3.4	0	6834	12109	11249	1.1	3363	4348	310330	81549	1959	821	1243	346940	2.4	9343.6	190	2.033477461	131.0585106	28.44444444	4.881679389	1.326315789	1.580838323	1.968421053	1.968421053
1		1	Atlanta	1	25	55	N	33.79005	-84.32016	30307	19520	18004	16646	99.2	4.6	0	4274	9748	9771	1.1	5331	4864	458614	83765	2301	809	1123	381747	3.1	7808	130	1.664959016	119.9147287	44.06315789	4.892857143	1.292307692	1.603305785	1.953846154	1.953846154
1	1	1	Atlanta	2	23	35	Y	33.81471	-84.39138	30305	23394	22999	21380	100.4	6.4	0	3635	11153	12241	1.2	6415	6966	549848	91147	2733	1220	1237	789677	2.3	9357.6	26	0.277849021	139.1538462	19.93333333	4.9	1.384615385	1.769230769	1.807692308	1.807692308
1	1	3	Atlanta	6	6	100	Y	33.76053	-84.35666	30307	19520	18004	16646	99.2	4.6	0	4274	9748	9771	1.1	5331	4864	458614	83765	2301	809	1123	381747	3.1	7808	130	1.664959016	119.9147287	44.06315789	4.892857143	1.292307692	1.603305785	1.953846154	1.953846154
1	1	1	Atlanta	4	11	90	Y	33.76905	-84.38321	30308	17280	15413	11796	98	1.6	0	10836	10075	7205	1.2	3155	2380	259718	59088	1713	665	1162	326958	4.6	6912	210	3.038194444	141.4285714	36.27329193	4.880794702	1.285714286	1.494680851	1.933333333	1.933333333
1	1	2	Atlanta	3	59	88	Y	33.76541	-84.33957	30307	19520	18004	16646	99.2	4.6	0	4274	9748	9771	1.1	5331	4864	458614	83765	2301	809	1123	381747	3.1	7808	130	1.664959016	119.9147287	44.06315789	4.892857143	1.292307692	1.603305785	1.953846154	1.953846154
1	2	3	Atlanta	5	11	165	Y	33.73446	-84.33376	30316	32108	31110	32495	96.6	12.5	0.1	2565	15541	16566	0.9	2037	1012	203224	57770	1520	422	1079	259826	6.2	12843.2	53	0.41266974	115.5471698	51.33333333	4.860465116	1.396226415	1.62	2.056603774	2.056603774
1	1	1	Atlanta	2	19	55	Y	33.77483	-84.37999	30308	17280	15413	11796	98	1.6	0	10836	10075	7205	1.2	3155	2380	259718	59088	1713	665	1162	326958	4.6	6912	210	3.038194444	141.4285714	36.27329193	4.880794702	1.285714286	1.494680851	1.933333333	1.933333333
2	2	5	Atlanta	6	87	50	Y	33.76396	-84.39159	30313	11189	9495	11035	98.3	1.1	0	10062	7009	4180	0.9	1977	2122	229085	43876	1867	843	965	607748	15.1	4475.6	79	1.765126463	97.50649351	54.40277778	4.781690141	1.164556962	1.2	1.936708861	1.936708861
1	1	1	Atlanta	2	31	98	Y	33.749	-84.35524	30312	22786	19360	20221	98.5	3.4	0	6796	10824	11961	1	2455	1388	234413	44854	1656	502	1017	445032	6.4	9114.4	200	2.194329852	119.3686869	40.4	4.9375	1.375	1.602094241	1.925	1.925
1	1	1	Atlanta	2	35	130	Y	33.77582	-84.33821	30307	19520	18004	16646	99.2	4.6	0	4274	9748	9771	1.1	5331	4864	458614	83765	2301	809	1123	381747	3.1	7808	130	1.664959016	119.9147287	44.06315789	4.892857143	1.292307692	1.603305785	1.953846154	1.953846154
1	1	1	Atlanta	2	73	65	Y	33.78873	-84.39348	30309	23359	21845	18739	97.6	3.4	0	6834	12109	11249	1.1	3363	4348	310330	81549	1959	821	1243	346940	2.4	9343.6	190	2.033477461	131.0585106	28.44444444	4.881679389	1.326315789	1.580838323	1.968421053	1.968421053
1	1	1	Atlanta	1	14	175	Y	33.77746	-84.3833	30308	17280	15413	11796	98	1.6	0	10836	10075	7205	1.2	3155	2380	259718	59088	1713	665	1162	326958	4.6	6912	210	3.038194444	141.4285714	36.27329193	4.880794702	1.285714286	1.494680851	1.933333333	1.933333333
1	1	1	Atlanta	4	13	207	Y	33.79282	-84.39665	30309	23359	21845	18739	97.6	3.4	0	6834	12109	11249	1.1	3363	4348	310330	81549	1959	821	1243	346940	2.4	9343.6	190	2.033477461	131.0585106	28.44444444	4.881679389	1.326315789	1.580838323	1.968421053	1.968421053
1	1	1	Atlanta	2	14	40	Y	33.73883	-84.38444	30312	22786	19360	20221	98.5	3.4	0	6796	10824	11961	1	2455	1388	234413	44854	1656	502	1017	445032	6.4	9114.4	200	2.194329852	119.3686869	40.4	4.9375	1.375	1.602094241	1.925	1.925
2	2	3	Atlanta	6	4	117	N	33.78196	-84.35621	30306	22667	22246	21199	100.7	4.4	0	5164	11446	11221	1.2	7148	6001	602236	94021	2787	796	1194	454084	2.3	9066.8	112	1.235275952	138.4594595	29.6	4.872093023	1.339285714	1.704081633	1.982142857	1.982142857
1	2	2	Atlanta	4	56	135	Y	33.77492	-84.37194	30308	17280	15413	11796	98	1.6	0	10836	10075	7205	1.2	3155	2380	259718	59088	1713	665	1162	326958	4.6	6912	210	3.038194444	141.4285714	36.27329193	4.880794702	1.285714286	1.494680851	1.933333333	1.933333333
1	2	3	Atlanta	4	7	100	N	33.73447	-84.33194	30316	32108	31110	32495	96.6	12.5	0.1	2565	15541	16566	0.9	2037	1012	203224	57770	1520	422	1079	259826	6.2	12843.2	53	0.41266974	115.5471698	51.33333333	4.860465116	1.396226415	1.62	2.056603774	2.056603774
1	1	1	Atlanta	3	43	50	Y	33.75377	-84.34251	30307	19520	18004	16646	99.2	4.6	0	4274	9748	9771	1.1	5331	4864	458614	83765	2301	809	1123	381747	3.1	7808	130	1.664959016	119.9147287	44.06315789	4.892857143	1.292307692	1.603305785	1.953846154	1.953846154
1	1	1	Atlanta	2	3	40	Y	33.76058	-84.36586	30312	22786	19360	20221	98.5	3.4	0	6796	10824	11961	1	2455	1388	234413	44854	1656	502	1017	445032	6.4	9114.4	200	2.194329852	119.3686869	40.4	4.9375	1.375	1.602094241	1.925	1.925
2	3	5	Atlanta	8	17	175	Y	33.73853	-84.3671	30312	22786	19360	20221	98.5	3.4	0	6796	10824	11961	1	2455	1388	234413	44854	1656	502	1017	445032	6.4	9114.4	200	2.194329852	119.3686869	40.4	4.9375	1.375	1.602094241	1.925	1.925
1	1	1	Atlanta	2	111	58	Y	33.74803	-84.36254	30312	22786	19360	20221	98.5	3.4	0	6796	10824	11961	1	2455	1388	234413	44854	1656	502	1017	445032	6.4	9114.4	200	2.194329852	119.3686869	40.4	4.9375	1.375	1.602094241	1.925	1.925
1	1	1	Atlanta	2	41	79	Y	33.76408	-84.35377	30307	19520	18004	16646	99.2	4.6	0	4274	9748	9771	1.1	5331	4864	458614	83765	2301	809	1123	381747	3.1	7808	130	1.664959016	119.9147287	44.06315789	4.892857143	1.292307692	1.603305785	1.953846154	1.953846154
1	1	1	Atlanta	2	37	89	Y	33.80132	-84.37231	30309	23359	21845	18739	97.6	3.4	0	6834	12109	11249	1.1	3363	4348	310330	81549	1959	821	1243	346940	2.4	9343.6	190	2.033477461	131.0585106	28.44444444	4.881679389	1.326315789	1.580838323	1.968421053	1.968421053
1	1	1	Atlanta	2	40	89	Y	33.74999	-84.3688	30312	22786	19360	20221	98.5	3.4	0	6796	10824	11961	1	2455	1388	234413	44854	1656	502	1017	445032	6.4	9114.4	200	2.194329852	119.3686869	40.4	4.9375	1.375	1.602094241	1.925	1.925
2	2	3	Atlanta	6	26	300	Y	33.78109	-84.35704	30306	22667	22246	21199	100.7	4.4	0	5164	11446	11221	1.2	7148	6001	602236	94021	2787	796	1194	454084	2.3	9066.8	112	1.235275952	138.4594595	29.6	4.872093023	1.339285714	1.704081633	1.982142857	1.982142857
1	2	1	Atlanta	6	9	77	Y	33.7556	-84.34159	30307	19520	18004	16646	99.2	4.6	0	4274	9748	9771	1.1	5331	4864	458614	83765	2301	809	1123	381747	3.1	7808	130	1.664959016	119.9147287	44.06315789	4.892857143	1.292307692	1.603305785	1.953846154	1.953846154
2	3	3	Atlanta	6	5	200	Y	33.76702	-84.32309	30307	19520	18004	16646	99.2	4.6	0	4274	9748	9771	1.1	5331	4864	458614	83765	2301	809	1123	381747	3.1	7808	130	1.664959016	119.9147287	44.06315789	4.892857143	1.292307692	1.603305785	1.953846154	1.953846154
1	1	1	Atlanta	3	3	95	Y	33.81176	-84.37642	30324	26343	24267	20317	99.1	5.3	0	5006	13630	12713	1.1	3915	3198	335525	66294	2081	684	1225	212039	4.2	10537.2	96	0.911057966	103.6736842	21.16923077	4.847457627	1.28125	1.47311828	1.6875	1.6875
2	3	3	Atlanta	5	17	110	Y	33.73939	-84.38542	30312	22786	19360	20221	98.5	3.4	0	6796	10824	11961	1	2455	1388	234413	44854	1656	502	1017	445032	6.4	9114.4	200	2.194329852	119.3686869	40.4	4.9375	1.375	1.602094241	1.925	1.925
1	1	1	Atlanta	2	50	105	Y	33.78202	-84.38153	30308	17280	15413	11796	98	1.6	0	10836	10075	7205	1.2	3155	2380	259718	59088	1713	665	1162	326958	4.6	6912	210	3.038194444	141.4285714	36.27329193	4.880794702	1.285714286	1.494680851	1.933333333	1.933333333
1	1	1	Atlanta	2	8	65	Y	33.74434	-84.36517	30312	22786	19360	20221	98.5	3.4	0	6796	10824	11961	1	2455	1388	234413	44854	1656	502	1017	445032	6.4	9114.4	200	2.194329852	119.3686869	40.4	4.9375	1.375	1.602094241	1.925	1.925
2	3	4	Atlanta	6	14	195	Y	33.77963	-84.37219	30308	17280	15413	11796	98	1.6	0	10836	10075	7205	1.2	3155	2380	259718	59088	1713	665	1162	326958	4.6	6912	210	3.038194444	141.4285714	36.27329193	4.880794702	1.285714286	1.494680851	1.933333333	1.933333333
2	2	4	Atlanta	6	21	83	Y	33.80344	-84.40033	30309	23359	21845	18739	97.6	3.4	0	6834	12109	11249	1.1	3363	4348	310330	81549	1959	821	1243	346940	2.4	9343.6	190	2.033477461	131.0585106	28.44444444	4.881679389	1.326315789	1.580838323	1.968421053	1.968421053
1	1	1	Atlanta	2	13	50	N	33.77691	-84.36227	30306	22667	22246	21199	100.7	4.4	0	5164	11446	11221	1.2	7148	6001	602236	94021	2787	796	1194	454084	2.3	9066.8	112	1.235275952	138.4594595	29.6	4.872093023	1.339285714	1.704081633	1.982142857	1.982142857
1	2	3	Atlanta	5	13	150	Y	33.76283	-84.34628	30307	19520	18004	16646	99.2	4.6	0	4274	9748	9771	1.1	5331	4864	458614	83765	2301	809	1123	381747	3.1	7808	130	1.664959016	119.9147287	44.06315789	4.892857143	1.292307692	1.603305785	1.953846154	1.953846154
1	2	2	Atlanta	5	14	157	Y	33.74846	-84.35438	30312	22786	19360	20221	98.5	3.4	0	6796	10824	11961	1	2455	1388	234413	44854	1656	502	1017	445032	6.4	9114.4	200	2.194329852	119.3686869	40.4	4.9375	1.375	1.602094241	1.925	1.925
1	1	2	Atlanta	3	35	34	Y	33.79711	-84.40731	30309	23359	21845	18739	97.6	3.4	0	6834	12109	11249	1.1	3363	4348	310330	81549	1959	821	1243	346940	2.4	9343.6	190	2.033477461	131.0585106	28.44444444	4.881679389	1.326315789	1.580838323	1.968421053	1.968421053
1	1	3	Atlanta	4	62	80	Y	33.76795	-84.36876	30308	17280	15413	11796	98	1.6	0	10836	10075	7205	1.2	3155	2380	259718	59088	1713	665	1162	326958	4.6	6912	210	3.038194444	141.4285714	36.27329193	4.880794702	1.285714286	1.494680851	1.933333333	1.933333333
1		1	Atlanta	2	91	90	Y	33.74152	-84.37588	30312	22786	19360	20221	98.5	3.4	0	6796	10824	11961	1	2455	1388	234413	44854	1656	502	1017	445032	6.4	9114.4	200	2.194329852	119.3686869	40.4	4.9375	1.375	1.602094241	1.925	1.925
1	1	1	Atlanta	2	29	53	Y	33.75187	-84.33409	30317	13265	11970	13981	97.1	3.5	0	3777	6269	6995	1	3071	1381	272815	63369	1736	457	950	245386	6.1	5306	75	1.413494158	104.7432432	35.28070175	4.944444444	1.459459459	1.845070423	2.146666667	2.146666667
1	1	1	Atlanta	1	7	68	Y	33.73779	-84.36997	30312	22786	19360	20221	98.5	3.4	0	6796	10824	11961	1	2455	1388	234413	44854	1656	502	1017	445032	6.4	9114.4	200	2.194329852	119.3686869	40.4	4.9375	1.375	1.602094241	1.925	1.925
1	1	1	Atlanta	2	4	90	Y	33.78505	-84.40186	30309	23359	21845	18739	97.6	3.4	0	6834	12109	11249	1.1	3363	4348	310330	81549	1959	821	1243	346940	2.4	9343.6	190	2.033477461	131.0585106	28.44444444	4.881679389	1.326315789	1.580838323	1.968421053	1.968421053
1		1	Atlanta	3	148	70	Y	33.76458	-84.389	30313	11189	9495	11035	98.3	1.1	0	10062	7009	4180	0.9	1977	2122	229085	43876	1867	843	965	607748	15.1	4475.6	79	1.765126463	97.50649351	54.40277778	4.781690141	1.164556962	1.2	1.936708861	1.936708861
2	2	2	Atlanta	6	6	170	Y	33.78841	-84.40074	30309	23359	21845	18739	97.6	3.4	0	6834	12109	11249	1.1	3363	4348	310330	81549	1959	821	1243	346940	2.4	9343.6	190	2.033477461	131.0585106	28.44444444	4.881679389	1.326315789	1.580838323	1.968421053	1.968421053
2	2	4	Atlanta	6	11	89	N	33.77731	-84.40854	30313	11189	9495	11035	98.3	1.1	0	10062	7009	4180	0.9	1977	2122	229085	43876	1867	843	965	607748	15.1	4475.6	79	1.765126463	97.50649351	54.40277778	4.781690141	1.164556962	1.2	1.936708861	1.936708861
2	2	2	Atlanta	5	13	145	Y	33.76072	-84.3304	30307	19520	18004	16646	99.2	4.6	0	4274	9748	9771	1.1	5331	4864	458614	83765	2301	809	1123	381747	3.1	7808	130	1.664959016	119.9147287	44.06315789	4.892857143	1.292307692	1.603305785	1.953846154	1.953846154
2	2	2	Atlanta	4	19	102	Y	33.82048	-84.36462	30324	26343	24267	20317	99.1	5.3	0	5006	13630	12713	1.1	3915	3198	335525	66294	2081	684	1225	212039	4.2	10537.2	96	0.911057966	103.6736842	21.16923077	4.847457627	1.28125	1.47311828	1.6875	1.6875
2	4	7	East Point	15	7	168	N	33.67948	-84.4425	30344	33974	31776	36753	94.9	12.1	0	2809	15901	18072	0.8	977	610	97672	39024	1196	417	967	125750	12.4	13589.6	2	0.014717137	104	10.5	4.5	1.5	2.5	4	4
1	1	1	Atlanta	2	16	95	Y	33.75162	-84.3138	30317	13265	11970	13981	97.1	3.5	0	3777	6269	6995	1	3071	1381	272815	63369	1736	457	950	245386	6.1	5306	75	1.413494158	104.7432432	35.28070175	4.944444444	1.459459459	1.845070423	2.146666667	2.146666667
1		1	Atlanta	4	18	85	N	33.76306	-84.38881	30313	11189	9495	11035	98.3	1.1	0	10062	7009	4180	0.9	1977	2122	229085	43876	1867	843	965	607748	15.1	4475.6	79	1.765126463	97.50649351	54.40277778	4.781690141	1.164556962	1.2	1.936708861	1.936708861
1	1	2	Atlanta	3	16	54	Y	33.72852	-84.3804	30312	22786	19360	20221	98.5	3.4	0	6796	10824	11961	1	2455	1388	234413	44854	1656	502	1017	445032	6.4	9114.4	200	2.194329852	119.3686869	40.4	4.9375	1.375	1.602094241	1.925	1.925
1	1	3	Atlanta	4	82	96	Y	33.76718	-84.36601	30308	17280	15413	11796	98	1.6	0	10836	10075	7205	1.2	3155	2380	259718	59088	1713	665	1162	326958	4.6	6912	210	3.038194444	141.4285714	36.27329193	4.880794702	1.285714286	1.494680851	1.933333333	1.933333333
1	1	1	Atlanta	2	5	62	Y	33.75984	-84.36528	30312	22786	19360	20221	98.5	3.4	0	6796	10824	11961	1	2455	1388	234413	44854	1656	502	1017	445032	6.4	9114.4	200	2.194329852	119.3686869	40.4	4.9375	1.375	1.602094241	1.925	1.925
1	1	1	Atlanta	3	59	91	Y	33.82203	-84.36478	30324	26343	24267	20317	99.1	5.3	0	5006	13630	12713	1.1	3915	3198	335525	66294	2081	684	1225	212039	4.2	10537.2	96	0.911057966	103.6736842	21.16923077	4.847457627	1.28125	1.47311828	1.6875	1.6875
1	2	5	Atlanta	6	26	89	N	33.76902	-84.37005	30308	17280	15413	11796	98	1.6	0	10836	10075	7205	1.2	3155	2380	259718	59088	1713	665	1162	326958	4.6	6912	210	3.038194444	141.4285714	36.27329193	4.880794702	1.285714286	1.494680851	1.933333333	1.933333333
1	3	4	Atlanta	6	65	69	N	33.72917	-84.38476	30312	22786	19360	20221	98.5	3.4	0	6796	10824	11961	1	2455	1388	234413	44854	1656	502	1017	445032	6.4	9114.4	200	2.194329852	119.3686869	40.4	4.9375	1.375	1.602094241	1.925	1.925
2	2	2	Atlanta	4	3	145	N	33.78158	-84.41127	30313	11189	9495	11035	98.3	1.1	0	10062	7009	4180	0.9	1977	2122	229085	43876	1867	843	965	607748	15.1	4475.6	79	1.765126463	97.50649351	54.40277778	4.781690141	1.164556962	1.2	1.936708861	1.936708861
1	1	2	Atlanta	4	11	195	Y	33.78179	-84.37949	30308	17280	15413	11796	98	1.6	0	10836	10075	7205	1.2	3155	2380	259718	59088	1713	665	1162	326958	4.6	6912	210	3.038194444	141.4285714	36.27329193	4.880794702	1.285714286	1.494680851	1.933333333	1.933333333
1	1	1	Atlanta	3	85	115	Y	33.76251	-84.38574	30313	11189	9495	11035	98.3	1.1	0	10062	7009	4180	0.9	1977	2122	229085	43876	1867	843	965	607748	15.1	4475.6	79	1.765126463	97.50649351	54.40277778	4.781690141	1.164556962	1.2	1.936708861	1.936708861
1	1	1	Atlanta	4	3	88	Y	33.8215	-84.3638	30324	26343	24267	20317	99.1	5.3	0	5006	13630	12713	1.1	3915	3198	335525	66294	2081	684	1225	212039	4.2	10537.2	96	0.911057966	103.6736842	21.16923077	4.847457627	1.28125	1.47311828	1.6875	1.6875
2	2	4	Atlanta	7	29	94	Y	33.78955	-84.39383	30309	23359	21845	18739	97.6	3.4	0	6834	12109	11249	1.1	3363	4348	310330	81549	1959	821	1243	346940	2.4	9343.6	190	2.033477461	131.0585106	28.44444444	4.881679389	1.326315789	1.580838323	1.968421053	1.968421053
1	1	1	Atlanta	2	30	50	Y	33.75218	-84.34626	30307	19520	18004	16646	99.2	4.6	0	4274	9748	9771	1.1	5331	4864	458614	83765	2301	809	1123	381747	3.1	7808	130	1.664959016	119.9147287	44.06315789	4.892857143	1.292307692	1.603305785	1.953846154	1.953846154
2	3	3	Atlanta	8	121	149	N	33.78856	-84.3775	30309	23359	21845	18739	97.6	3.4	0	6834	12109	11249	1.1	3363	4348	310330	81549	1959	821	1243	346940	2.4	9343.6	190	2.033477461	131.0585106	28.44444444	4.881679389	1.326315789	1.580838323	1.968421053	1.968421053
1	2	2	Atlanta	4	6	99	N	33.77028	-84.34071	30307	19520	18004	16646	99.2	4.6	0	4274	9748	9771	1.1	5331	4864	458614	83765	2301	809	1123	381747	3.1	7808	130	1.664959016	119.9147287	44.06315789	4.892857143	1.292307692	1.603305785	1.953846154	1.953846154
2	2	2	Atlanta	8	60	123	Y	33.77204	-84.36896	30308	17280	15413	11796	98	1.6	0	10836	10075	7205	1.2	3155	2380	259718	59088	1713	665	1162	326958	4.6	6912	210	3.038194444	141.4285714	36.27329193	4.880794702	1.285714286	1.494680851	1.933333333	1.933333333
1	1	1	Atlanta	2	6	84	Y	33.73497	-84.37384	30312	22786	19360	20221	98.5	3.4	0	6796	10824	11961	1	2455	1388	234413	44854	1656	502	1017	445032	6.4	9114.4	200	2.194329852	119.3686869	40.4	4.9375	1.375	1.602094241	1.925	1.925
2	2	5	Atlanta	8	34	129	Y	33.77542	-84.31512	30307	19520	18004	16646	99.2	4.6	0	4274	9748	9771	1.1	5331	4864	458614	83765	2301	809	1123	381747	3.1	7808	130	1.664959016	119.9147287	44.06315789	4.892857143	1.292307692	1.603305785	1.953846154	1.953846154
2	3	3	Atlanta	6	109	200	Y	33.74614	-84.35506	30312	22786	19360	20221	98.5	3.4	0	6796	10824	11961	1	2455	1388	234413	44854	1656	502	1017	445032	6.4	9114.4	200	2.194329852	119.3686869	40.4	4.9375	1.375	1.602094241	1.925	1.925
2	2	2	Decatur	4	5	88	N	33.76369	-84.3046	30317	13265	11970	13981	97.1	3.5	0	3777	6269	6995	1	3071	1381	272815	63369	1736	457	950	245386	6.1	5306	75	1.413494158	104.7432432	35.28070175	4.944444444	1.459459459	1.845070423	2.146666667	2.146666667
1	1	1	Atlanta	3	3	69	N	33.74447	-84.33883	30316	32108	31110	32495	96.6	12.5	0.1	2565	15541	16566	0.9	2037	1012	203224	57770	1520	422	1079	259826	6.2	12843.2	53	0.41266974	115.5471698	51.33333333	4.860465116	1.396226415	1.62	2.056603774	2.056603774
1	1	2	Atlanta	2	5	20	Y	33.73822	-84.31995	30317	13265	11970	13981	97.1	3.5	0	3777	6269	6995	1	3071	1381	272815	63369	1736	457	950	245386	6.1	5306	75	1.413494158	104.7432432	35.28070175	4.944444444	1.459459459	1.845070423	2.146666667	2.146666667
1	1	1	Atlanta	3	67	62	Y	33.78715	-84.35662	30306	22667	22246	21199	100.7	4.4	0	5164	11446	11221	1.2	7148	6001	602236	94021	2787	796	1194	454084	2.3	9066.8	112	1.235275952	138.4594595	29.6	4.872093023	1.339285714	1.704081633	1.982142857	1.982142857
1	1	1	Atlanta	2	11	45	Y	33.75005	-84.3431	30307	19520	18004	16646	99.2	4.6	0	4274	9748	9771	1.1	5331	4864	458614	83765	2301	809	1123	381747	3.1	7808	130	1.664959016	119.9147287	44.06315789	4.892857143	1.292307692	1.603305785	1.953846154	1.953846154
1	1	1	Atlanta	2	43	88	Y	33.78945	-84.3961	30309	23359	21845	18739	97.6	3.4	0	6834	12109	11249	1.1	3363	4348	310330	81549	1959	821	1243	346940	2.4	9343.6	190	2.033477461	131.0585106	28.44444444	4.881679389	1.326315789	1.580838323	1.968421053	1.968421053
1	1	1	Atlanta	2	144	70	Y	33.78084	-84.37803	30308	17280	15413	11796	98	1.6	0	10836	10075	7205	1.2	3155	2380	259718	59088	1713	665	1162	326958	4.6	6912	210	3.038194444	141.4285714	36.27329193	4.880794702	1.285714286	1.494680851	1.933333333	1.933333333
1		2	Atlanta	4	47	95	Y	33.75099	-84.35237	30307	19520	18004	16646	99.2	4.6	0	4274	9748	9771	1.1	5331	4864	458614	83765	2301	809	1123	381747	3.1	7808	130	1.664959016	119.9147287	44.06315789	4.892857143	1.292307692	1.603305785	1.953846154	1.953846154
1	1	1	Atlanta	5	35	58	N	33.76366	-84.38866	30313	11189	9495	11035	98.3	1.1	0	10062	7009	4180	0.9	1977	2122	229085	43876	1867	843	965	607748	15.1	4475.6	79	1.765126463	97.50649351	54.40277778	4.781690141	1.164556962	1.2	1.936708861	1.936708861
1	1	1	Atlanta	1	140	58	Y	33.78334	-84.38066	30308	17280	15413	11796	98	1.6	0	10836	10075	7205	1.2	3155	2380	259718	59088	1713	665	1162	326958	4.6	6912	210	3.038194444	141.4285714	36.27329193	4.880794702	1.285714286	1.494680851	1.933333333	1.933333333
2	2	3	Atlanta	6	82	185	Y	33.74926	-84.36689	30312	22786	19360	20221	98.5	3.4	0	6796	10824	11961	1	2455	1388	234413	44854	1656	502	1017	445032	6.4	9114.4	200	2.194329852	119.3686869	40.4	4.9375	1.375	1.602094241	1.925	1.925
3	5	5	Atlanta	14	70	244	Y	33.74448	-84.3229	30317	13265	11970	13981	97.1	3.5	0	3777	6269	6995	1	3071	1381	272815	63369	1736	457	950	245386	6.1	5306	75	1.413494158	104.7432432	35.28070175	4.944444444	1.459459459	1.845070423	2.146666667	2.146666667
1	2	2	Atlanta	3	9	92	Y	33.75015	-84.36483	30312	22786	19360	20221	98.5	3.4	0	6796	10824	11961	1	2455	1388	234413	44854	1656	502	1017	445032	6.4	9114.4	200	2.194329852	119.3686869	40.4	4.9375	1.375	1.602094241	1.925	1.925
1	1	1	Atlanta	6	34	50	Y	33.74438	-84.32447	30317	13265	11970	13981	97.1	3.5	0	3777	6269	6995	1	3071	1381	272815	63369	1736	457	950	245386	6.1	5306	75	1.413494158	104.7432432	35.28070175	4.944444444	1.459459459	1.845070423	2.146666667	2.146666667
1		1	Atlanta	1	7	100	Y	33.78905	-84.39275	30309	23359	21845	18739	97.6	3.4	0	6834	12109	11249	1.1	3363	4348	310330	81549	1959	821	1243	346940	2.4	9343.6	190	2.033477461	131.0585106	28.44444444	4.881679389	1.326315789	1.580838323	1.968421053	1.968421053
1	2	3	Atlanta	6	46	79	N	33.80276	-84.41493	30318	49983	49736	53229	97.5	20.4	0.2	2454	26858	23126	0.9	2681	704	195566	45817	1626	393	1053	192009	7.5	19993.2	18	0.09003061	108.0555556	16.38461538	4.791666667	1.111111111	1.4375	1.777777778	1.777777778
1	1	1	Atlanta	2	49	92	Y	33.75965	-84.36175	30312	22786	19360	20221	98.5	3.4	0	6796	10824	11961	1	2455	1388	234413	44854	1656	502	1017	445032	6.4	9114.4	200	2.194329852	119.3686869	40.4	4.9375	1.375	1.602094241	1.925	1.925
1	1	1	Atlanta	2	57	50	Y	33.74082	-84.35328	30316	32108	31110	32495	96.6	12.5	0.1	2565	15541	16566	0.9	2037	1012	203224	57770	1520	422	1079	259826	6.2	12843.2	53	0.41266974	115.5471698	51.33333333	4.860465116	1.396226415	1.62	2.056603774	2.056603774
2	3	4	Atlanta	7	214	159	Y	33.75813	-84.36857	30312	22786	19360	20221	98.5	3.4	0	6796	10824	11961	1	2455	1388	234413	44854	1656	502	1017	445032	6.4	9114.4	200	2.194329852	119.3686869	40.4	4.9375	1.375	1.602094241	1.925	1.925
2	2	2	Atlanta	4	16	75	Y	33.7493	-84.32273	30317	13265	11970	13981	97.1	3.5	0	3777	6269	6995	1	3071	1381	272815	63369	1736	457	950	245386	6.1	5306	75	1.413494158	104.7432432	35.28070175	4.944444444	1.459459459	1.845070423	2.146666667	2.146666667
1	1	4	Atlanta	6	131	69	N	33.76306	-84.32906	30307	19520	18004	16646	99.2	4.6	0	4274	9748	9771	1.1	5331	4864	458614	83765	2301	809	1123	381747	3.1	7808	130	1.664959016	119.9147287	44.06315789	4.892857143	1.292307692	1.603305785	1.953846154	1.953846154
1	1	1	Atlanta	2	14	40	N	33.66844	-84.44778	30344	33974	31776	36753	94.9	12.1	0	2809	15901	18072	0.8	977	610	97672	39024	1196	417	967	125750	12.4	13589.6	2	0.014717137	104	10.5	4.5	1.5	2.5	4	4
1	1	1	Atlanta	2	93	45	Y	33.7551	-84.3116	30317	13265	11970	13981	97.1	3.5	0	3777	6269	6995	1	3071	1381	272815	63369	1736	457	950	245386	6.1	5306	75	1.413494158	104.7432432	35.28070175	4.944444444	1.459459459	1.845070423	2.146666667	2.146666667
1	1	2	Atlanta	4	146	60	N	33.76332	-84.38675	30313	11189	9495	11035	98.3	1.1	0	10062	7009	4180	0.9	1977	2122	229085	43876	1867	843	965	607748	15.1	4475.6	79	1.765126463	97.50649351	54.40277778	4.781690141	1.164556962	1.2	1.936708861	1.936708861
2	2	2	Atlanta	7	13	70	N	33.81983	-84.36318	30324	26343	24267	20317	99.1	5.3	0	5006	13630	12713	1.1	3915	3198	335525	66294	2081	684	1225	212039	4.2	10537.2	96	0.911057966	103.6736842	21.16923077	4.847457627	1.28125	1.47311828	1.6875	1.6875
1	2	2	Atlanta	4	21	54	Y	33.75055	-84.35961	30312	22786	19360	20221	98.5	3.4	0	6796	10824	11961	1	2455	1388	234413	44854	1656	502	1017	445032	6.4	9114.4	200	2.194329852	119.3686869	40.4	4.9375	1.375	1.602094241	1.925	1.925
1	1	2	Atlanta	4	31	85	Y	33.79731	-84.40567	30309	23359	21845	18739	97.6	3.4	0	6834	12109	11249	1.1	3363	4348	310330	81549	1959	821	1243	346940	2.4	9343.6	190	2.033477461	131.0585106	28.44444444	4.881679389	1.326315789	1.580838323	1.968421053	1.968421053
1	1	1	Atlanta	1	46	48	Y	33.7392	-84.36518	30312	22786	19360	20221	98.5	3.4	0	6796	10824	11961	1	2455	1388	234413	44854	1656	502	1017	445032	6.4	9114.4	200	2.194329852	119.3686869	40.4	4.9375	1.375	1.602094241	1.925	1.925
1	1	1	Atlanta	2	31	72	Y	33.79398	-84.34201	30306	22667	22246	21199	100.7	4.4	0	5164	11446	11221	1.2	7148	6001	602236	94021	2787	796	1194	454084	2.3	9066.8	112	1.235275952	138.4594595	29.6	4.872093023	1.339285714	1.704081633	1.982142857	1.982142857
4	6	7	Atlanta	12	11	750	Y	33.79596	-84.35722	30306	22667	22246	21199	100.7	4.4	0	5164	11446	11221	1.2	7148	6001	602236	94021	2787	796	1194	454084	2.3	9066.8	112	1.235275952	138.4594595	29.6	4.872093023	1.339285714	1.704081633	1.982142857	1.982142857
2	2	2	Atlanta	4	8	200	Y	33.74899	-84.36846	30312	22786	19360	20221	98.5	3.4	0	6796	10824	11961	1	2455	1388	234413	44854	1656	502	1017	445032	6.4	9114.4	200	2.194329852	119.3686869	40.4	4.9375	1.375	1.602094241	1.925	1.925
1		1	Atlanta	2	3	90	N	33.79038	-84.39988	30309	23359	21845	18739	97.6	3.4	0	6834	12109	11249	1.1	3363	4348	310330	81549	1959	821	1243	346940	2.4	9343.6	190	2.033477461	131.0585106	28.44444444	4.881679389	1.326315789	1.580838323	1.968421053	1.968421053
1	1	1	Atlanta	2	37	124	Y	33.78956	-84.39955	30309	23359	21845	18739	97.6	3.4	0	6834	12109	11249	1.1	3363	4348	310330	81549	1959	821	1243	346940	2.4	9343.6	190	2.033477461	131.0585106	28.44444444	4.881679389	1.326315789	1.580838323	1.968421053	1.968421053
1	2	2	Atlanta	4	14	150	Y	33.76993	-84.36232	30308	17280	15413	11796	98	1.6	0	10836	10075	7205	1.2	3155	2380	259718	59088	1713	665	1162	326958	4.6	6912	210	3.038194444	141.4285714	36.27329193	4.880794702	1.285714286	1.494680851	1.933333333	1.933333333
1	1	1	Atlanta	2	4	70	Y	33.81927	-84.36355	30324	26343	24267	20317	99.1	5.3	0	5006	13630	12713	1.1	3915	3198	335525	66294	2081	684	1225	212039	4.2	10537.2	96	0.911057966	103.6736842	21.16923077	4.847457627	1.28125	1.47311828	1.6875	1.6875
1	1	1	Atlanta	2	78	45	Y	33.75222	-84.3194	30317	13265	11970	13981	97.1	3.5	0	3777	6269	6995	1	3071	1381	272815	63369	1736	457	950	245386	6.1	5306	75	1.413494158	104.7432432	35.28070175	4.944444444	1.459459459	1.845070423	2.146666667	2.146666667
1	1	3	Atlanta	4	46	81	Y	33.76336	-84.38827	30313	11189	9495	11035	98.3	1.1	0	10062	7009	4180	0.9	1977	2122	229085	43876	1867	843	965	607748	15.1	4475.6	79	1.765126463	97.50649351	54.40277778	4.781690141	1.164556962	1.2	1.936708861	1.936708861
1	2	3	Atlanta	6	7	130	N	33.73148	-84.36748	30312	22786	19360	20221	98.5	3.4	0	6796	10824	11961	1	2455	1388	234413	44854	1656	502	1017	445032	6.4	9114.4	200	2.194329852	119.3686869	40.4	4.9375	1.375	1.602094241	1.925	1.925
1	1	1	Atlanta	2	7	80	N	33.78358	-84.38799	30309	23359	21845	18739	97.6	3.4	0	6834	12109	11249	1.1	3363	4348	310330	81549	1959	821	1243	346940	2.4	9343.6	190	2.033477461	131.0585106	28.44444444	4.881679389	1.326315789	1.580838323	1.968421053	1.968421053
1	1	1	Atlanta	3	9	110	N	33.76946	-84.38357	30308	17280	15413	11796	98	1.6	0	10836	10075	7205	1.2	3155	2380	259718	59088	1713	665	1162	326958	4.6	6912	210	3.038194444	141.4285714	36.27329193	4.880794702	1.285714286	1.494680851	1.933333333	1.933333333
1	2	2	Atlanta	4	71	89	Y	33.75286	-84.32014	30317	13265	11970	13981	97.1	3.5	0	3777	6269	6995	1	3071	1381	272815	63369	1736	457	950	245386	6.1	5306	75	1.413494158	104.7432432	35.28070175	4.944444444	1.459459459	1.845070423	2.146666667	2.146666667
1	1	1	Atlanta	2	82	80	Y	33.74384	-84.37127	30312	22786	19360	20221	98.5	3.4	0	6796	10824	11961	1	2455	1388	234413	44854	1656	502	1017	445032	6.4	9114.4	200	2.194329852	119.3686869	40.4	4.9375	1.375	1.602094241	1.925	1.925
1	1	1	Atlanta	2	4	65	Y	33.77526	-84.38246	30308	17280	15413	11796	98	1.6	0	10836	10075	7205	1.2	3155	2380	259718	59088	1713	665	1162	326958	4.6	6912	210	3.038194444	141.4285714	36.27329193	4.880794702	1.285714286	1.494680851	1.933333333	1.933333333
1	3	4	Atlanta	8	4	116	Y	33.78786	-84.39516	30309	23359	21845	18739	97.6	3.4	0	6834	12109	11249	1.1	3363	4348	310330	81549	1959	821	1243	346940	2.4	9343.6	190	2.033477461	131.0585106	28.44444444	4.881679389	1.326315789	1.580838323	1.968421053	1.968421053
5	6	13	Atlanta	16	24	500	Y	33.7742	-84.37671	30308	17280	15413	11796	98	1.6	0	10836	10075	7205	1.2	3155	2380	259718	59088	1713	665	1162	326958	4.6	6912	210	3.038194444	141.4285714	36.27329193	4.880794702	1.285714286	1.494680851	1.933333333	1.933333333
4	3	4	Atlanta	6	6	400	N	33.77477	-84.34958	30306	22667	22246	21199	100.7	4.4	0	5164	11446	11221	1.2	7148	6001	602236	94021	2787	796	1194	454084	2.3	9066.8	112	1.235275952	138.4594595	29.6	4.872093023	1.339285714	1.704081633	1.982142857	1.982142857
1	1	1	Atlanta	2	3	250	N	33.77889	-84.38107	30308	17280	15413	11796	98	1.6	0	10836	10075	7205	1.2	3155	2380	259718	59088	1713	665	1162	326958	4.6	6912	210	3.038194444	141.4285714	36.27329193	4.880794702	1.285714286	1.494680851	1.933333333	1.933333333
3	3	3	Atlanta	6	10	130	N	33.72559	-84.38485	30315	34193	33857	40288	96.4	11.3	0	3022	17307	16885	0.7	1085	523	101446	24647	1177	329	824	156424	14	13677.2	15	0.10967157	80.6	17.75	4.75	1.533333333	1.733333333	2.333333333	2.333333333
1	1	1	Atlanta	2	55	67	Y	33.78347	-84.40224	30309	23359	21845	18739	97.6	3.4	0	6834	12109	11249	1.1	3363	4348	310330	81549	1959	821	1243	346940	2.4	9343.6	190	2.033477461	131.0585106	28.44444444	4.881679389	1.326315789	1.580838323	1.968421053	1.968421053
1	1	2	Atlanta	4	23	95	Y	33.79369	-84.38706	30309	23359	21845	18739	97.6	3.4	0	6834	12109	11249	1.1	3363	4348	310330	81549	1959	821	1243	346940	2.4	9343.6	190	2.033477461	131.0585106	28.44444444	4.881679389	1.326315789	1.580838323	1.968421053	1.968421053
1	2	2	Atlanta	4	5	185	N	33.76506	-84.35483	30307	19520	18004	16646	99.2	4.6	0	4274	9748	9771	1.1	5331	4864	458614	83765	2301	809	1123	381747	3.1	7808	130	1.664959016	119.9147287	44.06315789	4.892857143	1.292307692	1.603305785	1.953846154	1.953846154
1		1	Atlanta	2	5	99	Y	33.80195	-84.39431	30309	23359	21845	18739	97.6	3.4	0	6834	12109	11249	1.1	3363	4348	310330	81549	1959	821	1243	346940	2.4	9343.6	190	2.033477461	131.0585106	28.44444444	4.881679389	1.326315789	1.580838323	1.968421053	1.968421053
1	3	3	Atlanta	6	15	160	Y	33.76418	-84.31582	30317	13265	11970	13981	97.1	3.5	0	3777	6269	6995	1	3071	1381	272815	63369	1736	457	950	245386	6.1	5306	75	1.413494158	104.7432432	35.28070175	4.944444444	1.459459459	1.845070423	2.146666667	2.146666667
1	1	1	Atlanta	3	6	72	Y	33.74247	-84.32478	30317	13265	11970	13981	97.1	3.5	0	3777	6269	6995	1	3071	1381	272815	63369	1736	457	950	245386	6.1	5306	75	1.413494158	104.7432432	35.28070175	4.944444444	1.459459459	1.845070423	2.146666667	2.146666667
1	2	3	Atlanta	4	29	100	Y	33.75486	-84.37136	30312	22786	19360	20221	98.5	3.4	0	6796	10824	11961	1	2455	1388	234413	44854	1656	502	1017	445032	6.4	9114.4	200	2.194329852	119.3686869	40.4	4.9375	1.375	1.602094241	1.925	1.925
3	3	4	Atlanta	8	42	160	Y	33.74185	-84.37858	30312	22786	19360	20221	98.5	3.4	0	6796	10824	11961	1	2455	1388	234413	44854	1656	502	1017	445032	6.4	9114.4	200	2.194329852	119.3686869	40.4	4.9375	1.375	1.602094241	1.925	1.925
1	1	2	Atlanta	4	80	95	N	33.79042	-84.34532	30306	22667	22246	21199	100.7	4.4	0	5164	11446	11221	1.2	7148	6001	602236	94021	2787	796	1194	454084	2.3	9066.8	112	1.235275952	138.4594595	29.6	4.872093023	1.339285714	1.704081633	1.982142857	1.982142857
1		1	Atlanta	2	32	65	N	33.76364	-84.38694	30313	11189	9495	11035	98.3	1.1	0	10062	7009	4180	0.9	1977	2122	229085	43876	1867	843	965	607748	15.1	4475.6	79	1.765126463	97.50649351	54.40277778	4.781690141	1.164556962	1.2	1.936708861	1.936708861
3	4	5	Atlanta	10	17	187	Y	33.75468	-84.31142	30317	13265	11970	13981	97.1	3.5	0	3777	6269	6995	1	3071	1381	272815	63369	1736	457	950	245386	6.1	5306	75	1.413494158	104.7432432	35.28070175	4.944444444	1.459459459	1.845070423	2.146666667	2.146666667
2	1	2	Atlanta	3	28	148	Y	33.75791	-84.36432	30312	22786	19360	20221	98.5	3.4	0	6796	10824	11961	1	2455	1388	234413	44854	1656	502	1017	445032	6.4	9114.4	200	2.194329852	119.3686869	40.4	4.9375	1.375	1.602094241	1.925	1.925
1	1	2	Atlanta	4	39	55	Y	33.76215	-84.38893	30313	11189	9495	11035	98.3	1.1	0	10062	7009	4180	0.9	1977	2122	229085	43876	1867	843	965	607748	15.1	4475.6	79	1.765126463	97.50649351	54.40277778	4.781690141	1.164556962	1.2	1.936708861	1.936708861
1	1	1	Atlanta	2	37	65	Y	33.73621	-84.38044	30312	22786	19360	20221	98.5	3.4	0	6796	10824	11961	1	2455	1388	234413	44854	1656	502	1017	445032	6.4	9114.4	200	2.194329852	119.3686869	40.4	4.9375	1.375	1.602094241	1.925	1.925
1	1	1	Atlanta	2	17	35	Y	33.75234	-84.35277	30307	19520	18004	16646	99.2	4.6	0	4274	9748	9771	1.1	5331	4864	458614	83765	2301	809	1123	381747	3.1	7808	130	1.664959016	119.9147287	44.06315789	4.892857143	1.292307692	1.603305785	1.953846154	1.953846154
2	3	6	Atlanta	8	16	199	Y	33.76155	-84.33184	30307	19520	18004	16646	99.2	4.6	0	4274	9748	9771	1.1	5331	4864	458614	83765	2301	809	1123	381747	3.1	7808	130	1.664959016	119.9147287	44.06315789	4.892857143	1.292307692	1.603305785	1.953846154	1.953846154
1	1	1	Atlanta	2	8	55	Y	33.77067	-84.3551	30306	22667	22246	21199	100.7	4.4	0	5164	11446	11221	1.2	7148	6001	602236	94021	2787	796	1194	454084	2.3	9066.8	112	1.235275952	138.4594595	29.6	4.872093023	1.339285714	1.704081633	1.982142857	1.982142857
1	1	1	Atlanta	1	24	42	Y	33.81793	-84.3915	30305	23394	22999	21380	100.4	6.4	0	3635	11153	12241	1.2	6415	6966	549848	91147	2733	1220	1237	789677	2.3	9357.6	26	0.277849021	139.1538462	19.93333333	4.9	1.384615385	1.769230769	1.807692308	1.807692308
1	1	1	Atlanta	3	9	55	Y	33.79934	-84.41348	30318	49983	49736	53229	97.5	20.4	0.2	2454	26858	23126	0.9	2681	704	195566	45817	1626	393	1053	192009	7.5	19993.2	18	0.09003061	108.0555556	16.38461538	4.791666667	1.111111111	1.4375	1.777777778	1.777777778
1		1	Atlanta	2	106	99	Y	33.74829	-84.36723	30312	22786	19360	20221	98.5	3.4	0	6796	10824	11961	1	2455	1388	234413	44854	1656	502	1017	445032	6.4	9114.4	200	2.194329852	119.3686869	40.4	4.9375	1.375	1.602094241	1.925	1.925
1		1	Atlanta	2	48	90	Y	33.77476	-84.37569	30308	17280	15413	11796	98	1.6	0	10836	10075	7205	1.2	3155	2380	259718	59088	1713	665	1162	326958	4.6	6912	210	3.038194444	141.4285714	36.27329193	4.880794702	1.285714286	1.494680851	1.933333333	1.933333333
2	2	3	Atlanta	6	6	160	Y	33.73264	-84.37479	30312	22786	19360	20221	98.5	3.4	0	6796	10824	11961	1	2455	1388	234413	44854	1656	502	1017	445032	6.4	9114.4	200	2.194329852	119.3686869	40.4	4.9375	1.375	1.602094241	1.925	1.925
2	3	3	Atlanta	10	14	124	N	33.73167	-84.3836	30312	22786	19360	20221	98.5	3.4	0	6796	10824	11961	1	2455	1388	234413	44854	1656	502	1017	445032	6.4	9114.4	200	2.194329852	119.3686869	40.4	4.9375	1.375	1.602094241	1.925	1.925
1	1	3	Atlanta	10	17	140	N	33.76375	-84.39368	30313	11189	9495	11035	98.3	1.1	0	10062	7009	4180	0.9	1977	2122	229085	43876	1867	843	965	607748	15.1	4475.6	79	1.765126463	97.50649351	54.40277778	4.781690141	1.164556962	1.2	1.936708861	1.936708861
2	3	3	Atlanta	6	3	150	Y	33.76001	-84.36973	30312	22786	19360	20221	98.5	3.4	0	6796	10824	11961	1	2455	1388	234413	44854	1656	502	1017	445032	6.4	9114.4	200	2.194329852	119.3686869	40.4	4.9375	1.375	1.602094241	1.925	1.925
1	2	3	Atlanta	6	28	112	Y	33.75731	-84.36937	30312	22786	19360	20221	98.5	3.4	0	6796	10824	11961	1	2455	1388	234413	44854	1656	502	1017	445032	6.4	9114.4	200	2.194329852	119.3686869	40.4	4.9375	1.375	1.602094241	1.925	1.925
2	2	2	Atlanta	6	3	150	Y	33.82392	-84.367	30324	26343	24267	20317	99.1	5.3	0	5006	13630	12713	1.1	3915	3198	335525	66294	2081	684	1225	212039	4.2	10537.2	96	0.911057966	103.6736842	21.16923077	4.847457627	1.28125	1.47311828	1.6875	1.6875
1	1	2	Atlanta	4	16	90	Y	33.76387	-84.37846	30308	17280	15413	11796	98	1.6	0	10836	10075	7205	1.2	3155	2380	259718	59088	1713	665	1162	326958	4.6	6912	210	3.038194444	141.4285714	36.27329193	4.880794702	1.285714286	1.494680851	1.933333333	1.933333333
1		1	Atlanta	2	276	89	Y	33.74352	-84.35859	30312	22786	19360	20221	98.5	3.4	0	6796	10824	11961	1	2455	1388	234413	44854	1656	502	1017	445032	6.4	9114.4	200	2.194329852	119.3686869	40.4	4.9375	1.375	1.602094241	1.925	1.925
1	1	1	Atlanta	2	58	145	Y	33.78574	-84.35264	30306	22667	22246	21199	100.7	4.4	0	5164	11446	11221	1.2	7148	6001	602236	94021	2787	796	1194	454084	2.3	9066.8	112	1.235275952	138.4594595	29.6	4.872093023	1.339285714	1.704081633	1.982142857	1.982142857
1	1	1	Atlanta	2	3	70	Y	33.78974	-84.37654	30309	23359	21845	18739	97.6	3.4	0	6834	12109	11249	1.1	3363	4348	310330	81549	1959	821	1243	346940	2.4	9343.6	190	2.033477461	131.0585106	28.44444444	4.881679389	1.326315789	1.580838323	1.968421053	1.968421053
2	2	2	Atlanta	4	3	100	Y	33.76006	-84.34469	30307	19520	18004	16646	99.2	4.6	0	4274	9748	9771	1.1	5331	4864	458614	83765	2301	809	1123	381747	3.1	7808	130	1.664959016	119.9147287	44.06315789	4.892857143	1.292307692	1.603305785	1.953846154	1.953846154
2	5	5	Atlanta	10	82	161	N	33.79009	-84.3366	30306	22667	22246	21199	100.7	4.4	0	5164	11446	11221	1.2	7148	6001	602236	94021	2787	796	1194	454084	2.3	9066.8	112	1.235275952	138.4594595	29.6	4.872093023	1.339285714	1.704081633	1.982142857	1.982142857
2	1	1	Atlanta	2	161	55	Y	33.77271	-84.35012	30307	19520	18004	16646	99.2	4.6	0	4274	9748	9771	1.1	5331	4864	458614	83765	2301	809	1123	381747	3.1	7808	130	1.664959016	119.9147287	44.06315789	4.892857143	1.292307692	1.603305785	1.953846154	1.953846154
1	1	2	Atlanta	4	7	79	Y	33.7893	-84.39351	30309	23359	21845	18739	97.6	3.4	0	6834	12109	11249	1.1	3363	4348	310330	81549	1959	821	1243	346940	2.4	9343.6	190	2.033477461	131.0585106	28.44444444	4.881679389	1.326315789	1.580838323	1.968421053	1.968421053
1		1	Atlanta	3	24	109	Y	33.78512	-84.38865	30309	23359	21845	18739	97.6	3.4	0	6834	12109	11249	1.1	3363	4348	310330	81549	1959	821	1243	346940	2.4	9343.6	190	2.033477461	131.0585106	28.44444444	4.881679389	1.326315789	1.580838323	1.968421053	1.968421053
1	1	1	Atlanta	2	13	70	N	33.80304	-84.4165	30318	49983	49736	53229	97.5	20.4	0.2	2454	26858	23126	0.9	2681	704	195566	45817	1626	393	1053	192009	7.5	19993.2	18	0.09003061	108.0555556	16.38461538	4.791666667	1.111111111	1.4375	1.777777778	1.777777778
2	1	1	Atlanta	1	13	75	Y	33.74671	-84.36595	30312	22786	19360	20221	98.5	3.4	0	6796	10824	11961	1	2455	1388	234413	44854	1656	502	1017	445032	6.4	9114.4	200	2.194329852	119.3686869	40.4	4.9375	1.375	1.602094241	1.925	1.925
2	2	3	Atlanta	6	5	95	Y	33.76672	-84.34965	30307	19520	18004	16646	99.2	4.6	0	4274	9748	9771	1.1	5331	4864	458614	83765	2301	809	1123	381747	3.1	7808	130	1.664959016	119.9147287	44.06315789	4.892857143	1.292307692	1.603305785	1.953846154	1.953846154
3	3	3	Atlanta	6	6	150	Y	33.74702	-84.35418	30316	32108	31110	32495	96.6	12.5	0.1	2565	15541	16566	0.9	2037	1012	203224	57770	1520	422	1079	259826	6.2	12843.2	53	0.41266974	115.5471698	51.33333333	4.860465116	1.396226415	1.62	2.056603774	2.056603774
2	2	4	Atlanta	7	10	110	Y	33.8087	-84.36696	30324	26343	24267	20317	99.1	5.3	0	5006	13630	12713	1.1	3915	3198	335525	66294	2081	684	1225	212039	4.2	10537.2	96	0.911057966	103.6736842	21.16923077	4.847457627	1.28125	1.47311828	1.6875	1.6875
1		1	Atlanta	2	9	189	Y	33.77184	-84.36647	30308	17280	15413	11796	98	1.6	0	10836	10075	7205	1.2	3155	2380	259718	59088	1713	665	1162	326958	4.6	6912	210	3.038194444	141.4285714	36.27329193	4.880794702	1.285714286	1.494680851	1.933333333	1.933333333
2	2	2	Atlanta	5	26	175	Y	33.81992	-84.36666	30324	26343	24267	20317	99.1	5.3	0	5006	13630	12713	1.1	3915	3198	335525	66294	2081	684	1225	212039	4.2	10537.2	96	0.911057966	103.6736842	21.16923077	4.847457627	1.28125	1.47311828	1.6875	1.6875
1	1	2	Atlanta	3	35	76	N	33.76176	-84.38847	30313	11189	9495	11035	98.3	1.1	0	10062	7009	4180	0.9	1977	2122	229085	43876	1867	843	965	607748	15.1	4475.6	79	1.765126463	97.50649351	54.40277778	4.781690141	1.164556962	1.2	1.936708861	1.936708861
1	1	2	Atlanta	4	6	97	Y	33.76719	-84.36288	30308	17280	15413	11796	98	1.6	0	10836	10075	7205	1.2	3155	2380	259718	59088	1713	665	1162	326958	4.6	6912	210	3.038194444	141.4285714	36.27329193	4.880794702	1.285714286	1.494680851	1.933333333	1.933333333
1	1	1	Atlanta	3	116	60	Y	33.76338	-84.38686	30313	11189	9495	11035	98.3	1.1	0	10062	7009	4180	0.9	1977	2122	229085	43876	1867	843	965	607748	15.1	4475.6	79	1.765126463	97.50649351	54.40277778	4.781690141	1.164556962	1.2	1.936708861	1.936708861
2	2	2	Atlanta	5	6	115	Y	33.77537	-84.3823	30308	17280	15413	11796	98	1.6	0	10836	10075	7205	1.2	3155	2380	259718	59088	1713	665	1162	326958	4.6	6912	210	3.038194444	141.4285714	36.27329193	4.880794702	1.285714286	1.494680851	1.933333333	1.933333333
1	1	2	Atlanta	4	9	100	Y	33.76492	-84.36482	30308	17280	15413	11796	98	1.6	0	10836	10075	7205	1.2	3155	2380	259718	59088	1713	665	1162	326958	4.6	6912	210	3.038194444	141.4285714	36.27329193	4.880794702	1.285714286	1.494680851	1.933333333	1.933333333
1	1	1	Atlanta	2	9	69	Y	33.75601	-84.38332	30303	6671	5934	3744	101.1	1	0	6386	3591	3079	0.8	1350	1393	167152	20708	1329	680	773	239890	17	2668.4	5	0.187378204	84.2	8	4.5	1	1.5	1.6	1.6
1	1	1	Atlanta	2	12	119	Y	33.77887	-84.38259	30308	17280	15413	11796	98	1.6	0	10836	10075	7205	1.2	3155	2380	259718	59088	1713	665	1162	326958	4.6	6912	210	3.038194444	141.4285714	36.27329193	4.880794702	1.285714286	1.494680851	1.933333333	1.933333333
2	2	2	Atlanta	4	14	159	Y	33.77507	-84.36064	30306	22667	22246	21199	100.7	4.4	0	5164	11446	11221	1.2	7148	6001	602236	94021	2787	796	1194	454084	2.3	9066.8	112	1.235275952	138.4594595	29.6	4.872093023	1.339285714	1.704081633	1.982142857	1.982142857
1	1	2	Atlanta	3	73	79	Y	33.77764	-84.38036	30308	17280	15413	11796	98	1.6	0	10836	10075	7205	1.2	3155	2380	259718	59088	1713	665	1162	326958	4.6	6912	210	3.038194444	141.4285714	36.27329193	4.880794702	1.285714286	1.494680851	1.933333333	1.933333333
1	1	1	Atlanta	2	5	125	N	33.77297	-84.3657	30308	17280	15413	11796	98	1.6	0	10836	10075	7205	1.2	3155	2380	259718	59088	1713	665	1162	326958	4.6	6912	210	3.038194444	141.4285714	36.27329193	4.880794702	1.285714286	1.494680851	1.933333333	1.933333333
1	1	1	Atlanta	2	24	150	N	33.82166	-84.37224	30324	26343	24267	20317	99.1	5.3	0	5006	13630	12713	1.1	3915	3198	335525	66294	2081	684	1225	212039	4.2	10537.2	96	0.911057966	103.6736842	21.16923077	4.847457627	1.28125	1.47311828	1.6875	1.6875
2	2	3	Atlanta	6	44	207	N	33.79087	-84.40024	30309	23359	21845	18739	97.6	3.4	0	6834	12109	11249	1.1	3363	4348	310330	81549	1959	821	1243	346940	2.4	9343.6	190	2.033477461	131.0585106	28.44444444	4.881679389	1.326315789	1.580838323	1.968421053	1.968421053
1		1	Atlanta	2	66	65	Y	33.75406	-84.30221	30317	13265	11970	13981	97.1	3.5	0	3777	6269	6995	1	3071	1381	272815	63369	1736	457	950	245386	6.1	5306	75	1.413494158	104.7432432	35.28070175	4.944444444	1.459459459	1.845070423	2.146666667	2.146666667
1	1	2	Atlanta	4	147	90	Y	33.80426	-84.37199	30309	23359	21845	18739	97.6	3.4	0	6834	12109	11249	1.1	3363	4348	310330	81549	1959	821	1243	346940	2.4	9343.6	190	2.033477461	131.0585106	28.44444444	4.881679389	1.326315789	1.580838323	1.968421053	1.968421053
1	1	1	Atlanta	2	6	65	Y	33.75999	-84.3658	30312	22786	19360	20221	98.5	3.4	0	6796	10824	11961	1	2455	1388	234413	44854	1656	502	1017	445032	6.4	9114.4	200	2.194329852	119.3686869	40.4	4.9375	1.375	1.602094241	1.925	1.925
2	3	3	Atlanta	8	33	213	Y	33.80677	-84.41006	30309	23359	21845	18739	97.6	3.4	0	6834	12109	11249	1.1	3363	4348	310330	81549	1959	821	1243	346940	2.4	9343.6	190	2.033477461	131.0585106	28.44444444	4.881679389	1.326315789	1.580838323	1.968421053	1.968421053
1	2	2	Atlanta	4	4	150	Y	33.77974	-84.3732	30308	17280	15413	11796	98	1.6	0	10836	10075	7205	1.2	3155	2380	259718	59088	1713	665	1162	326958	4.6	6912	210	3.038194444	141.4285714	36.27329193	4.880794702	1.285714286	1.494680851	1.933333333	1.933333333
2	1	2	Atlanta	6	4	53	N	33.7598	-84.36522	30312	22786	19360	20221	98.5	3.4	0	6796	10824	11961	1	2455	1388	234413	44854	1656	502	1017	445032	6.4	9114.4	200	2.194329852	119.3686869	40.4	4.9375	1.375	1.602094241	1.925	1.925
1		2	Atlanta	4	25	78	N	33.78163	-84.41523	30318	49983	49736	53229	97.5	20.4	0.2	2454	26858	23126	0.9	2681	704	195566	45817	1626	393	1053	192009	7.5	19993.2	18	0.09003061	108.0555556	16.38461538	4.791666667	1.111111111	1.4375	1.777777778	1.777777778
1	1	1	Atlanta	2	128	25	Y	33.73755	-84.33938	30316	32108	31110	32495	96.6	12.5	0.1	2565	15541	16566	0.9	2037	1012	203224	57770	1520	422	1079	259826	6.2	12843.2	53	0.41266974	115.5471698	51.33333333	4.860465116	1.396226415	1.62	2.056603774	2.056603774
1	1	2	Atlanta	2	21	42	Y	33.76386	-84.36377	30308	17280	15413	11796	98	1.6	0	10836	10075	7205	1.2	3155	2380	259718	59088	1713	665	1162	326958	4.6	6912	210	3.038194444	141.4285714	36.27329193	4.880794702	1.285714286	1.494680851	1.933333333	1.933333333
1	1	1	Atlanta	2	5	77	Y	33.79692	-84.40741	30309	23359	21845	18739	97.6	3.4	0	6834	12109	11249	1.1	3363	4348	310330	81549	1959	821	1243	346940	2.4	9343.6	190	2.033477461	131.0585106	28.44444444	4.881679389	1.326315789	1.580838323	1.968421053	1.968421053
1	3	4	Atlanta	12	41	137	Y	33.77027	-84.35721	30306	22667	22246	21199	100.7	4.4	0	5164	11446	11221	1.2	7148	6001	602236	94021	2787	796	1194	454084	2.3	9066.8	112	1.235275952	138.4594595	29.6	4.872093023	1.339285714	1.704081633	1.982142857	1.982142857
1	1	2	Atlanta	2	7	170	Y	33.75587	-84.36199	30312	22786	19360	20221	98.5	3.4	0	6796	10824	11961	1	2455	1388	234413	44854	1656	502	1017	445032	6.4	9114.4	200	2.194329852	119.3686869	40.4	4.9375	1.375	1.602094241	1.925	1.925
1	2	3	Atlanta	5	11	199	Y	33.79812	-84.41235	30318	49983	49736	53229	97.5	20.4	0.2	2454	26858	23126	0.9	2681	704	195566	45817	1626	393	1053	192009	7.5	19993.2	18	0.09003061	108.0555556	16.38461538	4.791666667	1.111111111	1.4375	1.777777778	1.777777778
1	1	1	Atlanta	2	86	60	Y	33.72623	-84.38531	30315	34193	33857	40288	96.4	11.3	0	3022	17307	16885	0.7	1085	523	101446	24647	1177	329	824	156424	14	13677.2	15	0.10967157	80.6	17.75	4.75	1.533333333	1.733333333	2.333333333	2.333333333
1	1	2	Atlanta	4	44	73	Y	33.76152	-84.38882	30313	11189	9495	11035	98.3	1.1	0	10062	7009	4180	0.9	1977	2122	229085	43876	1867	843	965	607748	15.1	4475.6	79	1.765126463	97.50649351	54.40277778	4.781690141	1.164556962	1.2	1.936708861	1.936708861
1	1	2	Atlanta	2	245	100	Y	33.80569	-84.38879	30309	23359	21845	18739	97.6	3.4	0	6834	12109	11249	1.1	3363	4348	310330	81549	1959	821	1243	346940	2.4	9343.6	190	2.033477461	131.0585106	28.44444444	4.881679389	1.326315789	1.580838323	1.968421053	1.968421053
1	1	2	Atlanta	4	29	150	Y	33.78365	-84.36278	30306	22667	22246	21199	100.7	4.4	0	5164	11446	11221	1.2	7148	6001	602236	94021	2787	796	1194	454084	2.3	9066.8	112	1.235275952	138.4594595	29.6	4.872093023	1.339285714	1.704081633	1.982142857	1.982142857
2	3	3	Atlanta	6	5	225	Y	33.77384	-84.35975	30306	22667	22246	21199	100.7	4.4	0	5164	11446	11221	1.2	7148	6001	602236	94021	2787	796	1194	454084	2.3	9066.8	112	1.235275952	138.4594595	29.6	4.872093023	1.339285714	1.704081633	1.982142857	1.982142857
1	1	3	Atlanta	5	35	48	N	33.76301	-84.3876	30313	11189	9495	11035	98.3	1.1	0	10062	7009	4180	0.9	1977	2122	229085	43876	1867	843	965	607748	15.1	4475.6	79	1.765126463	97.50649351	54.40277778	4.781690141	1.164556962	1.2	1.936708861	1.936708861
1	1	1	Atlanta	2	166	59	N	33.76188	-84.38857	30313	11189	9495	11035	98.3	1.1	0	10062	7009	4180	0.9	1977	2122	229085	43876	1867	843	965	607748	15.1	4475.6	79	1.765126463	97.50649351	54.40277778	4.781690141	1.164556962	1.2	1.936708861	1.936708861
1	2	2	Decatur	4	104	95	Y	33.75653	-84.30396	30317	13265	11970	13981	97.1	3.5	0	3777	6269	6995	1	3071	1381	272815	63369	1736	457	950	245386	6.1	5306	75	1.413494158	104.7432432	35.28070175	4.944444444	1.459459459	1.845070423	2.146666667	2.146666667
2	2	2	Atlanta	4	20	125	Y	33.74911	-84.36335	30312	22786	19360	20221	98.5	3.4	0	6796	10824	11961	1	2455	1388	234413	44854	1656	502	1017	445032	6.4	9114.4	200	2.194329852	119.3686869	40.4	4.9375	1.375	1.602094241	1.925	1.925
1	2	2	Atlanta	4	59	110	Y	33.78081	-84.37479	30308	17280	15413	11796	98	1.6	0	10836	10075	7205	1.2	3155	2380	259718	59088	1713	665	1162	326958	4.6	6912	210	3.038194444	141.4285714	36.27329193	4.880794702	1.285714286	1.494680851	1.933333333	1.933333333
1	1	1	Atlanta	2	3	159	N	33.76311	-84.35969	30307	19520	18004	16646	99.2	4.6	0	4274	9748	9771	1.1	5331	4864	458614	83765	2301	809	1123	381747	3.1	7808	130	1.664959016	119.9147287	44.06315789	4.892857143	1.292307692	1.603305785	1.953846154	1.953846154
1		1	Atlanta	2	42	76	Y	33.77702	-84.35754	30306	22667	22246	21199	100.7	4.4	0	5164	11446	11221	1.2	7148	6001	602236	94021	2787	796	1194	454084	2.3	9066.8	112	1.235275952	138.4594595	29.6	4.872093023	1.339285714	1.704081633	1.982142857	1.982142857
1	1	1	Atlanta	1	3	30	N	33.80392	-84.33788	30306	22667	22246	21199	100.7	4.4	0	5164	11446	11221	1.2	7148	6001	602236	94021	2787	796	1194	454084	2.3	9066.8	112	1.235275952	138.4594595	29.6	4.872093023	1.339285714	1.704081633	1.982142857	1.982142857
2	1	3	Atlanta	2	13	75	N	33.73734	-84.34278	30316	32108	31110	32495	96.6	12.5	0.1	2565	15541	16566	0.9	2037	1012	203224	57770	1520	422	1079	259826	6.2	12843.2	53	0.41266974	115.5471698	51.33333333	4.860465116	1.396226415	1.62	2.056603774	2.056603774
1	1	1	Atlanta	2	69	54	Y	33.7632	-84.34823	30307	19520	18004	16646	99.2	4.6	0	4274	9748	9771	1.1	5331	4864	458614	83765	2301	809	1123	381747	3.1	7808	130	1.664959016	119.9147287	44.06315789	4.892857143	1.292307692	1.603305785	1.953846154	1.953846154
1	1	2	Atlanta	2	22	75	Y	33.77392	-84.37699	30308	17280	15413	11796	98	1.6	0	10836	10075	7205	1.2	3155	2380	259718	59088	1713	665	1162	326958	4.6	6912	210	3.038194444	141.4285714	36.27329193	4.880794702	1.285714286	1.494680851	1.933333333	1.933333333
1	1	1	Atlanta	3	36	95	N	33.78276	-84.37879	30308	17280	15413	11796	98	1.6	0	10836	10075	7205	1.2	3155	2380	259718	59088	1713	665	1162	326958	4.6	6912	210	3.038194444	141.4285714	36.27329193	4.880794702	1.285714286	1.494680851	1.933333333	1.933333333
1	1	2	Atlanta	3	69	53	N	33.76017	-84.36545	30312	22786	19360	20221	98.5	3.4	0	6796	10824	11961	1	2455	1388	234413	44854	1656	502	1017	445032	6.4	9114.4	200	2.194329852	119.3686869	40.4	4.9375	1.375	1.602094241	1.925	1.925
2	2	2	Atlanta	6	12	109	Y	33.74382	-84.33918	30316	32108	31110	32495	96.6	12.5	0.1	2565	15541	16566	0.9	2037	1012	203224	57770	1520	422	1079	259826	6.2	12843.2	53	0.41266974	115.5471698	51.33333333	4.860465116	1.396226415	1.62	2.056603774	2.056603774
1	2	3	Atlanta	6	11	90	N	33.75513	-84.38133	30303	6671	5934	3744	101.1	1	0	6386	3591	3079	0.8	1350	1393	167152	20708	1329	680	773	239890	17	2668.4	5	0.187378204	84.2	8	4.5	1	1.5	1.6	1.6
1	2	2	Atlanta	4	11	99	Y	33.74486	-84.36827	30312	22786	19360	20221	98.5	3.4	0	6796	10824	11961	1	2455	1388	234413	44854	1656	502	1017	445032	6.4	9114.4	200	2.194329852	119.3686869	40.4	4.9375	1.375	1.602094241	1.925	1.925
1		1	Atlanta	2	43	73	Y	33.77774	-84.35703	30306	22667	22246	21199	100.7	4.4	0	5164	11446	11221	1.2	7148	6001	602236	94021	2787	796	1194	454084	2.3	9066.8	112	1.235275952	138.4594595	29.6	4.872093023	1.339285714	1.704081633	1.982142857	1.982142857
1	1	3	Atlanta	4	126	82	Y	33.76141	-84.38694	30313	11189	9495	11035	98.3	1.1	0	10062	7009	4180	0.9	1977	2122	229085	43876	1867	843	965	607748	15.1	4475.6	79	1.765126463	97.50649351	54.40277778	4.781690141	1.164556962	1.2	1.936708861	1.936708861
1		1	Atlanta	2	6	56	Y	33.82313	-84.36821	30324	26343	24267	20317	99.1	5.3	0	5006	13630	12713	1.1	3915	3198	335525	66294	2081	684	1225	212039	4.2	10537.2	96	0.911057966	103.6736842	21.16923077	4.847457627	1.28125	1.47311828	1.6875	1.6875
2	2	2	Atlanta	4	50	180	Y	33.73336	-84.35171	30316	32108	31110	32495	96.6	12.5	0.1	2565	15541	16566	0.9	2037	1012	203224	57770	1520	422	1079	259826	6.2	12843.2	53	0.41266974	115.5471698	51.33333333	4.860465116	1.396226415	1.62	2.056603774	2.056603774
2	1	1	Atlanta	2	22	125	N	33.79304	-84.38359	30309	23359	21845	18739	97.6	3.4	0	6834	12109	11249	1.1	3363	4348	310330	81549	1959	821	1243	346940	2.4	9343.6	190	2.033477461	131.0585106	28.44444444	4.881679389	1.326315789	1.580838323	1.968421053	1.968421053
1	1	1	Atlanta	2	35	89	Y	33.75676	-84.36577	30312	22786	19360	20221	98.5	3.4	0	6796	10824	11961	1	2455	1388	234413	44854	1656	502	1017	445032	6.4	9114.4	200	2.194329852	119.3686869	40.4	4.9375	1.375	1.602094241	1.925	1.925
2	2	2	Atlanta	4	107	129	Y	33.8126	-84.39185	30305	23394	22999	21380	100.4	6.4	0	3635	11153	12241	1.2	6415	6966	549848	91147	2733	1220	1237	789677	2.3	9357.6	26	0.277849021	139.1538462	19.93333333	4.9	1.384615385	1.769230769	1.807692308	1.807692308
1	1	1	Atlanta	2	34	80	Y	33.74473	-84.34533	30316	32108	31110	32495	96.6	12.5	0.1	2565	15541	16566	0.9	2037	1012	203224	57770	1520	422	1079	259826	6.2	12843.2	53	0.41266974	115.5471698	51.33333333	4.860465116	1.396226415	1.62	2.056603774	2.056603774
2	3	4	Atlanta	9	81	99	Y	33.75975	-84.31303	30317	13265	11970	13981	97.1	3.5	0	3777	6269	6995	1	3071	1381	272815	63369	1736	457	950	245386	6.1	5306	75	1.413494158	104.7432432	35.28070175	4.944444444	1.459459459	1.845070423	2.146666667	2.146666667
2	3	3	Atlanta	6	7	85	Y	33.66957	-84.60329	30336	529	971	238	96.4	10.4	0.2	51	281	248	1				27035			1007	360194	10.9	211.6	4	1.890359168	51	4.5	5	1.5	1.75	1.75	1.75
1	2	2	Atlanta	4	22	75	Y	33.79348	-84.38084	30309	23359	21845	18739	97.6	3.4	0	6834	12109	11249	1.1	3363	4348	310330	81549	1959	821	1243	346940	2.4	9343.6	190	2.033477461	131.0585106	28.44444444	4.881679389	1.326315789	1.580838323	1.968421053	1.968421053
1	1	1	Atlanta	3	19	70	Y	33.74773	-84.36398	30312	22786	19360	20221	98.5	3.4	0	6796	10824	11961	1	2455	1388	234413	44854	1656	502	1017	445032	6.4	9114.4	200	2.194329852	119.3686869	40.4	4.9375	1.375	1.602094241	1.925	1.925
1	1	2	Atlanta	4	5	130	Y	33.75912	-84.37376	30312	22786	19360	20221	98.5	3.4	0	6796	10824	11961	1	2455	1388	234413	44854	1656	502	1017	445032	6.4	9114.4	200	2.194329852	119.3686869	40.4	4.9375	1.375	1.602094241	1.925	1.925
1	1	1	Atlanta	2	31	99	Y	33.76711	-84.32265	30307	19520	18004	16646	99.2	4.6	0	4274	9748	9771	1.1	5331	4864	458614	83765	2301	809	1123	381747	3.1	7808	130	1.664959016	119.9147287	44.06315789	4.892857143	1.292307692	1.603305785	1.953846154	1.953846154
1	1	2	Atlanta	4	60	39	N	33.76324	-84.38862	30313	11189	9495	11035	98.3	1.1	0	10062	7009	4180	0.9	1977	2122	229085	43876	1867	843	965	607748	15.1	4475.6	79	1.765126463	97.50649351	54.40277778	4.781690141	1.164556962	1.2	1.936708861	1.936708861
1	1	1	Atlanta	2	6	85	N	33.82173	-84.36292	30324	26343	24267	20317	99.1	5.3	0	5006	13630	12713	1.1	3915	3198	335525	66294	2081	684	1225	212039	4.2	10537.2	96	0.911057966	103.6736842	21.16923077	4.847457627	1.28125	1.47311828	1.6875	1.6875
1	1	1	Atlanta	3	40	83	Y	33.77651	-84.35241	30306	22667	22246	21199	100.7	4.4	0	5164	11446	11221	1.2	7148	6001	602236	94021	2787	796	1194	454084	2.3	9066.8	112	1.235275952	138.4594595	29.6	4.872093023	1.339285714	1.704081633	1.982142857	1.982142857
1	2	5	Atlanta	7	20	100	Y	33.7541	-84.31438	30317	13265	11970	13981	97.1	3.5	0	3777	6269	6995	1	3071	1381	272815	63369	1736	457	950	245386	6.1	5306	75	1.413494158	104.7432432	35.28070175	4.944444444	1.459459459	1.845070423	2.146666667	2.146666667
4	6	6	Atlanta	8	40	350	Y	33.75065	-84.32759	30317	13265	11970	13981	97.1	3.5	0	3777	6269	6995	1	3071	1381	272815	63369	1736	457	950	245386	6.1	5306	75	1.413494158	104.7432432	35.28070175	4.944444444	1.459459459	1.845070423	2.146666667	2.146666667
1	1	2	Atlanta	3	88	79	Y	33.7789	-84.38073	30308	17280	15413	11796	98	1.6	0	10836	10075	7205	1.2	3155	2380	259718	59088	1713	665	1162	326958	4.6	6912	210	3.038194444	141.4285714	36.27329193	4.880794702	1.285714286	1.494680851	1.933333333	1.933333333
1	1	2	Atlanta	4	116	53	N	33.78389	-84.34393	30306	22667	22246	21199	100.7	4.4	0	5164	11446	11221	1.2	7148	6001	602236	94021	2787	796	1194	454084	2.3	9066.8	112	1.235275952	138.4594595	29.6	4.872093023	1.339285714	1.704081633	1.982142857	1.982142857
2	1	2	Atlanta	2	9	150	Y	33.75835	-84.36327	30312	22786	19360	20221	98.5	3.4	0	6796	10824	11961	1	2455	1388	234413	44854	1656	502	1017	445032	6.4	9114.4	200	2.194329852	119.3686869	40.4	4.9375	1.375	1.602094241	1.925	1.925
1	1	3	Atlanta	6	28	82	Y	33.76276	-84.38814	30313	11189	9495	11035	98.3	1.1	0	10062	7009	4180	0.9	1977	2122	229085	43876	1867	843	965	607748	15.1	4475.6	79	1.765126463	97.50649351	54.40277778	4.781690141	1.164556962	1.2	1.936708861	1.936708861
1	1	2	Atlanta	4	21	79	Y	33.78722	-84.40037	30309	23359	21845	18739	97.6	3.4	0	6834	12109	11249	1.1	3363	4348	310330	81549	1959	821	1243	346940	2.4	9343.6	190	2.033477461	131.0585106	28.44444444	4.881679389	1.326315789	1.580838323	1.968421053	1.968421053
1	1	2	Atlanta	4	66	37	N	33.78287	-84.40438	30309	23359	21845	18739	97.6	3.4	0	6834	12109	11249	1.1	3363	4348	310330	81549	1959	821	1243	346940	2.4	9343.6	190	2.033477461	131.0585106	28.44444444	4.881679389	1.326315789	1.580838323	1.968421053	1.968421053
2	3	4	Atlanta	8	47	104	Y	33.75188	-84.33997	30307	19520	18004	16646	99.2	4.6	0	4274	9748	9771	1.1	5331	4864	458614	83765	2301	809	1123	381747	3.1	7808	130	1.664959016	119.9147287	44.06315789	4.892857143	1.292307692	1.603305785	1.953846154	1.953846154
1	1	2	Atlanta	4	43	80	Y	33.77531	-84.35729	30306	22667	22246	21199	100.7	4.4	0	5164	11446	11221	1.2	7148	6001	602236	94021	2787	796	1194	454084	2.3	9066.8	112	1.235275952	138.4594595	29.6	4.872093023	1.339285714	1.704081633	1.982142857	1.982142857
1	2	2	Atlanta	4	111	70	Y	33.78417	-84.40536	30309	23359	21845	18739	97.6	3.4	0	6834	12109	11249	1.1	3363	4348	310330	81549	1959	821	1243	346940	2.4	9343.6	190	2.033477461	131.0585106	28.44444444	4.881679389	1.326315789	1.580838323	1.968421053	1.968421053
1	1	1	Atlanta	4	5	120	Y	33.77449	-84.35634	30306	22667	22246	21199	100.7	4.4	0	5164	11446	11221	1.2	7148	6001	602236	94021	2787	796	1194	454084	2.3	9066.8	112	1.235275952	138.4594595	29.6	4.872093023	1.339285714	1.704081633	1.982142857	1.982142857
1	2	3	Atlanta	6	38	147	N	33.81156	-84.34329	30324	26343	24267	20317	99.1	5.3	0	5006	13630	12713	1.1	3915	3198	335525	66294	2081	684	1225	212039	4.2	10537.2	96	0.911057966	103.6736842	21.16923077	4.847457627	1.28125	1.47311828	1.6875	1.6875
1	1	1	Atlanta	1	10	49	N	33.77897	-84.36915	30308	17280	15413	11796	98	1.6	0	10836	10075	7205	1.2	3155	2380	259718	59088	1713	665	1162	326958	4.6	6912	210	3.038194444	141.4285714	36.27329193	4.880794702	1.285714286	1.494680851	1.933333333	1.933333333
1	1	3	Atlanta	4	14	103	Y	33.78317	-84.40639	30309	23359	21845	18739	97.6	3.4	0	6834	12109	11249	1.1	3363	4348	310330	81549	1959	821	1243	346940	2.4	9343.6	190	2.033477461	131.0585106	28.44444444	4.881679389	1.326315789	1.580838323	1.968421053	1.968421053
1	1	1	Atlanta	2	130	35	N	33.76817	-84.34268	30307	19520	18004	16646	99.2	4.6	0	4274	9748	9771	1.1	5331	4864	458614	83765	2301	809	1123	381747	3.1	7808	130	1.664959016	119.9147287	44.06315789	4.892857143	1.292307692	1.603305785	1.953846154	1.953846154
1	1	1	Atlanta	3	37	74	Y	33.74138	-84.35582	30316	32108	31110	32495	96.6	12.5	0.1	2565	15541	16566	0.9	2037	1012	203224	57770	1520	422	1079	259826	6.2	12843.2	53	0.41266974	115.5471698	51.33333333	4.860465116	1.396226415	1.62	2.056603774	2.056603774
1	1	1	Atlanta	2	13	70	Y	33.76228	-84.3631	30308	17280	15413	11796	98	1.6	0	10836	10075	7205	1.2	3155	2380	259718	59088	1713	665	1162	326958	4.6	6912	210	3.038194444	141.4285714	36.27329193	4.880794702	1.285714286	1.494680851	1.933333333	1.933333333
1	2	1	Atlanta	2	16	90	Y	33.8193	-84.36409	30324	26343	24267	20317	99.1	5.3	0	5006	13630	12713	1.1	3915	3198	335525	66294	2081	684	1225	212039	4.2	10537.2	96	0.911057966	103.6736842	21.16923077	4.847457627	1.28125	1.47311828	1.6875	1.6875
2	2	3	Atlanta	6	6	169	Y	33.82208	-84.36465	30324	26343	24267	20317	99.1	5.3	0	5006	13630	12713	1.1	3915	3198	335525	66294	2081	684	1225	212039	4.2	10537.2	96	0.911057966	103.6736842	21.16923077	4.847457627	1.28125	1.47311828	1.6875	1.6875
1	1	1	Atlanta	1	12	27	Y	33.79839	-84.34252	30306	22667	22246	21199	100.7	4.4	0	5164	11446	11221	1.2	7148	6001	602236	94021	2787	796	1194	454084	2.3	9066.8	112	1.235275952	138.4594595	29.6	4.872093023	1.339285714	1.704081633	1.982142857	1.982142857
1	1	1	Atlanta	2	3	100	Y	33.76636	-84.3698	30308	17280	15413	11796	98	1.6	0	10836	10075	7205	1.2	3155	2380	259718	59088	1713	665	1162	326958	4.6	6912	210	3.038194444	141.4285714	36.27329193	4.880794702	1.285714286	1.494680851	1.933333333	1.933333333
2	3	5	Atlanta	10	16	312	Y	33.73278	-84.38238	30312	22786	19360	20221	98.5	3.4	0	6796	10824	11961	1	2455	1388	234413	44854	1656	502	1017	445032	6.4	9114.4	200	2.194329852	119.3686869	40.4	4.9375	1.375	1.602094241	1.925	1.925
1	1	1	Atlanta	2	4	100	N	33.7546	-84.38217	30303	6671	5934	3744	101.1	1	0	6386	3591	3079	0.8	1350	1393	167152	20708	1329	680	773	239890	17	2668.4	5	0.187378204	84.2	8	4.5	1	1.5	1.6	1.6
1	1	2	Atlanta	4	57	85	Y	33.7609	-84.3227	30317	13265	11970	13981	97.1	3.5	0	3777	6269	6995	1	3071	1381	272815	63369	1736	457	950	245386	6.1	5306	75	1.413494158	104.7432432	35.28070175	4.944444444	1.459459459	1.845070423	2.146666667	2.146666667
1	1	1	Atlanta	2	17	41	Y	33.7301	-84.3625	30312	22786	19360	20221	98.5	3.4	0	6796	10824	11961	1	2455	1388	234413	44854	1656	502	1017	445032	6.4	9114.4	200	2.194329852	119.3686869	40.4	4.9375	1.375	1.602094241	1.925	1.925
2	2	3	Atlanta	6	5	249	Y	33.784	-84.3564	30306	22667	22246	21199	100.7	4.4	0	5164	11446	11221	1.2	7148	6001	602236	94021	2787	796	1194	454084	2.3	9066.8	112	1.235275952	138.4594595	29.6	4.872093023	1.339285714	1.704081633	1.982142857	1.982142857
1		1	Atlanta	2	168	85	Y	33.73713	-84.36769	30312	22786	19360	20221	98.5	3.4	0	6796	10824	11961	1	2455	1388	234413	44854	1656	502	1017	445032	6.4	9114.4	200	2.194329852	119.3686869	40.4	4.9375	1.375	1.602094241	1.925	1.925
1	1	2	Atlanta	4	3	90	Y	33.79699	-84.39095	30309	23359	21845	18739	97.6	3.4	0	6834	12109	11249	1.1	3363	4348	310330	81549	1959	821	1243	346940	2.4	9343.6	190	2.033477461	131.0585106	28.44444444	4.881679389	1.326315789	1.580838323	1.968421053	1.968421053
1	1	2	Atlanta	4	16	85	N	33.76339	-84.38723	30313	11189	9495	11035	98.3	1.1	0	10062	7009	4180	0.9	1977	2122	229085	43876	1867	843	965	607748	15.1	4475.6	79	1.765126463	97.50649351	54.40277778	4.781690141	1.164556962	1.2	1.936708861	1.936708861
1	1	1	Atlanta	2	16	99	Y	33.79414	-84.36566	30306	22667	22246	21199	100.7	4.4	0	5164	11446	11221	1.2	7148	6001	602236	94021	2787	796	1194	454084	2.3	9066.8	112	1.235275952	138.4594595	29.6	4.872093023	1.339285714	1.704081633	1.982142857	1.982142857
1	1	1	Atlanta	2	3	50	Y	33.72565	-84.38467	30315	34193	33857	40288	96.4	11.3	0	3022	17307	16885	0.7	1085	523	101446	24647	1177	329	824	156424	14	13677.2	15	0.10967157	80.6	17.75	4.75	1.533333333	1.733333333	2.333333333	2.333333333
1		1	Atlanta	3	20	67	Y	33.76069	-84.34318	30307	19520	18004	16646	99.2	4.6	0	4274	9748	9771	1.1	5331	4864	458614	83765	2301	809	1123	381747	3.1	7808	130	1.664959016	119.9147287	44.06315789	4.892857143	1.292307692	1.603305785	1.953846154	1.953846154
1	1	1	Atlanta	2	6	119	Y	33.77636	-84.38609	30308	17280	15413	11796	98	1.6	0	10836	10075	7205	1.2	3155	2380	259718	59088	1713	665	1162	326958	4.6	6912	210	3.038194444	141.4285714	36.27329193	4.880794702	1.285714286	1.494680851	1.933333333	1.933333333
1	2	1	Atlanta	4	17	73	Y	33.80832	-84.41354	30309	23359	21845	18739	97.6	3.4	0	6834	12109	11249	1.1	3363	4348	310330	81549	1959	821	1243	346940	2.4	9343.6	190	2.033477461	131.0585106	28.44444444	4.881679389	1.326315789	1.580838323	1.968421053	1.968421053
1	1	1	Atlanta	2	50	60	Y	33.76149	-84.34494	30307	19520	18004	16646	99.2	4.6	0	4274	9748	9771	1.1	5331	4864	458614	83765	2301	809	1123	381747	3.1	7808	130	1.664959016	119.9147287	44.06315789	4.892857143	1.292307692	1.603305785	1.953846154	1.953846154
1	1	1	Atlanta	2	29	65	N	33.77242	-84.35169	30306	22667	22246	21199	100.7	4.4	0	5164	11446	11221	1.2	7148	6001	602236	94021	2787	796	1194	454084	2.3	9066.8	112	1.235275952	138.4594595	29.6	4.872093023	1.339285714	1.704081633	1.982142857	1.982142857
1	2	2	Atlanta	3	73	130	Y	33.79	-84.40126	30309	23359	21845	18739	97.6	3.4	0	6834	12109	11249	1.1	3363	4348	310330	81549	1959	821	1243	346940	2.4	9343.6	190	2.033477461	131.0585106	28.44444444	4.881679389	1.326315789	1.580838323	1.968421053	1.968421053
1	1	1	Atlanta	2	42	44	Y	33.74044	-84.34385	30316	32108	31110	32495	96.6	12.5	0.1	2565	15541	16566	0.9	2037	1012	203224	57770	1520	422	1079	259826	6.2	12843.2	53	0.41266974	115.5471698	51.33333333	4.860465116	1.396226415	1.62	2.056603774	2.056603774
2	2	3	Atlanta	4	14	115	Y	33.75749	-84.36801	30312	22786	19360	20221	98.5	3.4	0	6796	10824	11961	1	2455	1388	234413	44854	1656	502	1017	445032	6.4	9114.4	200	2.194329852	119.3686869	40.4	4.9375	1.375	1.602094241	1.925	1.925
1	2	2	Atlanta	4	111	125	Y	33.77867	-84.36217	30306	22667	22246	21199	100.7	4.4	0	5164	11446	11221	1.2	7148	6001	602236	94021	2787	796	1194	454084	2.3	9066.8	112	1.235275952	138.4594595	29.6	4.872093023	1.339285714	1.704081633	1.982142857	1.982142857
2	3	3	Atlanta	7	23	98	Y	33.75843	-84.36922	30312	22786	19360	20221	98.5	3.4	0	6796	10824	11961	1	2455	1388	234413	44854	1656	502	1017	445032	6.4	9114.4	200	2.194329852	119.3686869	40.4	4.9375	1.375	1.602094241	1.925	1.925
1	1	1	Atlanta	3	5	55	Y	33.72396	-84.38092	30315	34193	33857	40288	96.4	11.3	0	3022	17307	16885	0.7	1085	523	101446	24647	1177	329	824	156424	14	13677.2	15	0.10967157	80.6	17.75	4.75	1.533333333	1.733333333	2.333333333	2.333333333
1	1	1	Atlanta	2	10	65	Y	33.77248	-84.36228	30306	22667	22246	21199	100.7	4.4	0	5164	11446	11221	1.2	7148	6001	602236	94021	2787	796	1194	454084	2.3	9066.8	112	1.235275952	138.4594595	29.6	4.872093023	1.339285714	1.704081633	1.982142857	1.982142857
1	1	6	Atlanta	10	7	89	Y	33.73505	-84.35862	30316	32108	31110	32495	96.6	12.5	0.1	2565	15541	16566	0.9	2037	1012	203224	57770	1520	422	1079	259826	6.2	12843.2	53	0.41266974	115.5471698	51.33333333	4.860465116	1.396226415	1.62	2.056603774	2.056603774
1	1	1	Atlanta	2	116	68	Y	33.81408	-84.35737	30324	26343	24267	20317	99.1	5.3	0	5006	13630	12713	1.1	3915	3198	335525	66294	2081	684	1225	212039	4.2	10537.2	96	0.911057966	103.6736842	21.16923077	4.847457627	1.28125	1.47311828	1.6875	1.6875
1	3	3	Atlanta	6	38	105	Y	33.72951	-84.37786	30312	22786	19360	20221	98.5	3.4	0	6796	10824	11961	1	2455	1388	234413	44854	1656	502	1017	445032	6.4	9114.4	200	2.194329852	119.3686869	40.4	4.9375	1.375	1.602094241	1.925	1.925
1	1	2	Atlanta	5	13	150	Y	33.81988	-84.36426	30324	26343	24267	20317	99.1	5.3	0	5006	13630	12713	1.1	3915	3198	335525	66294	2081	684	1225	212039	4.2	10537.2	96	0.911057966	103.6736842	21.16923077	4.847457627	1.28125	1.47311828	1.6875	1.6875
2	2	4	Atlanta	6	4	149	Y	33.7618	-84.38835	30313	11189	9495	11035	98.3	1.1	0	10062	7009	4180	0.9	1977	2122	229085	43876	1867	843	965	607748	15.1	4475.6	79	1.765126463	97.50649351	54.40277778	4.781690141	1.164556962	1.2	1.936708861	1.936708861
1	1	1	Atlanta	2	3	149	Y	33.77994	-84.4103	30313	11189	9495	11035	98.3	1.1	0	10062	7009	4180	0.9	1977	2122	229085	43876	1867	843	965	607748	15.1	4475.6	79	1.765126463	97.50649351	54.40277778	4.781690141	1.164556962	1.2	1.936708861	1.936708861
1	1	1	Atlanta	2	56	50	Y	33.72386	-84.36516	30315	34193	33857	40288	96.4	11.3	0	3022	17307	16885	0.7	1085	523	101446	24647	1177	329	824	156424	14	13677.2	15	0.10967157	80.6	17.75	4.75	1.533333333	1.733333333	2.333333333	2.333333333
1	1	1	Atlanta	2	72	95	Y	33.75772	-84.36241	30312	22786	19360	20221	98.5	3.4	0	6796	10824	11961	1	2455	1388	234413	44854	1656	502	1017	445032	6.4	9114.4	200	2.194329852	119.3686869	40.4	4.9375	1.375	1.602094241	1.925	1.925
1		2	Atlanta	4	49	63	Y	33.77531	-84.37813	30308	17280	15413	11796	98	1.6	0	10836	10075	7205	1.2	3155	2380	259718	59088	1713	665	1162	326958	4.6	6912	210	3.038194444	141.4285714	36.27329193	4.880794702	1.285714286	1.494680851	1.933333333	1.933333333
1	2	2	Atlanta	5	9	71	Y	33.75785	-84.32108	30317	13265	11970	13981	97.1	3.5	0	3777	6269	6995	1	3071	1381	272815	63369	1736	457	950	245386	6.1	5306	75	1.413494158	104.7432432	35.28070175	4.944444444	1.459459459	1.845070423	2.146666667	2.146666667
1	1	1	Atlanta	2	8	54	Y	33.72844	-84.38027	30312	22786	19360	20221	98.5	3.4	0	6796	10824	11961	1	2455	1388	234413	44854	1656	502	1017	445032	6.4	9114.4	200	2.194329852	119.3686869	40.4	4.9375	1.375	1.602094241	1.925	1.925
1	1	2	Atlanta	4	115	55	Y	33.75592	-84.35632	30307	19520	18004	16646	99.2	4.6	0	4274	9748	9771	1.1	5331	4864	458614	83765	2301	809	1123	381747	3.1	7808	130	1.664959016	119.9147287	44.06315789	4.892857143	1.292307692	1.603305785	1.953846154	1.953846154
1	1	1	Atlanta	3	5	70	N	33.77364	-84.38572	30308	17280	15413	11796	98	1.6	0	10836	10075	7205	1.2	3155	2380	259718	59088	1713	665	1162	326958	4.6	6912	210	3.038194444	141.4285714	36.27329193	4.880794702	1.285714286	1.494680851	1.933333333	1.933333333
1	1	1	Atlanta	3	38	98	Y	33.74755	-84.36789	30312	22786	19360	20221	98.5	3.4	0	6796	10824	11961	1	2455	1388	234413	44854	1656	502	1017	445032	6.4	9114.4	200	2.194329852	119.3686869	40.4	4.9375	1.375	1.602094241	1.925	1.925
2	2	3	Atlanta	4	16	249	Y	33.77049	-84.33327	30307	19520	18004	16646	99.2	4.6	0	4274	9748	9771	1.1	5331	4864	458614	83765	2301	809	1123	381747	3.1	7808	130	1.664959016	119.9147287	44.06315789	4.892857143	1.292307692	1.603305785	1.953846154	1.953846154
1	1	1	Decatur	2	4	35	Y	33.75413	-84.2512	30032	49422	47222	59912	95	13.6	0	3624	24011	25411	0.8	896	729	99004	36574	1122	391	919	124282	13.1	19768.8	2	0.010116952	40	40	5	1	1	1	1
1		1	Atlanta	4	82	59	Y	33.76339	-84.38812	30313	11189	9495	11035	98.3	1.1	0	10062	7009	4180	0.9	1977	2122	229085	43876	1867	843	965	607748	15.1	4475.6	79	1.765126463	97.50649351	54.40277778	4.781690141	1.164556962	1.2	1.936708861	1.936708861
1	1	1	Atlanta	2	12	100	Y	33.77241	-84.35857	30306	22667	22246	21199	100.7	4.4	0	5164	11446	11221	1.2	7148	6001	602236	94021	2787	796	1194	454084	2.3	9066.8	112	1.235275952	138.4594595	29.6	4.872093023	1.339285714	1.704081633	1.982142857	1.982142857
1	1	1	Atlanta	2	35	58	Y	33.76889	-84.33055	30307	19520	18004	16646	99.2	4.6	0	4274	9748	9771	1.1	5331	4864	458614	83765	2301	809	1123	381747	3.1	7808	130	1.664959016	119.9147287	44.06315789	4.892857143	1.292307692	1.603305785	1.953846154	1.953846154
1	1	1	Atlanta	4	4	235	Y	33.78411	-84.38507	30309	23359	21845	18739	97.6	3.4	0	6834	12109	11249	1.1	3363	4348	310330	81549	1959	821	1243	346940	2.4	9343.6	190	2.033477461	131.0585106	28.44444444	4.881679389	1.326315789	1.580838323	1.968421053	1.968421053
2	3	3	Atlanta	7	30	230	Y	33.75765	-84.36808	30312	22786	19360	20221	98.5	3.4	0	6796	10824	11961	1	2455	1388	234413	44854	1656	502	1017	445032	6.4	9114.4	200	2.194329852	119.3686869	40.4	4.9375	1.375	1.602094241	1.925	1.925
1	1	1	Atlanta	2	45	75	Y	33.78447	-84.38095	30309	23359	21845	18739	97.6	3.4	0	6834	12109	11249	1.1	3363	4348	310330	81549	1959	821	1243	346940	2.4	9343.6	190	2.033477461	131.0585106	28.44444444	4.881679389	1.326315789	1.580838323	1.968421053	1.968421053
2	3	6	Atlanta	8	24	150	Y	33.75296	-84.3197	30317	13265	11970	13981	97.1	3.5	0	3777	6269	6995	1	3071	1381	272815	63369	1736	457	950	245386	6.1	5306	75	1.413494158	104.7432432	35.28070175	4.944444444	1.459459459	1.845070423	2.146666667	2.146666667
1	1	1	Atlanta	3	7	105	N	33.78372	-84.38064	30309	23359	21845	18739	97.6	3.4	0	6834	12109	11249	1.1	3363	4348	310330	81549	1959	821	1243	346940	2.4	9343.6	190	2.033477461	131.0585106	28.44444444	4.881679389	1.326315789	1.580838323	1.968421053	1.968421053
2	1	1	Atlanta	2	3	65	Y	33.75962	-84.33774	30307	19520	18004	16646	99.2	4.6	0	4274	9748	9771	1.1	5331	4864	458614	83765	2301	809	1123	381747	3.1	7808	130	1.664959016	119.9147287	44.06315789	4.892857143	1.292307692	1.603305785	1.953846154	1.953846154
1	1	1	Atlanta	2	15	80	Y	33.79185	-84.37532	30309	23359	21845	18739	97.6	3.4	0	6834	12109	11249	1.1	3363	4348	310330	81549	1959	821	1243	346940	2.4	9343.6	190	2.033477461	131.0585106	28.44444444	4.881679389	1.326315789	1.580838323	1.968421053	1.968421053
2	2	2	Atlanta	4	69	189	Y	33.74798	-84.367	30312	22786	19360	20221	98.5	3.4	0	6796	10824	11961	1	2455	1388	234413	44854	1656	502	1017	445032	6.4	9114.4	200	2.194329852	119.3686869	40.4	4.9375	1.375	1.602094241	1.925	1.925
2	2	5	Atlanta	8	59	150	Y	33.78021	-84.3742	30308	17280	15413	11796	98	1.6	0	10836	10075	7205	1.2	3155	2380	259718	59088	1713	665	1162	326958	4.6	6912	210	3.038194444	141.4285714	36.27329193	4.880794702	1.285714286	1.494680851	1.933333333	1.933333333
1	1	1	Atlanta	2	28	89	Y	33.80264	-84.37099	30309	23359	21845	18739	97.6	3.4	0	6834	12109	11249	1.1	3363	4348	310330	81549	1959	821	1243	346940	2.4	9343.6	190	2.033477461	131.0585106	28.44444444	4.881679389	1.326315789	1.580838323	1.968421053	1.968421053
1	1	2	Atlanta	4	9	45	N	33.82047	-84.37334	30305	23394	22999	21380	100.4	6.4	0	3635	11153	12241	1.2	6415	6966	549848	91147	2733	1220	1237	789677	2.3	9357.6	26	0.277849021	139.1538462	19.93333333	4.9	1.384615385	1.769230769	1.807692308	1.807692308
1	1	1	Atlanta	1	15	51	Y	33.75129	-84.33094	30317	13265	11970	13981	97.1	3.5	0	3777	6269	6995	1	3071	1381	272815	63369	1736	457	950	245386	6.1	5306	75	1.413494158	104.7432432	35.28070175	4.944444444	1.459459459	1.845070423	2.146666667	2.146666667
1	1	1	Atlanta	4	148	99	N	33.76168	-84.38717	30313	11189	9495	11035	98.3	1.1	0	10062	7009	4180	0.9	1977	2122	229085	43876	1867	843	965	607748	15.1	4475.6	79	1.765126463	97.50649351	54.40277778	4.781690141	1.164556962	1.2	1.936708861	1.936708861
1	1	1	Atlanta	2	9	99	Y	33.73592	-84.34573	30316	32108	31110	32495	96.6	12.5	0.1	2565	15541	16566	0.9	2037	1012	203224	57770	1520	422	1079	259826	6.2	12843.2	53	0.41266974	115.5471698	51.33333333	4.860465116	1.396226415	1.62	2.056603774	2.056603774
1	1	1	Atlanta	2	10	45	Y	33.80106	-84.36547	30324	26343	24267	20317	99.1	5.3	0	5006	13630	12713	1.1	3915	3198	335525	66294	2081	684	1225	212039	4.2	10537.2	96	0.911057966	103.6736842	21.16923077	4.847457627	1.28125	1.47311828	1.6875	1.6875
1	1	1	Atlanta	4	110	65	N	33.75589	-84.36145	30312	22786	19360	20221	98.5	3.4	0	6796	10824	11961	1	2455	1388	234413	44854	1656	502	1017	445032	6.4	9114.4	200	2.194329852	119.3686869	40.4	4.9375	1.375	1.602094241	1.925	1.925
1	1	1	Atlanta	2	20	58	N	33.82806	-84.35685	30324	26343	24267	20317	99.1	5.3	0	5006	13630	12713	1.1	3915	3198	335525	66294	2081	684	1225	212039	4.2	10537.2	96	0.911057966	103.6736842	21.16923077	4.847457627	1.28125	1.47311828	1.6875	1.6875
2	2	2	Atlanta	6	20	189	Y	33.77451	-84.35645	30306	22667	22246	21199	100.7	4.4	0	5164	11446	11221	1.2	7148	6001	602236	94021	2787	796	1194	454084	2.3	9066.8	112	1.235275952	138.4594595	29.6	4.872093023	1.339285714	1.704081633	1.982142857	1.982142857
1		1	Atlanta	2	35	75	Y	33.7774	-84.35607	30306	22667	22246	21199	100.7	4.4	0	5164	11446	11221	1.2	7148	6001	602236	94021	2787	796	1194	454084	2.3	9066.8	112	1.235275952	138.4594595	29.6	4.872093023	1.339285714	1.704081633	1.982142857	1.982142857
2	4	4	Atlanta	10	70	500	Y	33.77573	-84.35205	30306	22667	22246	21199	100.7	4.4	0	5164	11446	11221	1.2	7148	6001	602236	94021	2787	796	1194	454084	2.3	9066.8	112	1.235275952	138.4594595	29.6	4.872093023	1.339285714	1.704081633	1.982142857	1.982142857
1	1	1	Atlanta	2	5	110	Y	33.75545	-84.37723	30312	22786	19360	20221	98.5	3.4	0	6796	10824	11961	1	2455	1388	234413	44854	1656	502	1017	445032	6.4	9114.4	200	2.194329852	119.3686869	40.4	4.9375	1.375	1.602094241	1.925	1.925
2	2	7	Atlanta	6	14	185	Y	33.78459	-84.40519	30309	23359	21845	18739	97.6	3.4	0	6834	12109	11249	1.1	3363	4348	310330	81549	1959	821	1243	346940	2.4	9343.6	190	2.033477461	131.0585106	28.44444444	4.881679389	1.326315789	1.580838323	1.968421053	1.968421053
1	1	1	Atlanta	2	21	40	Y	33.75066	-84.3413	30307	19520	18004	16646	99.2	4.6	0	4274	9748	9771	1.1	5331	4864	458614	83765	2301	809	1123	381747	3.1	7808	130	1.664959016	119.9147287	44.06315789	4.892857143	1.292307692	1.603305785	1.953846154	1.953846154
2	2	2	Atlanta	6	5	169	Y	33.7494	-84.36679	30312	22786	19360	20221	98.5	3.4	0	6796	10824	11961	1	2455	1388	234413	44854	1656	502	1017	445032	6.4	9114.4	200	2.194329852	119.3686869	40.4	4.9375	1.375	1.602094241	1.925	1.925
1		2	Atlanta	4	9	60	N	33.80995	-84.39188	30309	23359	21845	18739	97.6	3.4	0	6834	12109	11249	1.1	3363	4348	310330	81549	1959	821	1243	346940	2.4	9343.6	190	2.033477461	131.0585106	28.44444444	4.881679389	1.326315789	1.580838323	1.968421053	1.968421053
1	1	1	Atlanta	2	9	75	Y	33.81263	-84.375	30324	26343	24267	20317	99.1	5.3	0	5006	13630	12713	1.1	3915	3198	335525	66294	2081	684	1225	212039	4.2	10537.2	96	0.911057966	103.6736842	21.16923077	4.847457627	1.28125	1.47311828	1.6875	1.6875
1	1	2	Atlanta	5	8	97	N	33.78069	-84.34825	30306	22667	22246	21199	100.7	4.4	0	5164	11446	11221	1.2	7148	6001	602236	94021	2787	796	1194	454084	2.3	9066.8	112	1.235275952	138.4594595	29.6	4.872093023	1.339285714	1.704081633	1.982142857	1.982142857
1	1	1	Atlanta	2	10	55	Y	33.74683	-84.36417	30312	22786	19360	20221	98.5	3.4	0	6796	10824	11961	1	2455	1388	234413	44854	1656	502	1017	445032	6.4	9114.4	200	2.194329852	119.3686869	40.4	4.9375	1.375	1.602094241	1.925	1.925
1	1	1	Atlanta	2	11	99	N	33.76966	-84.38765	30308	17280	15413	11796	98	1.6	0	10836	10075	7205	1.2	3155	2380	259718	59088	1713	665	1162	326958	4.6	6912	210	3.038194444	141.4285714	36.27329193	4.880794702	1.285714286	1.494680851	1.933333333	1.933333333
1	3	3	Atlanta	6	39	108	Y	33.73996	-84.36613	30312	22786	19360	20221	98.5	3.4	0	6796	10824	11961	1	2455	1388	234413	44854	1656	502	1017	445032	6.4	9114.4	200	2.194329852	119.3686869	40.4	4.9375	1.375	1.602094241	1.925	1.925
1	1	1	Atlanta	2	174	45	N	33.76821	-84.40132	30313	11189	9495	11035	98.3	1.1	0	10062	7009	4180	0.9	1977	2122	229085	43876	1867	843	965	607748	15.1	4475.6	79	1.765126463	97.50649351	54.40277778	4.781690141	1.164556962	1.2	1.936708861	1.936708861
1	2	2	Atlanta	4	17	125	Y	33.77366	-84.35039	30306	22667	22246	21199	100.7	4.4	0	5164	11446	11221	1.2	7148	6001	602236	94021	2787	796	1194	454084	2.3	9066.8	112	1.235275952	138.4594595	29.6	4.872093023	1.339285714	1.704081633	1.982142857	1.982142857
1	1	2	Atlanta	4	85	79	N	33.76224	-84.38827	30313	11189	9495	11035	98.3	1.1	0	10062	7009	4180	0.9	1977	2122	229085	43876	1867	843	965	607748	15.1	4475.6	79	1.765126463	97.50649351	54.40277778	4.781690141	1.164556962	1.2	1.936708861	1.936708861
1	1	2	Atlanta	2	10	79	Y	33.78649	-84.36191	30306	22667	22246	21199	100.7	4.4	0	5164	11446	11221	1.2	7148	6001	602236	94021	2787	796	1194	454084	2.3	9066.8	112	1.235275952	138.4594595	29.6	4.872093023	1.339285714	1.704081633	1.982142857	1.982142857
1	2	2	Atlanta	3	28	45	Y	33.80515	-84.39882	30309	23359	21845	18739	97.6	3.4	0	6834	12109	11249	1.1	3363	4348	310330	81549	1959	821	1243	346940	2.4	9343.6	190	2.033477461	131.0585106	28.44444444	4.881679389	1.326315789	1.580838323	1.968421053	1.968421053
1	1	1	Decatur	1	32	65	Y	33.77089	-84.30838	30317	13265	11970	13981	97.1	3.5	0	3777	6269	6995	1	3071	1381	272815	63369	1736	457	950	245386	6.1	5306	75	1.413494158	104.7432432	35.28070175	4.944444444	1.459459459	1.845070423	2.146666667	2.146666667
1	1	1	Atlanta	3	98	125	Y	33.76516	-84.38847	30313	11189	9495	11035	98.3	1.1	0	10062	7009	4180	0.9	1977	2122	229085	43876	1867	843	965	607748	15.1	4475.6	79	1.765126463	97.50649351	54.40277778	4.781690141	1.164556962	1.2	1.936708861	1.936708861
1	2	2	Atlanta	4	13	145	Y	33.79821	-84.3931	30309	23359	21845	18739	97.6	3.4	0	6834	12109	11249	1.1	3363	4348	310330	81549	1959	821	1243	346940	2.4	9343.6	190	2.033477461	131.0585106	28.44444444	4.881679389	1.326315789	1.580838323	1.968421053	1.968421053
1	1	2	Atlanta	3	48	100	Y	33.78128	-84.41002	30313	11189	9495	11035	98.3	1.1	0	10062	7009	4180	0.9	1977	2122	229085	43876	1867	843	965	607748	15.1	4475.6	79	1.765126463	97.50649351	54.40277778	4.781690141	1.164556962	1.2	1.936708861	1.936708861
1	2	2	Atlanta	5	27	129	Y	33.7954	-84.40999	30309	23359	21845	18739	97.6	3.4	0	6834	12109	11249	1.1	3363	4348	310330	81549	1959	821	1243	346940	2.4	9343.6	190	2.033477461	131.0585106	28.44444444	4.881679389	1.326315789	1.580838323	1.968421053	1.968421053
2	2	1	Atlanta	6	5	50	N	33.78825	-84.38694	30309	23359	21845	18739	97.6	3.4	0	6834	12109	11249	1.1	3363	4348	310330	81549	1959	821	1243	346940	2.4	9343.6	190	2.033477461	131.0585106	28.44444444	4.881679389	1.326315789	1.580838323	1.968421053	1.968421053
1	1	1	Atlanta	2	31	75	Y	33.7276	-84.35565	30316	32108	31110	32495	96.6	12.5	0.1	2565	15541	16566	0.9	2037	1012	203224	57770	1520	422	1079	259826	6.2	12843.2	53	0.41266974	115.5471698	51.33333333	4.860465116	1.396226415	1.62	2.056603774	2.056603774
2	2	2	Atlanta	4	3	289	Y	33.77197	-84.36514	30308	17280	15413	11796	98	1.6	0	10836	10075	7205	1.2	3155	2380	259718	59088	1713	665	1162	326958	4.6	6912	210	3.038194444	141.4285714	36.27329193	4.880794702	1.285714286	1.494680851	1.933333333	1.933333333
1	1	1	Atlanta	2	44	57	Y	33.74542	-84.34024	30316	32108	31110	32495	96.6	12.5	0.1	2565	15541	16566	0.9	2037	1012	203224	57770	1520	422	1079	259826	6.2	12843.2	53	0.41266974	115.5471698	51.33333333	4.860465116	1.396226415	1.62	2.056603774	2.056603774
1	2	2	Atlanta	5	3	120	Y	33.78949	-84.3951	30309	23359	21845	18739	97.6	3.4	0	6834	12109	11249	1.1	3363	4348	310330	81549	1959	821	1243	346940	2.4	9343.6	190	2.033477461	131.0585106	28.44444444	4.881679389	1.326315789	1.580838323	1.968421053	1.968421053
1	1	1	Atlanta	2	64	90	N	33.82554	-84.36407	30324	26343	24267	20317	99.1	5.3	0	5006	13630	12713	1.1	3915	3198	335525	66294	2081	684	1225	212039	4.2	10537.2	96	0.911057966	103.6736842	21.16923077	4.847457627	1.28125	1.47311828	1.6875	1.6875
1		1	Atlanta	2	12	99	Y	33.77598	-84.37909	30308	17280	15413	11796	98	1.6	0	10836	10075	7205	1.2	3155	2380	259718	59088	1713	665	1162	326958	4.6	6912	210	3.038194444	141.4285714	36.27329193	4.880794702	1.285714286	1.494680851	1.933333333	1.933333333
1	2	2	Atlanta	4	10	95	Y	33.81651	-84.39416	30305	23394	22999	21380	100.4	6.4	0	3635	11153	12241	1.2	6415	6966	549848	91147	2733	1220	1237	789677	2.3	9357.6	26	0.277849021	139.1538462	19.93333333	4.9	1.384615385	1.769230769	1.807692308	1.807692308
1	1	1	Atlanta	2	19	88	Y	33.74173	-84.35466	30316	32108	31110	32495	96.6	12.5	0.1	2565	15541	16566	0.9	2037	1012	203224	57770	1520	422	1079	259826	6.2	12843.2	53	0.41266974	115.5471698	51.33333333	4.860465116	1.396226415	1.62	2.056603774	2.056603774
1	2	2	Atlanta	4	34	90	Y	33.78812	-84.39713	30309	23359	21845	18739	97.6	3.4	0	6834	12109	11249	1.1	3363	4348	310330	81549	1959	821	1243	346940	2.4	9343.6	190	2.033477461	131.0585106	28.44444444	4.881679389	1.326315789	1.580838323	1.968421053	1.968421053
2	4	5	Atlanta	9	13	499	Y	33.79242	-84.37992	30309	23359	21845	18739	97.6	3.4	0	6834	12109	11249	1.1	3363	4348	310330	81549	1959	821	1243	346940	2.4	9343.6	190	2.033477461	131.0585106	28.44444444	4.881679389	1.326315789	1.580838323	1.968421053	1.968421053
1	1	1	Atlanta	2	5	30	Y	33.7568	-84.37027	30312	22786	19360	20221	98.5	3.4	0	6796	10824	11961	1	2455	1388	234413	44854	1656	502	1017	445032	6.4	9114.4	200	2.194329852	119.3686869	40.4	4.9375	1.375	1.602094241	1.925	1.925
1	2	2	Atlanta	6	5	99	Y	33.73432	-84.35907	30316	32108	31110	32495	96.6	12.5	0.1	2565	15541	16566	0.9	2037	1012	203224	57770	1520	422	1079	259826	6.2	12843.2	53	0.41266974	115.5471698	51.33333333	4.860465116	1.396226415	1.62	2.056603774	2.056603774
1	1	1	Atlanta	2	42	55	Y	33.7655	-84.33147	30307	19520	18004	16646	99.2	4.6	0	4274	9748	9771	1.1	5331	4864	458614	83765	2301	809	1123	381747	3.1	7808	130	1.664959016	119.9147287	44.06315789	4.892857143	1.292307692	1.603305785	1.953846154	1.953846154
4	6	8	Atlanta	14	93	680	Y	33.79568	-84.38328	30309	23359	21845	18739	97.6	3.4	0	6834	12109	11249	1.1	3363	4348	310330	81549	1959	821	1243	346940	2.4	9343.6	190	2.033477461	131.0585106	28.44444444	4.881679389	1.326315789	1.580838323	1.968421053	1.968421053
3	5	8	Atlanta	10	38	240	Y	33.79979	-84.40989	30309	23359	21845	18739	97.6	3.4	0	6834	12109	11249	1.1	3363	4348	310330	81549	1959	821	1243	346940	2.4	9343.6	190	2.033477461	131.0585106	28.44444444	4.881679389	1.326315789	1.580838323	1.968421053	1.968421053
1	2	2	Atlanta	5	135	186	Y	33.7808	-84.37872	30308	17280	15413	11796	98	1.6	0	10836	10075	7205	1.2	3155	2380	259718	59088	1713	665	1162	326958	4.6	6912	210	3.038194444	141.4285714	36.27329193	4.880794702	1.285714286	1.494680851	1.933333333	1.933333333
1	1	1	Atlanta	2	3	149	N	33.823	-84.37091	30324	26343	24267	20317	99.1	5.3	0	5006	13630	12713	1.1	3915	3198	335525	66294	2081	684	1225	212039	4.2	10537.2	96	0.911057966	103.6736842	21.16923077	4.847457627	1.28125	1.47311828	1.6875	1.6875
1	1	1	Stone Mountain	2	76	45	Y	33.76203	-84.18794	30032	49422	47222	59912	95	13.6	0	3624	24011	25411	0.8	896	729	99004	36574	1122	391	919	124282	13.1	19768.8	2	0.010116952	40	40	5	1	1	1	1
2	2	3	Atlanta	6	17	140	Y	33.78894	-84.3993	30309	23359	21845	18739	97.6	3.4	0	6834	12109	11249	1.1	3363	4348	310330	81549	1959	821	1243	346940	2.4	9343.6	190	2.033477461	131.0585106	28.44444444	4.881679389	1.326315789	1.580838323	1.968421053	1.968421053
1	1	1	Atlanta	2	17	25	Y	33.799	-84.41125	30309	23359	21845	18739	97.6	3.4	0	6834	12109	11249	1.1	3363	4348	310330	81549	1959	821	1243	346940	2.4	9343.6	190	2.033477461	131.0585106	28.44444444	4.881679389	1.326315789	1.580838323	1.968421053	1.968421053
1	2	2	Atlanta	4	4	35	Y	33.78712	-84.35031	30306	22667	22246	21199	100.7	4.4	0	5164	11446	11221	1.2	7148	6001	602236	94021	2787	796	1194	454084	2.3	9066.8	112	1.235275952	138.4594595	29.6	4.872093023	1.339285714	1.704081633	1.982142857	1.982142857
1	1	1	Atlanta	2	202	50	N	33.77264	-84.37676	30308	17280	15413	11796	98	1.6	0	10836	10075	7205	1.2	3155	2380	259718	59088	1713	665	1162	326958	4.6	6912	210	3.038194444	141.4285714	36.27329193	4.880794702	1.285714286	1.494680851	1.933333333	1.933333333
1	1	1	Atlanta	4	24	65	Y	33.73548	-84.38047	30312	22786	19360	20221	98.5	3.4	0	6796	10824	11961	1	2455	1388	234413	44854	1656	502	1017	445032	6.4	9114.4	200	2.194329852	119.3686869	40.4	4.9375	1.375	1.602094241	1.925	1.925
1	2	2	Atlanta	4	39	100	Y	33.75593	-84.36911	30312	22786	19360	20221	98.5	3.4	0	6796	10824	11961	1	2455	1388	234413	44854	1656	502	1017	445032	6.4	9114.4	200	2.194329852	119.3686869	40.4	4.9375	1.375	1.602094241	1.925	1.925
1	2	2	Atlanta	4	63	129	Y	33.77516	-84.3761	30308	17280	15413	11796	98	1.6	0	10836	10075	7205	1.2	3155	2380	259718	59088	1713	665	1162	326958	4.6	6912	210	3.038194444	141.4285714	36.27329193	4.880794702	1.285714286	1.494680851	1.933333333	1.933333333
2	4	3	Atlanta	8	3	450	Y	33.82256	-84.38158	30305	23394	22999	21380	100.4	6.4	0	3635	11153	12241	1.2	6415	6966	549848	91147	2733	1220	1237	789677	2.3	9357.6	26	0.277849021	139.1538462	19.93333333	4.9	1.384615385	1.769230769	1.807692308	1.807692308
1	1	1	Atlanta	4	21	95	Y	33.82174	-84.36375	30324	26343	24267	20317	99.1	5.3	0	5006	13630	12713	1.1	3915	3198	335525	66294	2081	684	1225	212039	4.2	10537.2	96	0.911057966	103.6736842	21.16923077	4.847457627	1.28125	1.47311828	1.6875	1.6875
1	1	1	Atlanta	3	424	69	N	33.74775	-84.35144	30316	32108	31110	32495	96.6	12.5	0.1	2565	15541	16566	0.9	2037	1012	203224	57770	1520	422	1079	259826	6.2	12843.2	53	0.41266974	115.5471698	51.33333333	4.860465116	1.396226415	1.62	2.056603774	2.056603774
1	2	2	Atlanta	4	10	45	Y	33.7864	-84.34718	30306	22667	22246	21199	100.7	4.4	0	5164	11446	11221	1.2	7148	6001	602236	94021	2787	796	1194	454084	2.3	9066.8	112	1.235275952	138.4594595	29.6	4.872093023	1.339285714	1.704081633	1.982142857	1.982142857
1	1	1	Atlanta	3	94	75	Y	33.75983	-84.36119	30312	22786	19360	20221	98.5	3.4	0	6796	10824	11961	1	2455	1388	234413	44854	1656	502	1017	445032	6.4	9114.4	200	2.194329852	119.3686869	40.4	4.9375	1.375	1.602094241	1.925	1.925
1	1	1	Atlanta	5	8	85	Y	33.76867	-84.38353	30308	17280	15413	11796	98	1.6	0	10836	10075	7205	1.2	3155	2380	259718	59088	1713	665	1162	326958	4.6	6912	210	3.038194444	141.4285714	36.27329193	4.880794702	1.285714286	1.494680851	1.933333333	1.933333333
2	2	2	Atlanta	6	8	91	Y	33.73619	-84.33616	30316	32108	31110	32495	96.6	12.5	0.1	2565	15541	16566	0.9	2037	1012	203224	57770	1520	422	1079	259826	6.2	12843.2	53	0.41266974	115.5471698	51.33333333	4.860465116	1.396226415	1.62	2.056603774	2.056603774
1	1	1	Atlanta	2	5	37	Y	33.72576	-84.37941	30315	34193	33857	40288	96.4	11.3	0	3022	17307	16885	0.7	1085	523	101446	24647	1177	329	824	156424	14	13677.2	15	0.10967157	80.6	17.75	4.75	1.533333333	1.733333333	2.333333333	2.333333333
1		1	Atlanta	2	25	50	Y	33.75407	-84.34958	30307	19520	18004	16646	99.2	4.6	0	4274	9748	9771	1.1	5331	4864	458614	83765	2301	809	1123	381747	3.1	7808	130	1.664959016	119.9147287	44.06315789	4.892857143	1.292307692	1.603305785	1.953846154	1.953846154
2	2	3	Atlanta	6	41	179	Y	33.80092	-84.39616	30309	23359	21845	18739	97.6	3.4	0	6834	12109	11249	1.1	3363	4348	310330	81549	1959	821	1243	346940	2.4	9343.6	190	2.033477461	131.0585106	28.44444444	4.881679389	1.326315789	1.580838323	1.968421053	1.968421053
1	2	2	Atlanta	4	7	170	Y	33.79382	-84.3421	30306	22667	22246	21199	100.7	4.4	0	5164	11446	11221	1.2	7148	6001	602236	94021	2787	796	1194	454084	2.3	9066.8	112	1.235275952	138.4594595	29.6	4.872093023	1.339285714	1.704081633	1.982142857	1.982142857
1	1	1	Atlanta	2	162	48	Y	33.74079	-84.35131	30316	32108	31110	32495	96.6	12.5	0.1	2565	15541	16566	0.9	2037	1012	203224	57770	1520	422	1079	259826	6.2	12843.2	53	0.41266974	115.5471698	51.33333333	4.860465116	1.396226415	1.62	2.056603774	2.056603774
1	1	1	Atlanta	2	25	74	Y	33.74799	-84.32338	30317	13265	11970	13981	97.1	3.5	0	3777	6269	6995	1	3071	1381	272815	63369	1736	457	950	245386	6.1	5306	75	1.413494158	104.7432432	35.28070175	4.944444444	1.459459459	1.845070423	2.146666667	2.146666667
1	1	1	Atlanta	4	9	85	N	33.76135	-84.38735	30313	11189	9495	11035	98.3	1.1	0	10062	7009	4180	0.9	1977	2122	229085	43876	1867	843	965	607748	15.1	4475.6	79	1.765126463	97.50649351	54.40277778	4.781690141	1.164556962	1.2	1.936708861	1.936708861
2	2	2	Atlanta	6	10	131	Y	33.75077	-84.36376	30312	22786	19360	20221	98.5	3.4	0	6796	10824	11961	1	2455	1388	234413	44854	1656	502	1017	445032	6.4	9114.4	200	2.194329852	119.3686869	40.4	4.9375	1.375	1.602094241	1.925	1.925
1	1	1	Atlanta	2	81	46	Y	33.75781	-84.35783	30312	22786	19360	20221	98.5	3.4	0	6796	10824	11961	1	2455	1388	234413	44854	1656	502	1017	445032	6.4	9114.4	200	2.194329852	119.3686869	40.4	4.9375	1.375	1.602094241	1.925	1.925
1	1	1	Atlanta	2	39	79	Y	33.75421	-84.33245	30317	13265	11970	13981	97.1	3.5	0	3777	6269	6995	1	3071	1381	272815	63369	1736	457	950	245386	6.1	5306	75	1.413494158	104.7432432	35.28070175	4.944444444	1.459459459	1.845070423	2.146666667	2.146666667
2	3	6	Atlanta	10	154	151	N	33.78735	-84.35362	30306	22667	22246	21199	100.7	4.4	0	5164	11446	11221	1.2	7148	6001	602236	94021	2787	796	1194	454084	2.3	9066.8	112	1.235275952	138.4594595	29.6	4.872093023	1.339285714	1.704081633	1.982142857	1.982142857
2	3	4	Atlanta	6	63	107	Y	33.75628	-84.33944	30307	19520	18004	16646	99.2	4.6	0	4274	9748	9771	1.1	5331	4864	458614	83765	2301	809	1123	381747	3.1	7808	130	1.664959016	119.9147287	44.06315789	4.892857143	1.292307692	1.603305785	1.953846154	1.953846154
1	1	2	Atlanta	4	27	60	Y	33.76361	-84.38729	30313	11189	9495	11035	98.3	1.1	0	10062	7009	4180	0.9	1977	2122	229085	43876	1867	843	965	607748	15.1	4475.6	79	1.765126463	97.50649351	54.40277778	4.781690141	1.164556962	1.2	1.936708861	1.936708861
1		1	Atlanta	2	97	67	Y	33.7528	-84.32623	30317	13265	11970	13981	97.1	3.5	0	3777	6269	6995	1	3071	1381	272815	63369	1736	457	950	245386	6.1	5306	75	1.413494158	104.7432432	35.28070175	4.944444444	1.459459459	1.845070423	2.146666667	2.146666667
1	1	1	Atlanta	2	9	32	Y	33.72762	-84.38424	30315	34193	33857	40288	96.4	11.3	0	3022	17307	16885	0.7	1085	523	101446	24647	1177	329	824	156424	14	13677.2	15	0.10967157	80.6	17.75	4.75	1.533333333	1.733333333	2.333333333	2.333333333
1	1	1	Atlanta	2	49	44	Y	33.7986	-84.34225	30306	22667	22246	21199	100.7	4.4	0	5164	11446	11221	1.2	7148	6001	602236	94021	2787	796	1194	454084	2.3	9066.8	112	1.235275952	138.4594595	29.6	4.872093023	1.339285714	1.704081633	1.982142857	1.982142857
1	1	2	Atlanta	3	185	55	Y	33.74231	-84.33843	30316	32108	31110	32495	96.6	12.5	0.1	2565	15541	16566	0.9	2037	1012	203224	57770	1520	422	1079	259826	6.2	12843.2	53	0.41266974	115.5471698	51.33333333	4.860465116	1.396226415	1.62	2.056603774	2.056603774
3	4	5	Atlanta	10	19	795	Y	33.76088	-84.36917	30308	17280	15413	11796	98	1.6	0	10836	10075	7205	1.2	3155	2380	259718	59088	1713	665	1162	326958	4.6	6912	210	3.038194444	141.4285714	36.27329193	4.880794702	1.285714286	1.494680851	1.933333333	1.933333333
1	1	1	Atlanta	2	28	75	Y	33.80524	-84.39787	30309	23359	21845	18739	97.6	3.4	0	6834	12109	11249	1.1	3363	4348	310330	81549	1959	821	1243	346940	2.4	9343.6	190	2.033477461	131.0585106	28.44444444	4.881679389	1.326315789	1.580838323	1.968421053	1.968421053
1	2	3	Atlanta	4	23	123	N	33.75112	-84.32137	30317	13265	11970	13981	97.1	3.5	0	3777	6269	6995	1	3071	1381	272815	63369	1736	457	950	245386	6.1	5306	75	1.413494158	104.7432432	35.28070175	4.944444444	1.459459459	1.845070423	2.146666667	2.146666667
1	1	1	Atlanta	2	154	67	N	33.76145	-84.387	30313	11189	9495	11035	98.3	1.1	0	10062	7009	4180	0.9	1977	2122	229085	43876	1867	843	965	607748	15.1	4475.6	79	1.765126463	97.50649351	54.40277778	4.781690141	1.164556962	1.2	1.936708861	1.936708861
2	3	3	Atlanta	6	21	60	Y	33.77257	-84.37527	30308	17280	15413	11796	98	1.6	0	10836	10075	7205	1.2	3155	2380	259718	59088	1713	665	1162	326958	4.6	6912	210	3.038194444	141.4285714	36.27329193	4.880794702	1.285714286	1.494680851	1.933333333	1.933333333
1	1	2	Atlanta	2	120	42	Y	33.78439	-84.396	30309	23359	21845	18739	97.6	3.4	0	6834	12109	11249	1.1	3363	4348	310330	81549	1959	821	1243	346940	2.4	9343.6	190	2.033477461	131.0585106	28.44444444	4.881679389	1.326315789	1.580838323	1.968421053	1.968421053
1	2	2	Atlanta	4	63	135	Y	33.77629	-84.37002	30308	17280	15413	11796	98	1.6	0	10836	10075	7205	1.2	3155	2380	259718	59088	1713	665	1162	326958	4.6	6912	210	3.038194444	141.4285714	36.27329193	4.880794702	1.285714286	1.494680851	1.933333333	1.933333333
1	1	2	Atlanta	5	4	79	Y	33.82813	-84.36344	30324	26343	24267	20317	99.1	5.3	0	5006	13630	12713	1.1	3915	3198	335525	66294	2081	684	1225	212039	4.2	10537.2	96	0.911057966	103.6736842	21.16923077	4.847457627	1.28125	1.47311828	1.6875	1.6875
1		1	Atlanta	4	42	160	Y	33.75795	-84.36132	30312	22786	19360	20221	98.5	3.4	0	6796	10824	11961	1	2455	1388	234413	44854	1656	502	1017	445032	6.4	9114.4	200	2.194329852	119.3686869	40.4	4.9375	1.375	1.602094241	1.925	1.925
2	3	4	Atlanta	6	13	168	N	33.78076	-84.37463	30308	17280	15413	11796	98	1.6	0	10836	10075	7205	1.2	3155	2380	259718	59088	1713	665	1162	326958	4.6	6912	210	3.038194444	141.4285714	36.27329193	4.880794702	1.285714286	1.494680851	1.933333333	1.933333333
1	1	1	Atlanta	2	12	130	Y	33.77983	-84.37549	30308	17280	15413	11796	98	1.6	0	10836	10075	7205	1.2	3155	2380	259718	59088	1713	665	1162	326958	4.6	6912	210	3.038194444	141.4285714	36.27329193	4.880794702	1.285714286	1.494680851	1.933333333	1.933333333
1	1	4	Atlanta	6	203	79	N	33.76216	-84.3305	30307	19520	18004	16646	99.2	4.6	0	4274	9748	9771	1.1	5331	4864	458614	83765	2301	809	1123	381747	3.1	7808	130	1.664959016	119.9147287	44.06315789	4.892857143	1.292307692	1.603305785	1.953846154	1.953846154
1	1	2	Atlanta	4	28	69	Y	33.76209	-84.38853	30313	11189	9495	11035	98.3	1.1	0	10062	7009	4180	0.9	1977	2122	229085	43876	1867	843	965	607748	15.1	4475.6	79	1.765126463	97.50649351	54.40277778	4.781690141	1.164556962	1.2	1.936708861	1.936708861
1	2	2	Atlanta	4	27	105	Y	33.81589	-84.35602	30324	26343	24267	20317	99.1	5.3	0	5006	13630	12713	1.1	3915	3198	335525	66294	2081	684	1225	212039	4.2	10537.2	96	0.911057966	103.6736842	21.16923077	4.847457627	1.28125	1.47311828	1.6875	1.6875
1	2	2	Atlanta	4	24	69	N	33.72476	-84.36543	30312	22786	19360	20221	98.5	3.4	0	6796	10824	11961	1	2455	1388	234413	44854	1656	502	1017	445032	6.4	9114.4	200	2.194329852	119.3686869	40.4	4.9375	1.375	1.602094241	1.925	1.925
2	3	3	Atlanta	6	30	189	Y	33.75219	-84.352	30307	19520	18004	16646	99.2	4.6	0	4274	9748	9771	1.1	5331	4864	458614	83765	2301	809	1123	381747	3.1	7808	130	1.664959016	119.9147287	44.06315789	4.892857143	1.292307692	1.603305785	1.953846154	1.953846154
1	1	1	Atlanta	2	8	54	N	33.79002	-84.40013	30309	23359	21845	18739	97.6	3.4	0	6834	12109	11249	1.1	3363	4348	310330	81549	1959	821	1243	346940	2.4	9343.6	190	2.033477461	131.0585106	28.44444444	4.881679389	1.326315789	1.580838323	1.968421053	1.968421053
1	3	4	Atlanta	8	18	110	Y	33.80666	-84.36779	30324	26343	24267	20317	99.1	5.3	0	5006	13630	12713	1.1	3915	3198	335525	66294	2081	684	1225	212039	4.2	10537.2	96	0.911057966	103.6736842	21.16923077	4.847457627	1.28125	1.47311828	1.6875	1.6875
1	1	2	Atlanta	2	20	70	Y	33.74031	-84.34164	30316	32108	31110	32495	96.6	12.5	0.1	2565	15541	16566	0.9	2037	1012	203224	57770	1520	422	1079	259826	6.2	12843.2	53	0.41266974	115.5471698	51.33333333	4.860465116	1.396226415	1.62	2.056603774	2.056603774
3	5	12	Atlanta	16	3	406	N	33.75928	-84.3649	30312	22786	19360	20221	98.5	3.4	0	6796	10824	11961	1	2455	1388	234413	44854	1656	502	1017	445032	6.4	9114.4	200	2.194329852	119.3686869	40.4	4.9375	1.375	1.602094241	1.925	1.925
1	1	2	Atlanta	3	8	69	N	33.77577	-84.35411	30306	22667	22246	21199	100.7	4.4	0	5164	11446	11221	1.2	7148	6001	602236	94021	2787	796	1194	454084	2.3	9066.8	112	1.235275952	138.4594595	29.6	4.872093023	1.339285714	1.704081633	1.982142857	1.982142857
1	1	1	Atlanta	2	49	58	Y	33.75727	-84.34315	30307	19520	18004	16646	99.2	4.6	0	4274	9748	9771	1.1	5331	4864	458614	83765	2301	809	1123	381747	3.1	7808	130	1.664959016	119.9147287	44.06315789	4.892857143	1.292307692	1.603305785	1.953846154	1.953846154
1	1	1	Atlanta	2	4	90	Y	33.77774	-84.38401	30308	17280	15413	11796	98	1.6	0	10836	10075	7205	1.2	3155	2380	259718	59088	1713	665	1162	326958	4.6	6912	210	3.038194444	141.4285714	36.27329193	4.880794702	1.285714286	1.494680851	1.933333333	1.933333333
1	1	1	Atlanta	2	13	59	Y	33.74186	-84.35775	30312	22786	19360	20221	98.5	3.4	0	6796	10824	11961	1	2455	1388	234413	44854	1656	502	1017	445032	6.4	9114.4	200	2.194329852	119.3686869	40.4	4.9375	1.375	1.602094241	1.925	1.925
2	1	1	Atlanta	3	41	165	N	33.75973	-84.37595	30308	17280	15413	11796	98	1.6	0	10836	10075	7205	1.2	3155	2380	259718	59088	1713	665	1162	326958	4.6	6912	210	3.038194444	141.4285714	36.27329193	4.880794702	1.285714286	1.494680851	1.933333333	1.933333333
1	1	2	Atlanta	4	11	100	Y	33.76245	-84.38833	30313	11189	9495	11035	98.3	1.1	0	10062	7009	4180	0.9	1977	2122	229085	43876	1867	843	965	607748	15.1	4475.6	79	1.765126463	97.50649351	54.40277778	4.781690141	1.164556962	1.2	1.936708861	1.936708861
2	2	2	Atlanta	4	4	215	Y	33.78504	-84.36891	30306	22667	22246	21199	100.7	4.4	0	5164	11446	11221	1.2	7148	6001	602236	94021	2787	796	1194	454084	2.3	9066.8	112	1.235275952	138.4594595	29.6	4.872093023	1.339285714	1.704081633	1.982142857	1.982142857
2	2	3	Atlanta	8	60	112	N	33.7792	-84.35939	30306	22667	22246	21199	100.7	4.4	0	5164	11446	11221	1.2	7148	6001	602236	94021	2787	796	1194	454084	2.3	9066.8	112	1.235275952	138.4594595	29.6	4.872093023	1.339285714	1.704081633	1.982142857	1.982142857
1	1	3	Atlanta	6	25	100	Y	33.77881	-84.41098	30313	11189	9495	11035	98.3	1.1	0	10062	7009	4180	0.9	1977	2122	229085	43876	1867	843	965	607748	15.1	4475.6	79	1.765126463	97.50649351	54.40277778	4.781690141	1.164556962	1.2	1.936708861	1.936708861
1	1	1	Atlanta	2	26	66	Y	33.77536	-84.34448	30307	19520	18004	16646	99.2	4.6	0	4274	9748	9771	1.1	5331	4864	458614	83765	2301	809	1123	381747	3.1	7808	130	1.664959016	119.9147287	44.06315789	4.892857143	1.292307692	1.603305785	1.953846154	1.953846154
1	1	1	Atlanta	2	145	79	Y	33.74621	-84.37685	30312	22786	19360	20221	98.5	3.4	0	6796	10824	11961	1	2455	1388	234413	44854	1656	502	1017	445032	6.4	9114.4	200	2.194329852	119.3686869	40.4	4.9375	1.375	1.602094241	1.925	1.925
1	1	1	Atlanta	2	14	36	Y	33.81563	-84.35014	30324	26343	24267	20317	99.1	5.3	0	5006	13630	12713	1.1	3915	3198	335525	66294	2081	684	1225	212039	4.2	10537.2	96	0.911057966	103.6736842	21.16923077	4.847457627	1.28125	1.47311828	1.6875	1.6875
1	2	3	Atlanta	6	9	69	N	33.80466	-84.41504	30318	49983	49736	53229	97.5	20.4	0.2	2454	26858	23126	0.9	2681	704	195566	45817	1626	393	1053	192009	7.5	19993.2	18	0.09003061	108.0555556	16.38461538	4.791666667	1.111111111	1.4375	1.777777778	1.777777778
1	1	3	Atlanta	4	27	79	Y	33.7617	-84.38691	30313	11189	9495	11035	98.3	1.1	0	10062	7009	4180	0.9	1977	2122	229085	43876	1867	843	965	607748	15.1	4475.6	79	1.765126463	97.50649351	54.40277778	4.781690141	1.164556962	1.2	1.936708861	1.936708861
2	3	4	Atlanta	8	11	212	Y	33.77187	-84.36643	30308	17280	15413	11796	98	1.6	0	10836	10075	7205	1.2	3155	2380	259718	59088	1713	665	1162	326958	4.6	6912	210	3.038194444	141.4285714	36.27329193	4.880794702	1.285714286	1.494680851	1.933333333	1.933333333
1	1	1	Atlanta	2	9	129	Y	33.78116	-84.34861	30306	22667	22246	21199	100.7	4.4	0	5164	11446	11221	1.2	7148	6001	602236	94021	2787	796	1194	454084	2.3	9066.8	112	1.235275952	138.4594595	29.6	4.872093023	1.339285714	1.704081633	1.982142857	1.982142857
1	2	3	Atlanta	6	6	147	N	33.73268	-84.37281	30312	22786	19360	20221	98.5	3.4	0	6796	10824	11961	1	2455	1388	234413	44854	1656	502	1017	445032	6.4	9114.4	200	2.194329852	119.3686869	40.4	4.9375	1.375	1.602094241	1.925	1.925
1	1	1	Atlanta	2	106	120	Y	33.78107	-84.38159	30308	17280	15413	11796	98	1.6	0	10836	10075	7205	1.2	3155	2380	259718	59088	1713	665	1162	326958	4.6	6912	210	3.038194444	141.4285714	36.27329193	4.880794702	1.285714286	1.494680851	1.933333333	1.933333333
1	1	1	Atlanta	1	5	60	Y	33.80156	-84.34155	30306	22667	22246	21199	100.7	4.4	0	5164	11446	11221	1.2	7148	6001	602236	94021	2787	796	1194	454084	2.3	9066.8	112	1.235275952	138.4594595	29.6	4.872093023	1.339285714	1.704081633	1.982142857	1.982142857
1	1	1	Atlanta	2	35	79	Y	33.76717	-84.36911	30308	17280	15413	11796	98	1.6	0	10836	10075	7205	1.2	3155	2380	259718	59088	1713	665	1162	326958	4.6	6912	210	3.038194444	141.4285714	36.27329193	4.880794702	1.285714286	1.494680851	1.933333333	1.933333333
1	1	1	Atlanta	2	4	38	Y	33.76732	-84.33352	30307	19520	18004	16646	99.2	4.6	0	4274	9748	9771	1.1	5331	4864	458614	83765	2301	809	1123	381747	3.1	7808	130	1.664959016	119.9147287	44.06315789	4.892857143	1.292307692	1.603305785	1.953846154	1.953846154
1	1	4	Atlanta	7	8	175	Y	33.80525	-84.36644	30324	26343	24267	20317	99.1	5.3	0	5006	13630	12713	1.1	3915	3198	335525	66294	2081	684	1225	212039	4.2	10537.2	96	0.911057966	103.6736842	21.16923077	4.847457627	1.28125	1.47311828	1.6875	1.6875
1	1	1	Atlanta	2	251	49	Y	33.73534	-84.36581	30312	22786	19360	20221	98.5	3.4	0	6796	10824	11961	1	2455	1388	234413	44854	1656	502	1017	445032	6.4	9114.4	200	2.194329852	119.3686869	40.4	4.9375	1.375	1.602094241	1.925	1.925
3	4	5	Atlanta	8	67	425	Y	33.77487	-84.37327	30308	17280	15413	11796	98	1.6	0	10836	10075	7205	1.2	3155	2380	259718	59088	1713	665	1162	326958	4.6	6912	210	3.038194444	141.4285714	36.27329193	4.880794702	1.285714286	1.494680851	1.933333333	1.933333333
1	1	1	Atlanta	3	5	75	Y	33.76767	-84.38347	30308	17280	15413	11796	98	1.6	0	10836	10075	7205	1.2	3155	2380	259718	59088	1713	665	1162	326958	4.6	6912	210	3.038194444	141.4285714	36.27329193	4.880794702	1.285714286	1.494680851	1.933333333	1.933333333
1	1	1	Atlanta	2	15	65	Y	33.81178	-84.41078	30309	23359	21845	18739	97.6	3.4	0	6834	12109	11249	1.1	3363	4348	310330	81549	1959	821	1243	346940	2.4	9343.6	190	2.033477461	131.0585106	28.44444444	4.881679389	1.326315789	1.580838323	1.968421053	1.968421053
1	1	2	Atlanta	4	32	45	Y	33.77366	-84.37804	30308	17280	15413	11796	98	1.6	0	10836	10075	7205	1.2	3155	2380	259718	59088	1713	665	1162	326958	4.6	6912	210	3.038194444	141.4285714	36.27329193	4.880794702	1.285714286	1.494680851	1.933333333	1.933333333
1	1	1	Atlanta	2	4	50	Y	33.76012	-84.36563	30312	22786	19360	20221	98.5	3.4	0	6796	10824	11961	1	2455	1388	234413	44854	1656	502	1017	445032	6.4	9114.4	200	2.194329852	119.3686869	40.4	4.9375	1.375	1.602094241	1.925	1.925
1	1	1	Atlanta	2	14	39	Y	33.7335	-84.3789	30312	22786	19360	20221	98.5	3.4	0	6796	10824	11961	1	2455	1388	234413	44854	1656	502	1017	445032	6.4	9114.4	200	2.194329852	119.3686869	40.4	4.9375	1.375	1.602094241	1.925	1.925
2	3	4	Atlanta	8	18	235	Y	33.79234	-84.36854	30309	23359	21845	18739	97.6	3.4	0	6834	12109	11249	1.1	3363	4348	310330	81549	1959	821	1243	346940	2.4	9343.6	190	2.033477461	131.0585106	28.44444444	4.881679389	1.326315789	1.580838323	1.968421053	1.968421053
1	1	3	Atlanta	4	5	52	N	33.76352	-84.38684	30313	11189	9495	11035	98.3	1.1	0	10062	7009	4180	0.9	1977	2122	229085	43876	1867	843	965	607748	15.1	4475.6	79	1.765126463	97.50649351	54.40277778	4.781690141	1.164556962	1.2	1.936708861	1.936708861
1	1	2	Atlanta	2	9	100	N	33.8193	-84.36899	30324	26343	24267	20317	99.1	5.3	0	5006	13630	12713	1.1	3915	3198	335525	66294	2081	684	1225	212039	4.2	10537.2	96	0.911057966	103.6736842	21.16923077	4.847457627	1.28125	1.47311828	1.6875	1.6875
1	1	1	Atlanta	4	6	89	Y	33.73292	-84.35886	30316	32108	31110	32495	96.6	12.5	0.1	2565	15541	16566	0.9	2037	1012	203224	57770	1520	422	1079	259826	6.2	12843.2	53	0.41266974	115.5471698	51.33333333	4.860465116	1.396226415	1.62	2.056603774	2.056603774
2	1	1	Atlanta	3	88	71	Y	33.76607	-84.40524	30313	11189	9495	11035	98.3	1.1	0	10062	7009	4180	0.9	1977	2122	229085	43876	1867	843	965	607748	15.1	4475.6	79	1.765126463	97.50649351	54.40277778	4.781690141	1.164556962	1.2	1.936708861	1.936708861
1	2	2	Atlanta	6	30	170	Y	33.77822	-84.37295	30308	17280	15413	11796	98	1.6	0	10836	10075	7205	1.2	3155	2380	259718	59088	1713	665	1162	326958	4.6	6912	210	3.038194444	141.4285714	36.27329193	4.880794702	1.285714286	1.494680851	1.933333333	1.933333333
2	2	2	Atlanta	4	10	140	Y	33.80189	-84.39965	30309	23359	21845	18739	97.6	3.4	0	6834	12109	11249	1.1	3363	4348	310330	81549	1959	821	1243	346940	2.4	9343.6	190	2.033477461	131.0585106	28.44444444	4.881679389	1.326315789	1.580838323	1.968421053	1.968421053
2	2	2	Atlanta	6	9	154	Y	33.79161	-84.39629	30309	23359	21845	18739	97.6	3.4	0	6834	12109	11249	1.1	3363	4348	310330	81549	1959	821	1243	346940	2.4	9343.6	190	2.033477461	131.0585106	28.44444444	4.881679389	1.326315789	1.580838323	1.968421053	1.968421053
1	1	2	Atlanta	2	25	65	Y	33.75939	-84.36481	30312	22786	19360	20221	98.5	3.4	0	6796	10824	11961	1	2455	1388	234413	44854	1656	502	1017	445032	6.4	9114.4	200	2.194329852	119.3686869	40.4	4.9375	1.375	1.602094241	1.925	1.925
2	3	3	Atlanta	6	11	275	Y	33.76671	-84.36958	30308	17280	15413	11796	98	1.6	0	10836	10075	7205	1.2	3155	2380	259718	59088	1713	665	1162	326958	4.6	6912	210	3.038194444	141.4285714	36.27329193	4.880794702	1.285714286	1.494680851	1.933333333	1.933333333
1	1	1	Atlanta	2	34	32	N	33.79015	-84.39612	30309	23359	21845	18739	97.6	3.4	0	6834	12109	11249	1.1	3363	4348	310330	81549	1959	821	1243	346940	2.4	9343.6	190	2.033477461	131.0585106	28.44444444	4.881679389	1.326315789	1.580838323	1.968421053	1.968421053
2	2	2	Atlanta	6	9	179	Y	33.79095	-84.39681	30309	23359	21845	18739	97.6	3.4	0	6834	12109	11249	1.1	3363	4348	310330	81549	1959	821	1243	346940	2.4	9343.6	190	2.033477461	131.0585106	28.44444444	4.881679389	1.326315789	1.580838323	1.968421053	1.968421053
1	1	2	Atlanta	3	27	75	Y	33.77673	-84.35541	30306	22667	22246	21199	100.7	4.4	0	5164	11446	11221	1.2	7148	6001	602236	94021	2787	796	1194	454084	2.3	9066.8	112	1.235275952	138.4594595	29.6	4.872093023	1.339285714	1.704081633	1.982142857	1.982142857
1	1	1	Atlanta	2	4	79	N	33.78559	-84.40126	30309	23359	21845	18739	97.6	3.4	0	6834	12109	11249	1.1	3363	4348	310330	81549	1959	821	1243	346940	2.4	9343.6	190	2.033477461	131.0585106	28.44444444	4.881679389	1.326315789	1.580838323	1.968421053	1.968421053
1	1	2	Decatur	3	20	89	Y	33.7729	-84.31403	30317	13265	11970	13981	97.1	3.5	0	3777	6269	6995	1	3071	1381	272815	63369	1736	457	950	245386	6.1	5306	75	1.413494158	104.7432432	35.28070175	4.944444444	1.459459459	1.845070423	2.146666667	2.146666667
1	1	2	Atlanta	4	42	99	Y	33.77555	-84.36802	30308	17280	15413	11796	98	1.6	0	10836	10075	7205	1.2	3155	2380	259718	59088	1713	665	1162	326958	4.6	6912	210	3.038194444	141.4285714	36.27329193	4.880794702	1.285714286	1.494680851	1.933333333	1.933333333
1	1	1	Atlanta	2	16	71	Y	33.78864	-84.35677	30306	22667	22246	21199	100.7	4.4	0	5164	11446	11221	1.2	7148	6001	602236	94021	2787	796	1194	454084	2.3	9066.8	112	1.235275952	138.4594595	29.6	4.872093023	1.339285714	1.704081633	1.982142857	1.982142857
1	1	2	Atlanta	4	36	100	Y	33.82141	-84.37121	30324	26343	24267	20317	99.1	5.3	0	5006	13630	12713	1.1	3915	3198	335525	66294	2081	684	1225	212039	4.2	10537.2	96	0.911057966	103.6736842	21.16923077	4.847457627	1.28125	1.47311828	1.6875	1.6875
2	2	2	Atlanta	4	17	150	Y	33.7698	-84.33212	30307	19520	18004	16646	99.2	4.6	0	4274	9748	9771	1.1	5331	4864	458614	83765	2301	809	1123	381747	3.1	7808	130	1.664959016	119.9147287	44.06315789	4.892857143	1.292307692	1.603305785	1.953846154	1.953846154
1	2	2	Atlanta	4	19	145	Y	33.77775	-84.37032	30308	17280	15413	11796	98	1.6	0	10836	10075	7205	1.2	3155	2380	259718	59088	1713	665	1162	326958	4.6	6912	210	3.038194444	141.4285714	36.27329193	4.880794702	1.285714286	1.494680851	1.933333333	1.933333333
1	3	4	Atlanta	5	58	153	Y	33.72546	-84.35938	30316	32108	31110	32495	96.6	12.5	0.1	2565	15541	16566	0.9	2037	1012	203224	57770	1520	422	1079	259826	6.2	12843.2	53	0.41266974	115.5471698	51.33333333	4.860465116	1.396226415	1.62	2.056603774	2.056603774
1	1	1	Atlanta	2	9	50	Y	33.7625	-84.36356	30308	17280	15413	11796	98	1.6	0	10836	10075	7205	1.2	3155	2380	259718	59088	1713	665	1162	326958	4.6	6912	210	3.038194444	141.4285714	36.27329193	4.880794702	1.285714286	1.494680851	1.933333333	1.933333333
1	1	2	Atlanta	3	7	79	N	33.77594	-84.35402	30306	22667	22246	21199	100.7	4.4	0	5164	11446	11221	1.2	7148	6001	602236	94021	2787	796	1194	454084	2.3	9066.8	112	1.235275952	138.4594595	29.6	4.872093023	1.339285714	1.704081633	1.982142857	1.982142857
1	1	1	Atlanta	2	79	135	Y	33.78011	-84.37829	30308	17280	15413	11796	98	1.6	0	10836	10075	7205	1.2	3155	2380	259718	59088	1713	665	1162	326958	4.6	6912	210	3.038194444	141.4285714	36.27329193	4.880794702	1.285714286	1.494680851	1.933333333	1.933333333
2	2	2	Atlanta	5	9	115	Y	33.80917	-84.3731	30324	26343	24267	20317	99.1	5.3	0	5006	13630	12713	1.1	3915	3198	335525	66294	2081	684	1225	212039	4.2	10537.2	96	0.911057966	103.6736842	21.16923077	4.847457627	1.28125	1.47311828	1.6875	1.6875
2	2	2	Atlanta	4	32	105	Y	33.80655	-84.3708	30324	26343	24267	20317	99.1	5.3	0	5006	13630	12713	1.1	3915	3198	335525	66294	2081	684	1225	212039	4.2	10537.2	96	0.911057966	103.6736842	21.16923077	4.847457627	1.28125	1.47311828	1.6875	1.6875
1	1	1	Atlanta	2	115	75	Y	33.74926	-84.36498	30312	22786	19360	20221	98.5	3.4	0	6796	10824	11961	1	2455	1388	234413	44854	1656	502	1017	445032	6.4	9114.4	200	2.194329852	119.3686869	40.4	4.9375	1.375	1.602094241	1.925	1.925
1	1	1	Atlanta	2	60	54	N	33.78986	-84.33749	30306	22667	22246	21199	100.7	4.4	0	5164	11446	11221	1.2	7148	6001	602236	94021	2787	796	1194	454084	2.3	9066.8	112	1.235275952	138.4594595	29.6	4.872093023	1.339285714	1.704081633	1.982142857	1.982142857
2	2	2	Atlanta	6	31	175	Y	33.77651	-84.37589	30308	17280	15413	11796	98	1.6	0	10836	10075	7205	1.2	3155	2380	259718	59088	1713	665	1162	326958	4.6	6912	210	3.038194444	141.4285714	36.27329193	4.880794702	1.285714286	1.494680851	1.933333333	1.933333333
2	1	1	Atlanta	2	67	65	Y	33.75199	-84.33362	30317	13265	11970	13981	97.1	3.5	0	3777	6269	6995	1	3071	1381	272815	63369	1736	457	950	245386	6.1	5306	75	1.413494158	104.7432432	35.28070175	4.944444444	1.459459459	1.845070423	2.146666667	2.146666667
1	1	1	Atlanta	2	35	50	Y	33.76982	-84.39389	30313	11189	9495	11035	98.3	1.1	0	10062	7009	4180	0.9	1977	2122	229085	43876	1867	843	965	607748	15.1	4475.6	79	1.765126463	97.50649351	54.40277778	4.781690141	1.164556962	1.2	1.936708861	1.936708861
1	1	1	Atlanta	2	24	125	Y	33.78157	-84.37942	30308	17280	15413	11796	98	1.6	0	10836	10075	7205	1.2	3155	2380	259718	59088	1713	665	1162	326958	4.6	6912	210	3.038194444	141.4285714	36.27329193	4.880794702	1.285714286	1.494680851	1.933333333	1.933333333
1	1	1	Atlanta	2	14	75	Y	33.75014	-84.37111	30312	22786	19360	20221	98.5	3.4	0	6796	10824	11961	1	2455	1388	234413	44854	1656	502	1017	445032	6.4	9114.4	200	2.194329852	119.3686869	40.4	4.9375	1.375	1.602094241	1.925	1.925
3	4	5	Atlanta	8	11	279	Y	33.77169	-84.35534	30306	22667	22246	21199	100.7	4.4	0	5164	11446	11221	1.2	7148	6001	602236	94021	2787	796	1194	454084	2.3	9066.8	112	1.235275952	138.4594595	29.6	4.872093023	1.339285714	1.704081633	1.982142857	1.982142857
3	4	4	Atlanta	8	26	190	Y	33.75633	-84.37084	30312	22786	19360	20221	98.5	3.4	0	6796	10824	11961	1	2455	1388	234413	44854	1656	502	1017	445032	6.4	9114.4	200	2.194329852	119.3686869	40.4	4.9375	1.375	1.602094241	1.925	1.925
1	1	1	Atlanta, Georgia, US	2	25	94	Y	33.77997	-84.36867	30308	17280	15413	11796	98	1.6	0	10836	10075	7205	1.2	3155	2380	259718	59088	1713	665	1162	326958	4.6	6912	210	3.038194444	141.4285714	36.27329193	4.880794702	1.285714286	1.494680851	1.933333333	1.933333333
3	3	4	Atlanta	6	10	479	Y	33.7396	-84.33801	30316	32108	31110	32495	96.6	12.5	0.1	2565	15541	16566	0.9	2037	1012	203224	57770	1520	422	1079	259826	6.2	12843.2	53	0.41266974	115.5471698	51.33333333	4.860465116	1.396226415	1.62	2.056603774	2.056603774
1	1	1	Atlanta	2	108	50	Y	33.75379	-84.37104	30312	22786	19360	20221	98.5	3.4	0	6796	10824	11961	1	2455	1388	234413	44854	1656	502	1017	445032	6.4	9114.4	200	2.194329852	119.3686869	40.4	4.9375	1.375	1.602094241	1.925	1.925
2	2	2	Atlanta	6	17	125	N	33.7572	-84.34069	30307	19520	18004	16646	99.2	4.6	0	4274	9748	9771	1.1	5331	4864	458614	83765	2301	809	1123	381747	3.1	7808	130	1.664959016	119.9147287	44.06315789	4.892857143	1.292307692	1.603305785	1.953846154	1.953846154
1	1	1	Atlanta	3	10	99	Y	33.81805	-84.36744	30324	26343	24267	20317	99.1	5.3	0	5006	13630	12713	1.1	3915	3198	335525	66294	2081	684	1225	212039	4.2	10537.2	96	0.911057966	103.6736842	21.16923077	4.847457627	1.28125	1.47311828	1.6875	1.6875
1	1	1	Atlanta	2	196	78	Y	33.77827	-84.38268	30308	17280	15413	11796	98	1.6	0	10836	10075	7205	1.2	3155	2380	259718	59088	1713	665	1162	326958	4.6	6912	210	3.038194444	141.4285714	36.27329193	4.880794702	1.285714286	1.494680851	1.933333333	1.933333333
1		3	Atlanta	4	12	52	Y	33.80846	-84.3936	30309	23359	21845	18739	97.6	3.4	0	6834	12109	11249	1.1	3363	4348	310330	81549	1959	821	1243	346940	2.4	9343.6	190	2.033477461	131.0585106	28.44444444	4.881679389	1.326315789	1.580838323	1.968421053	1.968421053
1	2	3	Midtown, Atlanta	5	30	189	Y	33.78117	-84.37418	30308	17280	15413	11796	98	1.6	0	10836	10075	7205	1.2	3155	2380	259718	59088	1713	665	1162	326958	4.6	6912	210	3.038194444	141.4285714	36.27329193	4.880794702	1.285714286	1.494680851	1.933333333	1.933333333
2	3	3	Atlanta	5	7	185	Y	33.80816	-84.40515	30309	23359	21845	18739	97.6	3.4	0	6834	12109	11249	1.1	3363	4348	310330	81549	1959	821	1243	346940	2.4	9343.6	190	2.033477461	131.0585106	28.44444444	4.881679389	1.326315789	1.580838323	1.968421053	1.968421053
1	1	2	Atlanta	4	51	50	N	33.7614	-84.3886	30313	11189	9495	11035	98.3	1.1	0	10062	7009	4180	0.9	1977	2122	229085	43876	1867	843	965	607748	15.1	4475.6	79	1.765126463	97.50649351	54.40277778	4.781690141	1.164556962	1.2	1.936708861	1.936708861
1		1	Atlanta	2	30	68	N	33.78428	-84.38411	30309	23359	21845	18739	97.6	3.4	0	6834	12109	11249	1.1	3363	4348	310330	81549	1959	821	1243	346940	2.4	9343.6	190	2.033477461	131.0585106	28.44444444	4.881679389	1.326315789	1.580838323	1.968421053	1.968421053
1	2	2	Atlanta	4	4	99	Y	33.7891	-84.38191	30309	23359	21845	18739	97.6	3.4	0	6834	12109	11249	1.1	3363	4348	310330	81549	1959	821	1243	346940	2.4	9343.6	190	2.033477461	131.0585106	28.44444444	4.881679389	1.326315789	1.580838323	1.968421053	1.968421053
1	1	1	Atlanta	2	11	100	Y	33.74724	-84.36587	30312	22786	19360	20221	98.5	3.4	0	6796	10824	11961	1	2455	1388	234413	44854	1656	502	1017	445032	6.4	9114.4	200	2.194329852	119.3686869	40.4	4.9375	1.375	1.602094241	1.925	1.925
1	1	1	Atlanta	2	25	109	Y	33.76181	-84.38758	30313	11189	9495	11035	98.3	1.1	0	10062	7009	4180	0.9	1977	2122	229085	43876	1867	843	965	607748	15.1	4475.6	79	1.765126463	97.50649351	54.40277778	4.781690141	1.164556962	1.2	1.936708861	1.936708861
1	1	1	Decatur	2	29	46	Y	33.75673	-84.30526	30317	13265	11970	13981	97.1	3.5	0	3777	6269	6995	1	3071	1381	272815	63369	1736	457	950	245386	6.1	5306	75	1.413494158	104.7432432	35.28070175	4.944444444	1.459459459	1.845070423	2.146666667	2.146666667
1	1	2	Atlanta	4	9	52	Y	33.74346	-84.32288	30317	13265	11970	13981	97.1	3.5	0	3777	6269	6995	1	3071	1381	272815	63369	1736	457	950	245386	6.1	5306	75	1.413494158	104.7432432	35.28070175	4.944444444	1.459459459	1.845070423	2.146666667	2.146666667
2	2	2	Atlanta	4	13	135	Y	33.78474	-84.38387	30309	23359	21845	18739	97.6	3.4	0	6834	12109	11249	1.1	3363	4348	310330	81549	1959	821	1243	346940	2.4	9343.6	190	2.033477461	131.0585106	28.44444444	4.881679389	1.326315789	1.580838323	1.968421053	1.968421053
1	1	1	Atlanta	3	71	70	Y	33.76164	-84.36172	30308	17280	15413	11796	98	1.6	0	10836	10075	7205	1.2	3155	2380	259718	59088	1713	665	1162	326958	4.6	6912	210	3.038194444	141.4285714	36.27329193	4.880794702	1.285714286	1.494680851	1.933333333	1.933333333
1	1	1	Atlanta	2	122	45	N	33.80941	-84.38915	30309	23359	21845	18739	97.6	3.4	0	6834	12109	11249	1.1	3363	4348	310330	81549	1959	821	1243	346940	2.4	9343.6	190	2.033477461	131.0585106	28.44444444	4.881679389	1.326315789	1.580838323	1.968421053	1.968421053
1	1	2	Atlanta	4	26	134	Y	33.76187	-84.38808	30313	11189	9495	11035	98.3	1.1	0	10062	7009	4180	0.9	1977	2122	229085	43876	1867	843	965	607748	15.1	4475.6	79	1.765126463	97.50649351	54.40277778	4.781690141	1.164556962	1.2	1.936708861	1.936708861
1	1	2	Atlanta	3	32	55	N	33.74806	-84.36714	30312	22786	19360	20221	98.5	3.4	0	6796	10824	11961	1	2455	1388	234413	44854	1656	502	1017	445032	6.4	9114.4	200	2.194329852	119.3686869	40.4	4.9375	1.375	1.602094241	1.925	1.925
1	1	2	Atlanta	4	6	85	Y	33.75745	-84.36973	30312	22786	19360	20221	98.5	3.4	0	6796	10824	11961	1	2455	1388	234413	44854	1656	502	1017	445032	6.4	9114.4	200	2.194329852	119.3686869	40.4	4.9375	1.375	1.602094241	1.925	1.925
1	1	1	Atlanta	2	30	65	Y	33.75873	-84.32356	30317	13265	11970	13981	97.1	3.5	0	3777	6269	6995	1	3071	1381	272815	63369	1736	457	950	245386	6.1	5306	75	1.413494158	104.7432432	35.28070175	4.944444444	1.459459459	1.845070423	2.146666667	2.146666667
1	1	1	Atlanta	2	16	94	Y	33.78306	-84.37963	30308	17280	15413	11796	98	1.6	0	10836	10075	7205	1.2	3155	2380	259718	59088	1713	665	1162	326958	4.6	6912	210	3.038194444	141.4285714	36.27329193	4.880794702	1.285714286	1.494680851	1.933333333	1.933333333
1		1	Atlanta	3	155	80	Y	33.74963	-84.36767	30312	22786	19360	20221	98.5	3.4	0	6796	10824	11961	1	2455	1388	234413	44854	1656	502	1017	445032	6.4	9114.4	200	2.194329852	119.3686869	40.4	4.9375	1.375	1.602094241	1.925	1.925
2	1	1	Atlanta	2	39	100	Y	33.76039	-84.36477	30312	22786	19360	20221	98.5	3.4	0	6796	10824	11961	1	2455	1388	234413	44854	1656	502	1017	445032	6.4	9114.4	200	2.194329852	119.3686869	40.4	4.9375	1.375	1.602094241	1.925	1.925
1	1	2	Atlanta	5	63	39	N	33.76093	-84.3652	30308	17280	15413	11796	98	1.6	0	10836	10075	7205	1.2	3155	2380	259718	59088	1713	665	1162	326958	4.6	6912	210	3.038194444	141.4285714	36.27329193	4.880794702	1.285714286	1.494680851	1.933333333	1.933333333
1	1	1	Atlanta	1	13	39	Y	33.79794	-84.34376	30306	22667	22246	21199	100.7	4.4	0	5164	11446	11221	1.2	7148	6001	602236	94021	2787	796	1194	454084	2.3	9066.8	112	1.235275952	138.4594595	29.6	4.872093023	1.339285714	1.704081633	1.982142857	1.982142857
1	1	2	Atlanta	5	7	204	Y	33.7805	-84.41048	30313	11189	9495	11035	98.3	1.1	0	10062	7009	4180	0.9	1977	2122	229085	43876	1867	843	965	607748	15.1	4475.6	79	1.765126463	97.50649351	54.40277778	4.781690141	1.164556962	1.2	1.936708861	1.936708861
2	2	2	Atlanta	6	3	140	N	33.74037	-84.36944	30312	22786	19360	20221	98.5	3.4	0	6796	10824	11961	1	2455	1388	234413	44854	1656	502	1017	445032	6.4	9114.4	200	2.194329852	119.3686869	40.4	4.9375	1.375	1.602094241	1.925	1.925
1	1	1	Atlanta	4	27	89	N	33.78709	-84.34054	30306	22667	22246	21199	100.7	4.4	0	5164	11446	11221	1.2	7148	6001	602236	94021	2787	796	1194	454084	2.3	9066.8	112	1.235275952	138.4594595	29.6	4.872093023	1.339285714	1.704081633	1.982142857	1.982142857
1	2	2	Atlanta	4	28	110	Y	33.78696	-84.33327	30306	22667	22246	21199	100.7	4.4	0	5164	11446	11221	1.2	7148	6001	602236	94021	2787	796	1194	454084	2.3	9066.8	112	1.235275952	138.4594595	29.6	4.872093023	1.339285714	1.704081633	1.982142857	1.982142857
1	1	1	Atlanta	4	10	63	Y	33.78251	-84.40743	30313	11189	9495	11035	98.3	1.1	0	10062	7009	4180	0.9	1977	2122	229085	43876	1867	843	965	607748	15.1	4475.6	79	1.765126463	97.50649351	54.40277778	4.781690141	1.164556962	1.2	1.936708861	1.936708861
2	4	2	Atlanta	2	20	144	N	33.80749	-84.3657	30324	26343	24267	20317	99.1	5.3	0	5006	13630	12713	1.1	3915	3198	335525	66294	2081	684	1225	212039	4.2	10537.2	96	0.911057966	103.6736842	21.16923077	4.847457627	1.28125	1.47311828	1.6875	1.6875
1	1	2	Atlanta	3	27	46	N	33.73481	-84.36826	30312	22786	19360	20221	98.5	3.4	0	6796	10824	11961	1	2455	1388	234413	44854	1656	502	1017	445032	6.4	9114.4	200	2.194329852	119.3686869	40.4	4.9375	1.375	1.602094241	1.925	1.925
1	1	1	Atlanta	2	13	60	Y	33.73311	-84.37575	30312	22786	19360	20221	98.5	3.4	0	6796	10824	11961	1	2455	1388	234413	44854	1656	502	1017	445032	6.4	9114.4	200	2.194329852	119.3686869	40.4	4.9375	1.375	1.602094241	1.925	1.925
1		2	Atlanta	4	32	55	Y	33.7995	-84.41119	30309	23359	21845	18739	97.6	3.4	0	6834	12109	11249	1.1	3363	4348	310330	81549	1959	821	1243	346940	2.4	9343.6	190	2.033477461	131.0585106	28.44444444	4.881679389	1.326315789	1.580838323	1.968421053	1.968421053
1		1	Atlanta	2	7	89	Y	33.80158	-84.39557	30309	23359	21845	18739	97.6	3.4	0	6834	12109	11249	1.1	3363	4348	310330	81549	1959	821	1243	346940	2.4	9343.6	190	2.033477461	131.0585106	28.44444444	4.881679389	1.326315789	1.580838323	1.968421053	1.968421053
1		1	Atlanta	2	21	50	Y	33.74834	-84.34104	30316	32108	31110	32495	96.6	12.5	0.1	2565	15541	16566	0.9	2037	1012	203224	57770	1520	422	1079	259826	6.2	12843.2	53	0.41266974	115.5471698	51.33333333	4.860465116	1.396226415	1.62	2.056603774	2.056603774
1	1	1	Atlanta	2	7	46	Y	33.73471	-84.38098	30312	22786	19360	20221	98.5	3.4	0	6796	10824	11961	1	2455	1388	234413	44854	1656	502	1017	445032	6.4	9114.4	200	2.194329852	119.3686869	40.4	4.9375	1.375	1.602094241	1.925	1.925
2	2	2	Atlanta	4	12	159	N	33.80082	-84.37224	30309	23359	21845	18739	97.6	3.4	0	6834	12109	11249	1.1	3363	4348	310330	81549	1959	821	1243	346940	2.4	9343.6	190	2.033477461	131.0585106	28.44444444	4.881679389	1.326315789	1.580838323	1.968421053	1.968421053
2	1	2	Atlanta	4	3	95	Y	33.75104	-84.36773	30312	22786	19360	20221	98.5	3.4	0	6796	10824	11961	1	2455	1388	234413	44854	1656	502	1017	445032	6.4	9114.4	200	2.194329852	119.3686869	40.4	4.9375	1.375	1.602094241	1.925	1.925
1	1	2	Atlanta	3	89	69	Y	33.77748	-84.38154	30308	17280	15413	11796	98	1.6	0	10836	10075	7205	1.2	3155	2380	259718	59088	1713	665	1162	326958	4.6	6912	210	3.038194444	141.4285714	36.27329193	4.880794702	1.285714286	1.494680851	1.933333333	1.933333333
1	1	1	Atlanta	2	39	100	N	33.74753	-84.34357	30316	32108	31110	32495	96.6	12.5	0.1	2565	15541	16566	0.9	2037	1012	203224	57770	1520	422	1079	259826	6.2	12843.2	53	0.41266974	115.5471698	51.33333333	4.860465116	1.396226415	1.62	2.056603774	2.056603774
2	2	2	Atlanta	4	6	279	Y	33.77142	-84.36551	30308	17280	15413	11796	98	1.6	0	10836	10075	7205	1.2	3155	2380	259718	59088	1713	665	1162	326958	4.6	6912	210	3.038194444	141.4285714	36.27329193	4.880794702	1.285714286	1.494680851	1.933333333	1.933333333
1	1	1	Atlanta	2	35	40	N	33.77934	-84.37039	30308	17280	15413	11796	98	1.6	0	10836	10075	7205	1.2	3155	2380	259718	59088	1713	665	1162	326958	4.6	6912	210	3.038194444	141.4285714	36.27329193	4.880794702	1.285714286	1.494680851	1.933333333	1.933333333
1	1	2	Atlanta	2	12	100	Y	33.77644	-84.38411	30308	17280	15413	11796	98	1.6	0	10836	10075	7205	1.2	3155	2380	259718	59088	1713	665	1162	326958	4.6	6912	210	3.038194444	141.4285714	36.27329193	4.880794702	1.285714286	1.494680851	1.933333333	1.933333333
1	1	1	Atlanta	3	18	145	Y	33.77777	-84.3805	30308	17280	15413	11796	98	1.6	0	10836	10075	7205	1.2	3155	2380	259718	59088	1713	665	1162	326958	4.6	6912	210	3.038194444	141.4285714	36.27329193	4.880794702	1.285714286	1.494680851	1.933333333	1.933333333
2	3	4	Atlanta	6	22	185	N	33.76892	-84.37058	30308	17280	15413	11796	98	1.6	0	10836	10075	7205	1.2	3155	2380	259718	59088	1713	665	1162	326958	4.6	6912	210	3.038194444	141.4285714	36.27329193	4.880794702	1.285714286	1.494680851	1.933333333	1.933333333
1	1	1	Atlanta	3	50	50	Y	33.73919	-84.3757	30312	22786	19360	20221	98.5	3.4	0	6796	10824	11961	1	2455	1388	234413	44854	1656	502	1017	445032	6.4	9114.4	200	2.194329852	119.3686869	40.4	4.9375	1.375	1.602094241	1.925	1.925
1	1	2	Atlanta	4	54	89	N	33.81192	-84.36621	30324	26343	24267	20317	99.1	5.3	0	5006	13630	12713	1.1	3915	3198	335525	66294	2081	684	1225	212039	4.2	10537.2	96	0.911057966	103.6736842	21.16923077	4.847457627	1.28125	1.47311828	1.6875	1.6875
1	1	1	Atlanta	2	6	159	Y	33.7725	-84.36719	30308	17280	15413	11796	98	1.6	0	10836	10075	7205	1.2	3155	2380	259718	59088	1713	665	1162	326958	4.6	6912	210	3.038194444	141.4285714	36.27329193	4.880794702	1.285714286	1.494680851	1.933333333	1.933333333
1	1	1	Atlanta	2	28	41	Y	33.81863	-84.3576	30324	26343	24267	20317	99.1	5.3	0	5006	13630	12713	1.1	3915	3198	335525	66294	2081	684	1225	212039	4.2	10537.2	96	0.911057966	103.6736842	21.16923077	4.847457627	1.28125	1.47311828	1.6875	1.6875
2	2	2	Atlanta	5	5	119	N	33.79343	-84.36418	30306	22667	22246	21199	100.7	4.4	0	5164	11446	11221	1.2	7148	6001	602236	94021	2787	796	1194	454084	2.3	9066.8	112	1.235275952	138.4594595	29.6	4.872093023	1.339285714	1.704081633	1.982142857	1.982142857
1	1	1	Atlanta	2	20	92	N	33.80722	-84.40005	30309	23359	21845	18739	97.6	3.4	0	6834	12109	11249	1.1	3363	4348	310330	81549	1959	821	1243	346940	2.4	9343.6	190	2.033477461	131.0585106	28.44444444	4.881679389	1.326315789	1.580838323	1.968421053	1.968421053
1	1	2	Atlanta	3	12	89	Y	33.77689	-84.3555	30306	22667	22246	21199	100.7	4.4	0	5164	11446	11221	1.2	7148	6001	602236	94021	2787	796	1194	454084	2.3	9066.8	112	1.235275952	138.4594595	29.6	4.872093023	1.339285714	1.704081633	1.982142857	1.982142857
2	3	5	Atlanta	8	44	120	Y	33.75509	-84.33918	30307	19520	18004	16646	99.2	4.6	0	4274	9748	9771	1.1	5331	4864	458614	83765	2301	809	1123	381747	3.1	7808	130	1.664959016	119.9147287	44.06315789	4.892857143	1.292307692	1.603305785	1.953846154	1.953846154
1		1	Atlanta	3	6	125	Y	33.77714	-84.40933	30313	11189	9495	11035	98.3	1.1	0	10062	7009	4180	0.9	1977	2122	229085	43876	1867	843	965	607748	15.1	4475.6	79	1.765126463	97.50649351	54.40277778	4.781690141	1.164556962	1.2	1.936708861	1.936708861
1	1	1	Atlanta	4	142	55	N	33.76325	-84.38757	30313	11189	9495	11035	98.3	1.1	0	10062	7009	4180	0.9	1977	2122	229085	43876	1867	843	965	607748	15.1	4475.6	79	1.765126463	97.50649351	54.40277778	4.781690141	1.164556962	1.2	1.936708861	1.936708861
2	3	5	Atlanta	7	10	290	Y	33.77518	-84.37286	30308	17280	15413	11796	98	1.6	0	10836	10075	7205	1.2	3155	2380	259718	59088	1713	665	1162	326958	4.6	6912	210	3.038194444	141.4285714	36.27329193	4.880794702	1.285714286	1.494680851	1.933333333	1.933333333
1	1	1	Atlanta	2	4	110	Y	33.79332	-84.39579	30309	23359	21845	18739	97.6	3.4	0	6834	12109	11249	1.1	3363	4348	310330	81549	1959	821	1243	346940	2.4	9343.6	190	2.033477461	131.0585106	28.44444444	4.881679389	1.326315789	1.580838323	1.968421053	1.968421053
1	2	2	Atlanta	4	22	90	Y	33.80824	-84.37095	30324	26343	24267	20317	99.1	5.3	0	5006	13630	12713	1.1	3915	3198	335525	66294	2081	684	1225	212039	4.2	10537.2	96	0.911057966	103.6736842	21.16923077	4.847457627	1.28125	1.47311828	1.6875	1.6875
1	2	2	Decatur	5	20	139	Y	33.77246	-84.30733	30317	13265	11970	13981	97.1	3.5	0	3777	6269	6995	1	3071	1381	272815	63369	1736	457	950	245386	6.1	5306	75	1.413494158	104.7432432	35.28070175	4.944444444	1.459459459	1.845070423	2.146666667	2.146666667
1	1	1	Atlanta	3	5	150	N	33.75869	-84.3229	30317	13265	11970	13981	97.1	3.5	0	3777	6269	6995	1	3071	1381	272815	63369	1736	457	950	245386	6.1	5306	75	1.413494158	104.7432432	35.28070175	4.944444444	1.459459459	1.845070423	2.146666667	2.146666667
1	1	1	Atlanta	2	10	65	N	33.75879	-84.3526	30307	19520	18004	16646	99.2	4.6	0	4274	9748	9771	1.1	5331	4864	458614	83765	2301	809	1123	381747	3.1	7808	130	1.664959016	119.9147287	44.06315789	4.892857143	1.292307692	1.603305785	1.953846154	1.953846154
1	1	1	Atlanta	2	10	40	Y	33.80804	-84.36947	30324	26343	24267	20317	99.1	5.3	0	5006	13630	12713	1.1	3915	3198	335525	66294	2081	684	1225	212039	4.2	10537.2	96	0.911057966	103.6736842	21.16923077	4.847457627	1.28125	1.47311828	1.6875	1.6875
1	1	1	Atlanta	3	7	130	Y	33.78552	-84.38767	30309	23359	21845	18739	97.6	3.4	0	6834	12109	11249	1.1	3363	4348	310330	81549	1959	821	1243	346940	2.4	9343.6	190	2.033477461	131.0585106	28.44444444	4.881679389	1.326315789	1.580838323	1.968421053	1.968421053
1	1	1	Atlanta	3	191	79	Y	33.77221	-84.38453	30308	17280	15413	11796	98	1.6	0	10836	10075	7205	1.2	3155	2380	259718	59088	1713	665	1162	326958	4.6	6912	210	3.038194444	141.4285714	36.27329193	4.880794702	1.285714286	1.494680851	1.933333333	1.933333333
1	1	3	Atlanta	4	5	49	N	33.77266	-84.37163	30308	17280	15413	11796	98	1.6	0	10836	10075	7205	1.2	3155	2380	259718	59088	1713	665	1162	326958	4.6	6912	210	3.038194444	141.4285714	36.27329193	4.880794702	1.285714286	1.494680851	1.933333333	1.933333333
2	2	2	Atlanta	4	13	129	Y	33.77193	-84.38007	30308	17280	15413	11796	98	1.6	0	10836	10075	7205	1.2	3155	2380	259718	59088	1713	665	1162	326958	4.6	6912	210	3.038194444	141.4285714	36.27329193	4.880794702	1.285714286	1.494680851	1.933333333	1.933333333
1	2	3	Atlanta	6	45	79	Y	33.75197	-84.31586	30317	13265	11970	13981	97.1	3.5	0	3777	6269	6995	1	3071	1381	272815	63369	1736	457	950	245386	6.1	5306	75	1.413494158	104.7432432	35.28070175	4.944444444	1.459459459	1.845070423	2.146666667	2.146666667
1	1	2	Atlanta	4	10	200	Y	33.77771	-84.38409	30308	17280	15413	11796	98	1.6	0	10836	10075	7205	1.2	3155	2380	259718	59088	1713	665	1162	326958	4.6	6912	210	3.038194444	141.4285714	36.27329193	4.880794702	1.285714286	1.494680851	1.933333333	1.933333333
1		1	Atlanta	2	77	99	Y	33.74056	-84.35701	30316	32108	31110	32495	96.6	12.5	0.1	2565	15541	16566	0.9	2037	1012	203224	57770	1520	422	1079	259826	6.2	12843.2	53	0.41266974	115.5471698	51.33333333	4.860465116	1.396226415	1.62	2.056603774	2.056603774
1		1	Atlanta	2	130	85	Y	33.79111	-84.37674	30309	23359	21845	18739	97.6	3.4	0	6834	12109	11249	1.1	3363	4348	310330	81549	1959	821	1243	346940	2.4	9343.6	190	2.033477461	131.0585106	28.44444444	4.881679389	1.326315789	1.580838323	1.968421053	1.968421053
1	1	2	Atlanta	2	154	38	Y	33.74724	-84.36534	30312	22786	19360	20221	98.5	3.4	0	6796	10824	11961	1	2455	1388	234413	44854	1656	502	1017	445032	6.4	9114.4	200	2.194329852	119.3686869	40.4	4.9375	1.375	1.602094241	1.925	1.925
4	4	4	Atlanta	8	4	160	Y	33.72626	-84.38675	30315	34193	33857	40288	96.4	11.3	0	3022	17307	16885	0.7	1085	523	101446	24647	1177	329	824	156424	14	13677.2	15	0.10967157	80.6	17.75	4.75	1.533333333	1.733333333	2.333333333	2.333333333
1	1	1	Atlanta	1	14	30	Y	33.80783	-84.40051	30309	23359	21845	18739	97.6	3.4	0	6834	12109	11249	1.1	3363	4348	310330	81549	1959	821	1243	346940	2.4	9343.6	190	2.033477461	131.0585106	28.44444444	4.881679389	1.326315789	1.580838323	1.968421053	1.968421053
1		1	Atlanta	2	8	189	N	33.77345	-84.367	30308	17280	15413	11796	98	1.6	0	10836	10075	7205	1.2	3155	2380	259718	59088	1713	665	1162	326958	4.6	6912	210	3.038194444	141.4285714	36.27329193	4.880794702	1.285714286	1.494680851	1.933333333	1.933333333
1	1	1	Atlanta	1	32	34	Y	33.75564	-84.36986	30312	22786	19360	20221	98.5	3.4	0	6796	10824	11961	1	2455	1388	234413	44854	1656	502	1017	445032	6.4	9114.4	200	2.194329852	119.3686869	40.4	4.9375	1.375	1.602094241	1.925	1.925
1	1	1	Atlanta	2	9	55	Y	33.73365	-84.36152	30312	22786	19360	20221	98.5	3.4	0	6796	10824	11961	1	2455	1388	234413	44854	1656	502	1017	445032	6.4	9114.4	200	2.194329852	119.3686869	40.4	4.9375	1.375	1.602094241	1.925	1.925
1	1	1	Atlanta	4	3	185	Y	33.79736	-84.40489	30309	23359	21845	18739	97.6	3.4	0	6834	12109	11249	1.1	3363	4348	310330	81549	1959	821	1243	346940	2.4	9343.6	190	2.033477461	131.0585106	28.44444444	4.881679389	1.326315789	1.580838323	1.968421053	1.968421053
1	1	1	Atlanta	2	135	79	Y	33.76842	-84.36856	30308	17280	15413	11796	98	1.6	0	10836	10075	7205	1.2	3155	2380	259718	59088	1713	665	1162	326958	4.6	6912	210	3.038194444	141.4285714	36.27329193	4.880794702	1.285714286	1.494680851	1.933333333	1.933333333
1	1	1	Atlanta	2	121	70	N	33.76353	-84.38875	30313	11189	9495	11035	98.3	1.1	0	10062	7009	4180	0.9	1977	2122	229085	43876	1867	843	965	607748	15.1	4475.6	79	1.765126463	97.50649351	54.40277778	4.781690141	1.164556962	1.2	1.936708861	1.936708861
1	1	1	Atlanta	2	84	100	Y	33.78406	-84.38036	30309	23359	21845	18739	97.6	3.4	0	6834	12109	11249	1.1	3363	4348	310330	81549	1959	821	1243	346940	2.4	9343.6	190	2.033477461	131.0585106	28.44444444	4.881679389	1.326315789	1.580838323	1.968421053	1.968421053
2	3	5	Atlanta	6	24	73	N	33.72065	-84.37959	30315	34193	33857	40288	96.4	11.3	0	3022	17307	16885	0.7	1085	523	101446	24647	1177	329	824	156424	14	13677.2	15	0.10967157	80.6	17.75	4.75	1.533333333	1.733333333	2.333333333	2.333333333
2	2	2	Atlanta	5	37	92	Y	33.78503	-84.40127	30309	23359	21845	18739	97.6	3.4	0	6834	12109	11249	1.1	3363	4348	310330	81549	1959	821	1243	346940	2.4	9343.6	190	2.033477461	131.0585106	28.44444444	4.881679389	1.326315789	1.580838323	1.968421053	1.968421053
1		1	Atlanta	2	165	135	Y	33.79657	-84.37625	30309	23359	21845	18739	97.6	3.4	0	6834	12109	11249	1.1	3363	4348	310330	81549	1959	821	1243	346940	2.4	9343.6	190	2.033477461	131.0585106	28.44444444	4.881679389	1.326315789	1.580838323	1.968421053	1.968421053
1	2	1	Atlanta	2	27	120	Y	33.78288	-84.40764	30313	11189	9495	11035	98.3	1.1	0	10062	7009	4180	0.9	1977	2122	229085	43876	1867	843	965	607748	15.1	4475.6	79	1.765126463	97.50649351	54.40277778	4.781690141	1.164556962	1.2	1.936708861	1.936708861
1	1	3	Atlanta	4	8	95	Y	33.78893	-84.37727	30309	23359	21845	18739	97.6	3.4	0	6834	12109	11249	1.1	3363	4348	310330	81549	1959	821	1243	346940	2.4	9343.6	190	2.033477461	131.0585106	28.44444444	4.881679389	1.326315789	1.580838323	1.968421053	1.968421053
1	1	1	Atlanta	2	34	70	Y	33.74174	-84.37898	30312	22786	19360	20221	98.5	3.4	0	6796	10824	11961	1	2455	1388	234413	44854	1656	502	1017	445032	6.4	9114.4	200	2.194329852	119.3686869	40.4	4.9375	1.375	1.602094241	1.925	1.925
1	1	1	Atlanta	2	129	104	Y	33.79063	-84.3828	30309	23359	21845	18739	97.6	3.4	0	6834	12109	11249	1.1	3363	4348	310330	81549	1959	821	1243	346940	2.4	9343.6	190	2.033477461	131.0585106	28.44444444	4.881679389	1.326315789	1.580838323	1.968421053	1.968421053
2	2	5	Atlanta	8	38	169	N	33.79813	-84.39431	30309	23359	21845	18739	97.6	3.4	0	6834	12109	11249	1.1	3363	4348	310330	81549	1959	821	1243	346940	2.4	9343.6	190	2.033477461	131.0585106	28.44444444	4.881679389	1.326315789	1.580838323	1.968421053	1.968421053
1		1	Atlanta	2	63	78	Y	33.78739	-84.37822	30309	23359	21845	18739	97.6	3.4	0	6834	12109	11249	1.1	3363	4348	310330	81549	1959	821	1243	346940	2.4	9343.6	190	2.033477461	131.0585106	28.44444444	4.881679389	1.326315789	1.580838323	1.968421053	1.968421053
1	1	2	Atlanta	4	17	82	Y	33.76354	-84.3881	30313	11189	9495	11035	98.3	1.1	0	10062	7009	4180	0.9	1977	2122	229085	43876	1867	843	965	607748	15.1	4475.6	79	1.765126463	97.50649351	54.40277778	4.781690141	1.164556962	1.2	1.936708861	1.936708861
2	2	3	Atlanta	7	11	180	N	33.79159	-84.39615	30309	23359	21845	18739	97.6	3.4	0	6834	12109	11249	1.1	3363	4348	310330	81549	1959	821	1243	346940	2.4	9343.6	190	2.033477461	131.0585106	28.44444444	4.881679389	1.326315789	1.580838323	1.968421053	1.968421053
1	2	2	Atlanta	5	14	193	Y	33.77526	-84.37467	30308	17280	15413	11796	98	1.6	0	10836	10075	7205	1.2	3155	2380	259718	59088	1713	665	1162	326958	4.6	6912	210	3.038194444	141.4285714	36.27329193	4.880794702	1.285714286	1.494680851	1.933333333	1.933333333
2	2	2	Atlanta	4	35	110	Y	33.74718	-84.34453	30316	32108	31110	32495	96.6	12.5	0.1	2565	15541	16566	0.9	2037	1012	203224	57770	1520	422	1079	259826	6.2	12843.2	53	0.41266974	115.5471698	51.33333333	4.860465116	1.396226415	1.62	2.056603774	2.056603774
2	3	4	Atlanta	5	101	152	Y	33.80157	-84.37255	30309	23359	21845	18739	97.6	3.4	0	6834	12109	11249	1.1	3363	4348	310330	81549	1959	821	1243	346940	2.4	9343.6	190	2.033477461	131.0585106	28.44444444	4.881679389	1.326315789	1.580838323	1.968421053	1.968421053
2	2	2	Atlanta	4	6	145	Y	33.78087	-84.41014	30313	11189	9495	11035	98.3	1.1	0	10062	7009	4180	0.9	1977	2122	229085	43876	1867	843	965	607748	15.1	4475.6	79	1.765126463	97.50649351	54.40277778	4.781690141	1.164556962	1.2	1.936708861	1.936708861
1	1	2	Atlanta	3	34	79	Y	33.77928	-84.37192	30308	17280	15413	11796	98	1.6	0	10836	10075	7205	1.2	3155	2380	259718	59088	1713	665	1162	326958	4.6	6912	210	3.038194444	141.4285714	36.27329193	4.880794702	1.285714286	1.494680851	1.933333333	1.933333333
1	1	2	Atlanta	5	56	89	Y	33.76218	-84.38898	30313	11189	9495	11035	98.3	1.1	0	10062	7009	4180	0.9	1977	2122	229085	43876	1867	843	965	607748	15.1	4475.6	79	1.765126463	97.50649351	54.40277778	4.781690141	1.164556962	1.2	1.936708861	1.936708861
1	1	1	Atlanta	2	55	50	Y	33.7454	-84.32443	30317	13265	11970	13981	97.1	3.5	0	3777	6269	6995	1	3071	1381	272815	63369	1736	457	950	245386	6.1	5306	75	1.413494158	104.7432432	35.28070175	4.944444444	1.459459459	1.845070423	2.146666667	2.146666667
1	1	2	Atlanta	3	70	80	Y	33.80786	-84.33935	30324	26343	24267	20317	99.1	5.3	0	5006	13630	12713	1.1	3915	3198	335525	66294	2081	684	1225	212039	4.2	10537.2	96	0.911057966	103.6736842	21.16923077	4.847457627	1.28125	1.47311828	1.6875	1.6875
1	1	2	Atlanta	3	22	85	Y	33.76307	-84.3505	30307	19520	18004	16646	99.2	4.6	0	4274	9748	9771	1.1	5331	4864	458614	83765	2301	809	1123	381747	3.1	7808	130	1.664959016	119.9147287	44.06315789	4.892857143	1.292307692	1.603305785	1.953846154	1.953846154
1		1	Atlanta	2	8	85	Y	33.75353	-84.35184	30307	19520	18004	16646	99.2	4.6	0	4274	9748	9771	1.1	5331	4864	458614	83765	2301	809	1123	381747	3.1	7808	130	1.664959016	119.9147287	44.06315789	4.892857143	1.292307692	1.603305785	1.953846154	1.953846154
1	1	1	Atlanta	1	12	45	Y	33.75308	-84.34256	30307	19520	18004	16646	99.2	4.6	0	4274	9748	9771	1.1	5331	4864	458614	83765	2301	809	1123	381747	3.1	7808	130	1.664959016	119.9147287	44.06315789	4.892857143	1.292307692	1.603305785	1.953846154	1.953846154
1	1	1	Atlanta	1	20	35	Y	33.76249	-84.36195	30308	17280	15413	11796	98	1.6	0	10836	10075	7205	1.2	3155	2380	259718	59088	1713	665	1162	326958	4.6	6912	210	3.038194444	141.4285714	36.27329193	4.880794702	1.285714286	1.494680851	1.933333333	1.933333333
1	1	1	Atlanta	2	9	205	Y	33.77307	-84.38244	30308	17280	15413	11796	98	1.6	0	10836	10075	7205	1.2	3155	2380	259718	59088	1713	665	1162	326958	4.6	6912	210	3.038194444	141.4285714	36.27329193	4.880794702	1.285714286	1.494680851	1.933333333	1.933333333
2	3	4	Atlanta	6	47	80	Y	33.74061	-84.37945	30312	22786	19360	20221	98.5	3.4	0	6796	10824	11961	1	2455	1388	234413	44854	1656	502	1017	445032	6.4	9114.4	200	2.194329852	119.3686869	40.4	4.9375	1.375	1.602094241	1.925	1.925
1		1	Atlanta	2	8	75	Y	33.7738	-84.38481	30308	17280	15413	11796	98	1.6	0	10836	10075	7205	1.2	3155	2380	259718	59088	1713	665	1162	326958	4.6	6912	210	3.038194444	141.4285714	36.27329193	4.880794702	1.285714286	1.494680851	1.933333333	1.933333333
1	1	2	Atlanta	3	104	79	Y	33.77907	-84.38138	30308	17280	15413	11796	98	1.6	0	10836	10075	7205	1.2	3155	2380	259718	59088	1713	665	1162	326958	4.6	6912	210	3.038194444	141.4285714	36.27329193	4.880794702	1.285714286	1.494680851	1.933333333	1.933333333
2	2	3	Atlanta	6	9	325	Y	33.77617	-84.3784	30308	17280	15413	11796	98	1.6	0	10836	10075	7205	1.2	3155	2380	259718	59088	1713	665	1162	326958	4.6	6912	210	3.038194444	141.4285714	36.27329193	4.880794702	1.285714286	1.494680851	1.933333333	1.933333333
1	2	2	Atlanta	6	5	115	Y	33.81761	-84.34598	30324	26343	24267	20317	99.1	5.3	0	5006	13630	12713	1.1	3915	3198	335525	66294	2081	684	1225	212039	4.2	10537.2	96	0.911057966	103.6736842	21.16923077	4.847457627	1.28125	1.47311828	1.6875	1.6875
2	2	3	Atlanta	6	6	400	N	33.77622	-84.40686	30313	11189	9495	11035	98.3	1.1	0	10062	7009	4180	0.9	1977	2122	229085	43876	1867	843	965	607748	15.1	4475.6	79	1.765126463	97.50649351	54.40277778	4.781690141	1.164556962	1.2	1.936708861	1.936708861
1	1	1	Atlanta	2	85	78	Y	33.75416	-84.37653	30312	22786	19360	20221	98.5	3.4	0	6796	10824	11961	1	2455	1388	234413	44854	1656	502	1017	445032	6.4	9114.4	200	2.194329852	119.3686869	40.4	4.9375	1.375	1.602094241	1.925	1.925
1	1	3	Atlanta	4	4	48	N	33.77256	-84.3731	30308	17280	15413	11796	98	1.6	0	10836	10075	7205	1.2	3155	2380	259718	59088	1713	665	1162	326958	4.6	6912	210	3.038194444	141.4285714	36.27329193	4.880794702	1.285714286	1.494680851	1.933333333	1.933333333
1	1	1	Atlanta	2	25	60	Y	33.81132	-84.34066	30324	26343	24267	20317	99.1	5.3	0	5006	13630	12713	1.1	3915	3198	335525	66294	2081	684	1225	212039	4.2	10537.2	96	0.911057966	103.6736842	21.16923077	4.847457627	1.28125	1.47311828	1.6875	1.6875
1	1	1	Atlanta	4	8	54	Y	33.76381	-84.38563	30308	17280	15413	11796	98	1.6	0	10836	10075	7205	1.2	3155	2380	259718	59088	1713	665	1162	326958	4.6	6912	210	3.038194444	141.4285714	36.27329193	4.880794702	1.285714286	1.494680851	1.933333333	1.933333333
2	1	1	Atlanta	2	5	239	Y	33.76761	-84.35929	30306	22667	22246	21199	100.7	4.4	0	5164	11446	11221	1.2	7148	6001	602236	94021	2787	796	1194	454084	2.3	9066.8	112	1.235275952	138.4594595	29.6	4.872093023	1.339285714	1.704081633	1.982142857	1.982142857
1	1	1	Atlanta	2	10	60	Y	33.7512	-84.36305	30312	22786	19360	20221	98.5	3.4	0	6796	10824	11961	1	2455	1388	234413	44854	1656	502	1017	445032	6.4	9114.4	200	2.194329852	119.3686869	40.4	4.9375	1.375	1.602094241	1.925	1.925
1	1	1	Atlanta	2	3	79	Y	33.78607	-84.35641	30306	22667	22246	21199	100.7	4.4	0	5164	11446	11221	1.2	7148	6001	602236	94021	2787	796	1194	454084	2.3	9066.8	112	1.235275952	138.4594595	29.6	4.872093023	1.339285714	1.704081633	1.982142857	1.982142857
1		1	Atlanta	2	67	70	Y	33.76824	-84.39312	30313	11189	9495	11035	98.3	1.1	0	10062	7009	4180	0.9	1977	2122	229085	43876	1867	843	965	607748	15.1	4475.6	79	1.765126463	97.50649351	54.40277778	4.781690141	1.164556962	1.2	1.936708861	1.936708861
1	1	1	Atlanta	2	11	99	Y	33.77368	-84.35063	30306	22667	22246	21199	100.7	4.4	0	5164	11446	11221	1.2	7148	6001	602236	94021	2787	796	1194	454084	2.3	9066.8	112	1.235275952	138.4594595	29.6	4.872093023	1.339285714	1.704081633	1.982142857	1.982142857
2	2	2	Atlanta	5	16	299	Y	33.77309	-84.36523	30308	17280	15413	11796	98	1.6	0	10836	10075	7205	1.2	3155	2380	259718	59088	1713	665	1162	326958	4.6	6912	210	3.038194444	141.4285714	36.27329193	4.880794702	1.285714286	1.494680851	1.933333333	1.933333333
1	1	1	Atlanta	1	16	90	Y	33.79086	-84.33899	30306	22667	22246	21199	100.7	4.4	0	5164	11446	11221	1.2	7148	6001	602236	94021	2787	796	1194	454084	2.3	9066.8	112	1.235275952	138.4594595	29.6	4.872093023	1.339285714	1.704081633	1.982142857	1.982142857
1	1	1	Atlanta	2	10	125	Y	33.74933	-84.369	30312	22786	19360	20221	98.5	3.4	0	6796	10824	11961	1	2455	1388	234413	44854	1656	502	1017	445032	6.4	9114.4	200	2.194329852	119.3686869	40.4	4.9375	1.375	1.602094241	1.925	1.925
2	2	2	Atlanta	4	5	229	Y	33.82142	-84.3886	30305	23394	22999	21380	100.4	6.4	0	3635	11153	12241	1.2	6415	6966	549848	91147	2733	1220	1237	789677	2.3	9357.6	26	0.277849021	139.1538462	19.93333333	4.9	1.384615385	1.769230769	1.807692308	1.807692308
2	2	2	Atlanta	7	11	145	Y	33.77988	-84.38483	30308	17280	15413	11796	98	1.6	0	10836	10075	7205	1.2	3155	2380	259718	59088	1713	665	1162	326958	4.6	6912	210	3.038194444	141.4285714	36.27329193	4.880794702	1.285714286	1.494680851	1.933333333	1.933333333
1	1	1	Atlanta	1	7	55	Y	33.75593	-84.3519	30307	19520	18004	16646	99.2	4.6	0	4274	9748	9771	1.1	5331	4864	458614	83765	2301	809	1123	381747	3.1	7808	130	1.664959016	119.9147287	44.06315789	4.892857143	1.292307692	1.603305785	1.953846154	1.953846154
2	3	2	Atlanta	4	3	250	N	33.7504	-84.33029	30317	13265	11970	13981	97.1	3.5	0	3777	6269	6995	1	3071	1381	272815	63369	1736	457	950	245386	6.1	5306	75	1.413494158	104.7432432	35.28070175	4.944444444	1.459459459	1.845070423	2.146666667	2.146666667
1		1	Atlanta	2	13	99	N	33.80234	-84.39616	30309	23359	21845	18739	97.6	3.4	0	6834	12109	11249	1.1	3363	4348	310330	81549	1959	821	1243	346940	2.4	9343.6	190	2.033477461	131.0585106	28.44444444	4.881679389	1.326315789	1.580838323	1.968421053	1.968421053
1	2	1	Atlanta	2	7	84	Y	33.79278	-84.35256	30306	22667	22246	21199	100.7	4.4	0	5164	11446	11221	1.2	7148	6001	602236	94021	2787	796	1194	454084	2.3	9066.8	112	1.235275952	138.4594595	29.6	4.872093023	1.339285714	1.704081633	1.982142857	1.982142857
1	1	1	Atlanta	2	17	80	N	33.78678	-84.3788	30309	23359	21845	18739	97.6	3.4	0	6834	12109	11249	1.1	3363	4348	310330	81549	1959	821	1243	346940	2.4	9343.6	190	2.033477461	131.0585106	28.44444444	4.881679389	1.326315789	1.580838323	1.968421053	1.968421053
2	2	3	Atlanta	6	27	199	Y	33.77864	-84.37443	30308	17280	15413	11796	98	1.6	0	10836	10075	7205	1.2	3155	2380	259718	59088	1713	665	1162	326958	4.6	6912	210	3.038194444	141.4285714	36.27329193	4.880794702	1.285714286	1.494680851	1.933333333	1.933333333
1	1	1	Atlanta	2	73	62	Y	33.79323	-84.39544	30309	23359	21845	18739	97.6	3.4	0	6834	12109	11249	1.1	3363	4348	310330	81549	1959	821	1243	346940	2.4	9343.6	190	2.033477461	131.0585106	28.44444444	4.881679389	1.326315789	1.580838323	1.968421053	1.968421053
1	1	1	Atlanta	2	217	48	Y	33.77692	-84.37905	30308	17280	15413	11796	98	1.6	0	10836	10075	7205	1.2	3155	2380	259718	59088	1713	665	1162	326958	4.6	6912	210	3.038194444	141.4285714	36.27329193	4.880794702	1.285714286	1.494680851	1.933333333	1.933333333
1	1	1	Atlanta	2	27	60	Y	33.76326	-84.34514	30307	19520	18004	16646	99.2	4.6	0	4274	9748	9771	1.1	5331	4864	458614	83765	2301	809	1123	381747	3.1	7808	130	1.664959016	119.9147287	44.06315789	4.892857143	1.292307692	1.603305785	1.953846154	1.953846154
1		2	Atlanta	1	3	94	Y	33.77473	-84.38577	30308	17280	15413	11796	98	1.6	0	10836	10075	7205	1.2	3155	2380	259718	59088	1713	665	1162	326958	4.6	6912	210	3.038194444	141.4285714	36.27329193	4.880794702	1.285714286	1.494680851	1.933333333	1.933333333
1	1	2	Atlanta	4	15	120	Y	33.76208	-84.38734	30313	11189	9495	11035	98.3	1.1	0	10062	7009	4180	0.9	1977	2122	229085	43876	1867	843	965	607748	15.1	4475.6	79	1.765126463	97.50649351	54.40277778	4.781690141	1.164556962	1.2	1.936708861	1.936708861
1	1	5	Atlanta	6	81	79	N	33.76269	-84.32843	30307	19520	18004	16646	99.2	4.6	0	4274	9748	9771	1.1	5331	4864	458614	83765	2301	809	1123	381747	3.1	7808	130	1.664959016	119.9147287	44.06315789	4.892857143	1.292307692	1.603305785	1.953846154	1.953846154
1	1	1	Atlanta	3	21	92	Y	33.75756	-84.3477	30307	19520	18004	16646	99.2	4.6	0	4274	9748	9771	1.1	5331	4864	458614	83765	2301	809	1123	381747	3.1	7808	130	1.664959016	119.9147287	44.06315789	4.892857143	1.292307692	1.603305785	1.953846154	1.953846154
1	1	1	Atlanta	4	20	64	N	33.76303	-84.38683	30313	11189	9495	11035	98.3	1.1	0	10062	7009	4180	0.9	1977	2122	229085	43876	1867	843	965	607748	15.1	4475.6	79	1.765126463	97.50649351	54.40277778	4.781690141	1.164556962	1.2	1.936708861	1.936708861
1		1	Atlanta	2	208	78	Y	33.77049	-84.33529	30307	19520	18004	16646	99.2	4.6	0	4274	9748	9771	1.1	5331	4864	458614	83765	2301	809	1123	381747	3.1	7808	130	1.664959016	119.9147287	44.06315789	4.892857143	1.292307692	1.603305785	1.953846154	1.953846154
1	1	1	Atlanta	2	113	65	Y	33.74982	-84.30979	30317	13265	11970	13981	97.1	3.5	0	3777	6269	6995	1	3071	1381	272815	63369	1736	457	950	245386	6.1	5306	75	1.413494158	104.7432432	35.28070175	4.944444444	1.459459459	1.845070423	2.146666667	2.146666667
1		1	Atlanta	2	21	75	Y	33.76748	-84.33589	30307	19520	18004	16646	99.2	4.6	0	4274	9748	9771	1.1	5331	4864	458614	83765	2301	809	1123	381747	3.1	7808	130	1.664959016	119.9147287	44.06315789	4.892857143	1.292307692	1.603305785	1.953846154	1.953846154
1	1	1	Atlanta	2	5	90	N	33.80592	-84.37543	30309	23359	21845	18739	97.6	3.4	0	6834	12109	11249	1.1	3363	4348	310330	81549	1959	821	1243	346940	2.4	9343.6	190	2.033477461	131.0585106	28.44444444	4.881679389	1.326315789	1.580838323	1.968421053	1.968421053
1	1	3	Atlanta	6	44	69	Y	33.7897	-84.37813	30309	23359	21845	18739	97.6	3.4	0	6834	12109	11249	1.1	3363	4348	310330	81549	1959	821	1243	346940	2.4	9343.6	190	2.033477461	131.0585106	28.44444444	4.881679389	1.326315789	1.580838323	1.968421053	1.968421053
2	1	1	Atlanta	2	21	100	N	33.82172	-84.37144	30324	26343	24267	20317	99.1	5.3	0	5006	13630	12713	1.1	3915	3198	335525	66294	2081	684	1225	212039	4.2	10537.2	96	0.911057966	103.6736842	21.16923077	4.847457627	1.28125	1.47311828	1.6875	1.6875
2	3	6	Atlanta	12	19	199	Y	33.74991	-84.35049	30307	19520	18004	16646	99.2	4.6	0	4274	9748	9771	1.1	5331	4864	458614	83765	2301	809	1123	381747	3.1	7808	130	1.664959016	119.9147287	44.06315789	4.892857143	1.292307692	1.603305785	1.953846154	1.953846154
1	1	1	Atlanta	2	4	40	N	33.72599	-84.38019	30315	34193	33857	40288	96.4	11.3	0	3022	17307	16885	0.7	1085	523	101446	24647	1177	329	824	156424	14	13677.2	15	0.10967157	80.6	17.75	4.75	1.533333333	1.733333333	2.333333333	2.333333333
1	2	2	Atlanta	4	14	55	Y	33.75323	-84.34966	30307	19520	18004	16646	99.2	4.6	0	4274	9748	9771	1.1	5331	4864	458614	83765	2301	809	1123	381747	3.1	7808	130	1.664959016	119.9147287	44.06315789	4.892857143	1.292307692	1.603305785	1.953846154	1.953846154
1	1	1	Atlanta	2	87	65	Y	33.7449	-84.37635	30312	22786	19360	20221	98.5	3.4	0	6796	10824	11961	1	2455	1388	234413	44854	1656	502	1017	445032	6.4	9114.4	200	2.194329852	119.3686869	40.4	4.9375	1.375	1.602094241	1.925	1.925
1	1	1	Atlanta	2	10	75	Y	33.76388	-84.34454	30307	19520	18004	16646	99.2	4.6	0	4274	9748	9771	1.1	5331	4864	458614	83765	2301	809	1123	381747	3.1	7808	130	1.664959016	119.9147287	44.06315789	4.892857143	1.292307692	1.603305785	1.953846154	1.953846154
1	1	1	Atlanta	2	8	79	Y	33.7835	-84.34344	30306	22667	22246	21199	100.7	4.4	0	5164	11446	11221	1.2	7148	6001	602236	94021	2787	796	1194	454084	2.3	9066.8	112	1.235275952	138.4594595	29.6	4.872093023	1.339285714	1.704081633	1.982142857	1.982142857
1	1	1	Atlanta	3	15	175	N	33.77645	-84.37747	30308	17280	15413	11796	98	1.6	0	10836	10075	7205	1.2	3155	2380	259718	59088	1713	665	1162	326958	4.6	6912	210	3.038194444	141.4285714	36.27329193	4.880794702	1.285714286	1.494680851	1.933333333	1.933333333
2	2	2	Atlanta	4	5	170	N	33.76679	-84.38933	30313	11189	9495	11035	98.3	1.1	0	10062	7009	4180	0.9	1977	2122	229085	43876	1867	843	965	607748	15.1	4475.6	79	1.765126463	97.50649351	54.40277778	4.781690141	1.164556962	1.2	1.936708861	1.936708861
1	1	4	Atlanta	6	6	99	Y	33.78872	-84.38007	30309	23359	21845	18739	97.6	3.4	0	6834	12109	11249	1.1	3363	4348	310330	81549	1959	821	1243	346940	2.4	9343.6	190	2.033477461	131.0585106	28.44444444	4.881679389	1.326315789	1.580838323	1.968421053	1.968421053
1	1	1	Atlanta	2	91	50	N	33.77601	-84.37513	30308	17280	15413	11796	98	1.6	0	10836	10075	7205	1.2	3155	2380	259718	59088	1713	665	1162	326958	4.6	6912	210	3.038194444	141.4285714	36.27329193	4.880794702	1.285714286	1.494680851	1.933333333	1.933333333
1	1	1	Atlanta	2	5	70	Y	33.77455	-84.37349	30308	17280	15413	11796	98	1.6	0	10836	10075	7205	1.2	3155	2380	259718	59088	1713	665	1162	326958	4.6	6912	210	3.038194444	141.4285714	36.27329193	4.880794702	1.285714286	1.494680851	1.933333333	1.933333333
1	1	1	Atlanta	2	26	85	Y	33.77012	-84.34327	30307	19520	18004	16646	99.2	4.6	0	4274	9748	9771	1.1	5331	4864	458614	83765	2301	809	1123	381747	3.1	7808	130	1.664959016	119.9147287	44.06315789	4.892857143	1.292307692	1.603305785	1.953846154	1.953846154
1		1	Atlanta	2	34	77	Y	33.78656	-84.38029	30309	23359	21845	18739	97.6	3.4	0	6834	12109	11249	1.1	3363	4348	310330	81549	1959	821	1243	346940	2.4	9343.6	190	2.033477461	131.0585106	28.44444444	4.881679389	1.326315789	1.580838323	1.968421053	1.968421053
1	1	1	Atlanta	2	107	60	Y	33.75637	-84.34316	30307	19520	18004	16646	99.2	4.6	0	4274	9748	9771	1.1	5331	4864	458614	83765	2301	809	1123	381747	3.1	7808	130	1.664959016	119.9147287	44.06315789	4.892857143	1.292307692	1.603305785	1.953846154	1.953846154
1	1	1	Atlanta	2	4	50	N	33.76579	-84.40608	30313	11189	9495	11035	98.3	1.1	0	10062	7009	4180	0.9	1977	2122	229085	43876	1867	843	965	607748	15.1	4475.6	79	1.765126463	97.50649351	54.40277778	4.781690141	1.164556962	1.2	1.936708861	1.936708861
1	1	2	Atlanta	4	33	70	Y	33.77694	-84.36842	30308	17280	15413	11796	98	1.6	0	10836	10075	7205	1.2	3155	2380	259718	59088	1713	665	1162	326958	4.6	6912	210	3.038194444	141.4285714	36.27329193	4.880794702	1.285714286	1.494680851	1.933333333	1.933333333
2	3	3	Atlanta	6	6	300	Y	33.75757	-84.36816	30312	22786	19360	20221	98.5	3.4	0	6796	10824	11961	1	2455	1388	234413	44854	1656	502	1017	445032	6.4	9114.4	200	2.194329852	119.3686869	40.4	4.9375	1.375	1.602094241	1.925	1.925
2	2	3	Atlanta	6	5	375	Y	33.78236	-84.41175	30318	49983	49736	53229	97.5	20.4	0.2	2454	26858	23126	0.9	2681	704	195566	45817	1626	393	1053	192009	7.5	19993.2	18	0.09003061	108.0555556	16.38461538	4.791666667	1.111111111	1.4375	1.777777778	1.777777778
2	2	2	Atlanta	4	22	100	Y	33.80158	-84.37003	30309	23359	21845	18739	97.6	3.4	0	6834	12109	11249	1.1	3363	4348	310330	81549	1959	821	1243	346940	2.4	9343.6	190	2.033477461	131.0585106	28.44444444	4.881679389	1.326315789	1.580838323	1.968421053	1.968421053
1	2	2	Atlanta	4	45	50	Y	33.81508	-84.35263	30324	26343	24267	20317	99.1	5.3	0	5006	13630	12713	1.1	3915	3198	335525	66294	2081	684	1225	212039	4.2	10537.2	96	0.911057966	103.6736842	21.16923077	4.847457627	1.28125	1.47311828	1.6875	1.6875
1	1	2	Atlanta	4	61	50	Y	33.73389	-84.38199	30312	22786	19360	20221	98.5	3.4	0	6796	10824	11961	1	2455	1388	234413	44854	1656	502	1017	445032	6.4	9114.4	200	2.194329852	119.3686869	40.4	4.9375	1.375	1.602094241	1.925	1.925
1	2	2	Atlanta	5	5	185	Y	33.76919	-84.35342	30307	19520	18004	16646	99.2	4.6	0	4274	9748	9771	1.1	5331	4864	458614	83765	2301	809	1123	381747	3.1	7808	130	1.664959016	119.9147287	44.06315789	4.892857143	1.292307692	1.603305785	1.953846154	1.953846154
2	2	3	Atlanta	10	16	150	N	33.79257	-84.39461	30309	23359	21845	18739	97.6	3.4	0	6834	12109	11249	1.1	3363	4348	310330	81549	1959	821	1243	346940	2.4	9343.6	190	2.033477461	131.0585106	28.44444444	4.881679389	1.326315789	1.580838323	1.968421053	1.968421053
1	1	1	Atlanta	2	8	55	Y	33.81046	-84.41456	30318	49983	49736	53229	97.5	20.4	0.2	2454	26858	23126	0.9	2681	704	195566	45817	1626	393	1053	192009	7.5	19993.2	18	0.09003061	108.0555556	16.38461538	4.791666667	1.111111111	1.4375	1.777777778	1.777777778
1	1	1	Atlanta	4	8	75	N	33.74427	-84.36713	30312	22786	19360	20221	98.5	3.4	0	6796	10824	11961	1	2455	1388	234413	44854	1656	502	1017	445032	6.4	9114.4	200	2.194329852	119.3686869	40.4	4.9375	1.375	1.602094241	1.925	1.925
1	1	1	Atlanta	2	67	120	Y	33.78044	-84.37226	30308	17280	15413	11796	98	1.6	0	10836	10075	7205	1.2	3155	2380	259718	59088	1713	665	1162	326958	4.6	6912	210	3.038194444	141.4285714	36.27329193	4.880794702	1.285714286	1.494680851	1.933333333	1.933333333
1	1	1	Atlanta	3	177	85	N	33.76642	-84.38681	30308	17280	15413	11796	98	1.6	0	10836	10075	7205	1.2	3155	2380	259718	59088	1713	665	1162	326958	4.6	6912	210	3.038194444	141.4285714	36.27329193	4.880794702	1.285714286	1.494680851	1.933333333	1.933333333
2	3	4	Atlanta	7	70	75	Y	33.73313	-84.38367	30312	22786	19360	20221	98.5	3.4	0	6796	10824	11961	1	2455	1388	234413	44854	1656	502	1017	445032	6.4	9114.4	200	2.194329852	119.3686869	40.4	4.9375	1.375	1.602094241	1.925	1.925
1	1	2	Atlanta	3	20	49	Y	33.72915	-84.38429	30312	22786	19360	20221	98.5	3.4	0	6796	10824	11961	1	2455	1388	234413	44854	1656	502	1017	445032	6.4	9114.4	200	2.194329852	119.3686869	40.4	4.9375	1.375	1.602094241	1.925	1.925
1	2	3	Atlanta	5	90	195	Y	33.78434	-84.35814	30306	22667	22246	21199	100.7	4.4	0	5164	11446	11221	1.2	7148	6001	602236	94021	2787	796	1194	454084	2.3	9066.8	112	1.235275952	138.4594595	29.6	4.872093023	1.339285714	1.704081633	1.982142857	1.982142857
1	1	4	Atlanta	6	85	69	N	33.76165	-84.32862	30307	19520	18004	16646	99.2	4.6	0	4274	9748	9771	1.1	5331	4864	458614	83765	2301	809	1123	381747	3.1	7808	130	1.664959016	119.9147287	44.06315789	4.892857143	1.292307692	1.603305785	1.953846154	1.953846154
1	1	2	Atlanta	3	72	85	Y	33.77021	-84.38048	30308	17280	15413	11796	98	1.6	0	10836	10075	7205	1.2	3155	2380	259718	59088	1713	665	1162	326958	4.6	6912	210	3.038194444	141.4285714	36.27329193	4.880794702	1.285714286	1.494680851	1.933333333	1.933333333
1	1	1	Atlanta	2	82	50	Y	33.7594	-84.36326	30312	22786	19360	20221	98.5	3.4	0	6796	10824	11961	1	2455	1388	234413	44854	1656	502	1017	445032	6.4	9114.4	200	2.194329852	119.3686869	40.4	4.9375	1.375	1.602094241	1.925	1.925
1	1	1	Atlanta	2	3	169	Y	33.78413	-84.38128	30309	23359	21845	18739	97.6	3.4	0	6834	12109	11249	1.1	3363	4348	310330	81549	1959	821	1243	346940	2.4	9343.6	190	2.033477461	131.0585106	28.44444444	4.881679389	1.326315789	1.580838323	1.968421053	1.968421053
2	2	3	Atlanta	6	52	128	N	33.72573	-84.36652	30312	22786	19360	20221	98.5	3.4	0	6796	10824	11961	1	2455	1388	234413	44854	1656	502	1017	445032	6.4	9114.4	200	2.194329852	119.3686869	40.4	4.9375	1.375	1.602094241	1.925	1.925
1	2	2	Atlanta	4	4	129	N	33.75989	-84.35156	30307	19520	18004	16646	99.2	4.6	0	4274	9748	9771	1.1	5331	4864	458614	83765	2301	809	1123	381747	3.1	7808	130	1.664959016	119.9147287	44.06315789	4.892857143	1.292307692	1.603305785	1.953846154	1.953846154
1	1	2	Atlanta	3	27	122	Y	33.76136	-84.3889	30313	11189	9495	11035	98.3	1.1	0	10062	7009	4180	0.9	1977	2122	229085	43876	1867	843	965	607748	15.1	4475.6	79	1.765126463	97.50649351	54.40277778	4.781690141	1.164556962	1.2	1.936708861	1.936708861
1	1	1	Atlanta	2	4	163	Y	33.78407	-84.38111	30309	23359	21845	18739	97.6	3.4	0	6834	12109	11249	1.1	3363	4348	310330	81549	1959	821	1243	346940	2.4	9343.6	190	2.033477461	131.0585106	28.44444444	4.881679389	1.326315789	1.580838323	1.968421053	1.968421053
1	1	1	Atlanta	2	93	55	Y	33.75936	-84.36034	30312	22786	19360	20221	98.5	3.4	0	6796	10824	11961	1	2455	1388	234413	44854	1656	502	1017	445032	6.4	9114.4	200	2.194329852	119.3686869	40.4	4.9375	1.375	1.602094241	1.925	1.925
2	3	3	Atlanta	7	16	120	Y	33.73048	-84.37755	30312	22786	19360	20221	98.5	3.4	0	6796	10824	11961	1	2455	1388	234413	44854	1656	502	1017	445032	6.4	9114.4	200	2.194329852	119.3686869	40.4	4.9375	1.375	1.602094241	1.925	1.925
2	2	2	Atlanta	4	9	135	Y	33.80179	-84.41232	30309	23359	21845	18739	97.6	3.4	0	6834	12109	11249	1.1	3363	4348	310330	81549	1959	821	1243	346940	2.4	9343.6	190	2.033477461	131.0585106	28.44444444	4.881679389	1.326315789	1.580838323	1.968421053	1.968421053
1		1	Atlanta	2	45	74	N	33.7755	-84.35399	30306	22667	22246	21199	100.7	4.4	0	5164	11446	11221	1.2	7148	6001	602236	94021	2787	796	1194	454084	2.3	9066.8	112	1.235275952	138.4594595	29.6	4.872093023	1.339285714	1.704081633	1.982142857	1.982142857
1	1	1	Atlanta	2	13	45	Y	33.73515	-84.38051	30312	22786	19360	20221	98.5	3.4	0	6796	10824	11961	1	2455	1388	234413	44854	1656	502	1017	445032	6.4	9114.4	200	2.194329852	119.3686869	40.4	4.9375	1.375	1.602094241	1.925	1.925
1	1	1	Atlanta	2	19	40	Y	33.7515	-84.30318	30317	13265	11970	13981	97.1	3.5	0	3777	6269	6995	1	3071	1381	272815	63369	1736	457	950	245386	6.1	5306	75	1.413494158	104.7432432	35.28070175	4.944444444	1.459459459	1.845070423	2.146666667	2.146666667
2	2	2	Atlanta	4	7	113	Y	33.73657	-84.32011	30317	13265	11970	13981	97.1	3.5	0	3777	6269	6995	1	3071	1381	272815	63369	1736	457	950	245386	6.1	5306	75	1.413494158	104.7432432	35.28070175	4.944444444	1.459459459	1.845070423	2.146666667	2.146666667
3	3	4	Atlanta	8	3	140	Y	33.73884	-84.34068	30316	32108	31110	32495	96.6	12.5	0.1	2565	15541	16566	0.9	2037	1012	203224	57770	1520	422	1079	259826	6.2	12843.2	53	0.41266974	115.5471698	51.33333333	4.860465116	1.396226415	1.62	2.056603774	2.056603774
2	2	3	Atlanta	6	15	150	Y	33.76867	-84.38217	30308	17280	15413	11796	98	1.6	0	10836	10075	7205	1.2	3155	2380	259718	59088	1713	665	1162	326958	4.6	6912	210	3.038194444	141.4285714	36.27329193	4.880794702	1.285714286	1.494680851	1.933333333	1.933333333
2	2	3	Atlanta	4	108	135	Y	33.80439	-84.36861	30324	26343	24267	20317	99.1	5.3	0	5006	13630	12713	1.1	3915	3198	335525	66294	2081	684	1225	212039	4.2	10537.2	96	0.911057966	103.6736842	21.16923077	4.847457627	1.28125	1.47311828	1.6875	1.6875
1	2	2	Atlanta	4	12	125	Y	33.77736	-84.37387	30308	17280	15413	11796	98	1.6	0	10836	10075	7205	1.2	3155	2380	259718	59088	1713	665	1162	326958	4.6	6912	210	3.038194444	141.4285714	36.27329193	4.880794702	1.285714286	1.494680851	1.933333333	1.933333333
1	1	1	Atlanta	3	14	79	Y	33.76516	-84.3632	30308	17280	15413	11796	98	1.6	0	10836	10075	7205	1.2	3155	2380	259718	59088	1713	665	1162	326958	4.6	6912	210	3.038194444	141.4285714	36.27329193	4.880794702	1.285714286	1.494680851	1.933333333	1.933333333
1	1	1	Atlanta	2	198	89	Y	33.73053	-84.35647	30316	32108	31110	32495	96.6	12.5	0.1	2565	15541	16566	0.9	2037	1012	203224	57770	1520	422	1079	259826	6.2	12843.2	53	0.41266974	115.5471698	51.33333333	4.860465116	1.396226415	1.62	2.056603774	2.056603774
2	3	9	Atlanta	12	37	138	Y	33.76182	-84.37425	30308	17280	15413	11796	98	1.6	0	10836	10075	7205	1.2	3155	2380	259718	59088	1713	665	1162	326958	4.6	6912	210	3.038194444	141.4285714	36.27329193	4.880794702	1.285714286	1.494680851	1.933333333	1.933333333
1	1	1	Atlanta	2	28	50	Y	33.74932	-84.33644	30317	13265	11970	13981	97.1	3.5	0	3777	6269	6995	1	3071	1381	272815	63369	1736	457	950	245386	6.1	5306	75	1.413494158	104.7432432	35.28070175	4.944444444	1.459459459	1.845070423	2.146666667	2.146666667
4	5	6	Atlanta	12	31	596	Y	33.73734	-84.34182	30316	32108	31110	32495	96.6	12.5	0.1	2565	15541	16566	0.9	2037	1012	203224	57770	1520	422	1079	259826	6.2	12843.2	53	0.41266974	115.5471698	51.33333333	4.860465116	1.396226415	1.62	2.056603774	2.056603774
1	1	1	Atlanta	2	51	37	N	33.76281	-84.34325	30307	19520	18004	16646	99.2	4.6	0	4274	9748	9771	1.1	5331	4864	458614	83765	2301	809	1123	381747	3.1	7808	130	1.664959016	119.9147287	44.06315789	4.892857143	1.292307692	1.603305785	1.953846154	1.953846154
1	1	2	Atlanta	3	11	89	N	33.75053	-84.3325	30317	13265	11970	13981	97.1	3.5	0	3777	6269	6995	1	3071	1381	272815	63369	1736	457	950	245386	6.1	5306	75	1.413494158	104.7432432	35.28070175	4.944444444	1.459459459	1.845070423	2.146666667	2.146666667
2	2	3	Atlanta	4	36	145	Y	33.762	-84.38823	30313	11189	9495	11035	98.3	1.1	0	10062	7009	4180	0.9	1977	2122	229085	43876	1867	843	965	607748	15.1	4475.6	79	1.765126463	97.50649351	54.40277778	4.781690141	1.164556962	1.2	1.936708861	1.936708861
2	3	3	Atlanta	6	86	149	Y	33.7465	-84.36606	30312	22786	19360	20221	98.5	3.4	0	6796	10824	11961	1	2455	1388	234413	44854	1656	502	1017	445032	6.4	9114.4	200	2.194329852	119.3686869	40.4	4.9375	1.375	1.602094241	1.925	1.925
1	1	1	Atlanta	4	25	99	Y	33.76319	-84.38882	30313	11189	9495	11035	98.3	1.1	0	10062	7009	4180	0.9	1977	2122	229085	43876	1867	843	965	607748	15.1	4475.6	79	1.765126463	97.50649351	54.40277778	4.781690141	1.164556962	1.2	1.936708861	1.936708861
2	1	3	Atlanta	2	32	75	Y	33.73599	-84.34126	30316	32108	31110	32495	96.6	12.5	0.1	2565	15541	16566	0.9	2037	1012	203224	57770	1520	422	1079	259826	6.2	12843.2	53	0.41266974	115.5471698	51.33333333	4.860465116	1.396226415	1.62	2.056603774	2.056603774
1	2	2	Atlanta	6	30	112	N	33.74512	-84.38372	30312	22786	19360	20221	98.5	3.4	0	6796	10824	11961	1	2455	1388	234413	44854	1656	502	1017	445032	6.4	9114.4	200	2.194329852	119.3686869	40.4	4.9375	1.375	1.602094241	1.925	1.925
2	2	4	Atlanta	8	9	119	Y	33.78942	-84.40146	30309	23359	21845	18739	97.6	3.4	0	6834	12109	11249	1.1	3363	4348	310330	81549	1959	821	1243	346940	2.4	9343.6	190	2.033477461	131.0585106	28.44444444	4.881679389	1.326315789	1.580838323	1.968421053	1.968421053
1	1	2	Atlanta	4	21	109	Y	33.73554	-84.37794	30312	22786	19360	20221	98.5	3.4	0	6796	10824	11961	1	2455	1388	234413	44854	1656	502	1017	445032	6.4	9114.4	200	2.194329852	119.3686869	40.4	4.9375	1.375	1.602094241	1.925	1.925
3	4	5	Atlanta	8	28	290	Y	33.73299	-84.36172	30312	22786	19360	20221	98.5	3.4	0	6796	10824	11961	1	2455	1388	234413	44854	1656	502	1017	445032	6.4	9114.4	200	2.194329852	119.3686869	40.4	4.9375	1.375	1.602094241	1.925	1.925
2	2	2	Atlanta	4	11	237	Y	33.82489	-84.38923	30305	23394	22999	21380	100.4	6.4	0	3635	11153	12241	1.2	6415	6966	549848	91147	2733	1220	1237	789677	2.3	9357.6	26	0.277849021	139.1538462	19.93333333	4.9	1.384615385	1.769230769	1.807692308	1.807692308
1	1	2	Atlanta	3	79	93	Y	33.77707	-84.38079	30308	17280	15413	11796	98	1.6	0	10836	10075	7205	1.2	3155	2380	259718	59088	1713	665	1162	326958	4.6	6912	210	3.038194444	141.4285714	36.27329193	4.880794702	1.285714286	1.494680851	1.933333333	1.933333333
2	4	5	Atlanta	10	18	200	Y	33.74752	-84.31174	30317	13265	11970	13981	97.1	3.5	0	3777	6269	6995	1	3071	1381	272815	63369	1736	457	950	245386	6.1	5306	75	1.413494158	104.7432432	35.28070175	4.944444444	1.459459459	1.845070423	2.146666667	2.146666667
1	1	1	Atlanta	2	57	59	Y	33.81343	-84.35605	30324	26343	24267	20317	99.1	5.3	0	5006	13630	12713	1.1	3915	3198	335525	66294	2081	684	1225	212039	4.2	10537.2	96	0.911057966	103.6736842	21.16923077	4.847457627	1.28125	1.47311828	1.6875	1.6875
2	3	5	Atlanta	11	25	149	Y	33.77009	-84.35816	30306	22667	22246	21199	100.7	4.4	0	5164	11446	11221	1.2	7148	6001	602236	94021	2787	796	1194	454084	2.3	9066.8	112	1.235275952	138.4594595	29.6	4.872093023	1.339285714	1.704081633	1.982142857	1.982142857
1	1	1	Atlanta	2	102	85	Y	33.77333	-84.36049	30306	22667	22246	21199	100.7	4.4	0	5164	11446	11221	1.2	7148	6001	602236	94021	2787	796	1194	454084	2.3	9066.8	112	1.235275952	138.4594595	29.6	4.872093023	1.339285714	1.704081633	1.982142857	1.982142857
1	1	1	Atlanta	2	8	54	Y	33.77326	-84.38554	30308	17280	15413	11796	98	1.6	0	10836	10075	7205	1.2	3155	2380	259718	59088	1713	665	1162	326958	4.6	6912	210	3.038194444	141.4285714	36.27329193	4.880794702	1.285714286	1.494680851	1.933333333	1.933333333
1	1	2	Atlanta	4	49	150	Y	33.79294	-84.38402	30309	23359	21845	18739	97.6	3.4	0	6834	12109	11249	1.1	3363	4348	310330	81549	1959	821	1243	346940	2.4	9343.6	190	2.033477461	131.0585106	28.44444444	4.881679389	1.326315789	1.580838323	1.968421053	1.968421053
1	2	3	Atlanta	4	13	225	Y	33.82066	-84.39462	30305	23394	22999	21380	100.4	6.4	0	3635	11153	12241	1.2	6415	6966	549848	91147	2733	1220	1237	789677	2.3	9357.6	26	0.277849021	139.1538462	19.93333333	4.9	1.384615385	1.769230769	1.807692308	1.807692308
1	1	1	Atlanta	2	9	79	Y	33.76584	-84.34435	30307	19520	18004	16646	99.2	4.6	0	4274	9748	9771	1.1	5331	4864	458614	83765	2301	809	1123	381747	3.1	7808	130	1.664959016	119.9147287	44.06315789	4.892857143	1.292307692	1.603305785	1.953846154	1.953846154
1	2	2	Atlanta	5	12	85	Y	33.79864	-84.41434	30318	49983	49736	53229	97.5	20.4	0.2	2454	26858	23126	0.9	2681	704	195566	45817	1626	393	1053	192009	7.5	19993.2	18	0.09003061	108.0555556	16.38461538	4.791666667	1.111111111	1.4375	1.777777778	1.777777778
2	2	3	Atlanta	8	25	75	N	33.76678	-84.3825	30308	17280	15413	11796	98	1.6	0	10836	10075	7205	1.2	3155	2380	259718	59088	1713	665	1162	326958	4.6	6912	210	3.038194444	141.4285714	36.27329193	4.880794702	1.285714286	1.494680851	1.933333333	1.933333333
1	1	2	Atlanta	4	23	80	Y	33.79892	-84.40358	30309	23359	21845	18739	97.6	3.4	0	6834	12109	11249	1.1	3363	4348	310330	81549	1959	821	1243	346940	2.4	9343.6	190	2.033477461	131.0585106	28.44444444	4.881679389	1.326315789	1.580838323	1.968421053	1.968421053
1	1	2	Atlanta	2	26	65	Y	33.74752	-84.30369	30317	13265	11970	13981	97.1	3.5	0	3777	6269	6995	1	3071	1381	272815	63369	1736	457	950	245386	6.1	5306	75	1.413494158	104.7432432	35.28070175	4.944444444	1.459459459	1.845070423	2.146666667	2.146666667
1	1	1	Atlanta	2	217	32	Y	33.74072	-84.33711	30316	32108	31110	32495	96.6	12.5	0.1	2565	15541	16566	0.9	2037	1012	203224	57770	1520	422	1079	259826	6.2	12843.2	53	0.41266974	115.5471698	51.33333333	4.860465116	1.396226415	1.62	2.056603774	2.056603774
1	1	3	Atlanta	4	29	76	Y	33.76282	-84.38855	30313	11189	9495	11035	98.3	1.1	0	10062	7009	4180	0.9	1977	2122	229085	43876	1867	843	965	607748	15.1	4475.6	79	1.765126463	97.50649351	54.40277778	4.781690141	1.164556962	1.2	1.936708861	1.936708861
1	1	1	Atlanta	2	9	99	Y	33.78894	-84.38077	30309	23359	21845	18739	97.6	3.4	0	6834	12109	11249	1.1	3363	4348	310330	81549	1959	821	1243	346940	2.4	9343.6	190	2.033477461	131.0585106	28.44444444	4.881679389	1.326315789	1.580838323	1.968421053	1.968421053
1	1	1	Atlanta	4	154	84	Y	33.76711	-84.36137	30308	17280	15413	11796	98	1.6	0	10836	10075	7205	1.2	3155	2380	259718	59088	1713	665	1162	326958	4.6	6912	210	3.038194444	141.4285714	36.27329193	4.880794702	1.285714286	1.494680851	1.933333333	1.933333333
1	1	1	Atlanta	2	4	90	Y	33.78591	-84.38014	30309	23359	21845	18739	97.6	3.4	0	6834	12109	11249	1.1	3363	4348	310330	81549	1959	821	1243	346940	2.4	9343.6	190	2.033477461	131.0585106	28.44444444	4.881679389	1.326315789	1.580838323	1.968421053	1.968421053
3	4	6	Atlanta	8	5	425	N	33.757	-84.34039	30307	19520	18004	16646	99.2	4.6	0	4274	9748	9771	1.1	5331	4864	458614	83765	2301	809	1123	381747	3.1	7808	130	1.664959016	119.9147287	44.06315789	4.892857143	1.292307692	1.603305785	1.953846154	1.953846154
1		1	Atlanta	2	26	89	Y	33.76764	-84.37222	30308	17280	15413	11796	98	1.6	0	10836	10075	7205	1.2	3155	2380	259718	59088	1713	665	1162	326958	4.6	6912	210	3.038194444	141.4285714	36.27329193	4.880794702	1.285714286	1.494680851	1.933333333	1.933333333
1	1	1	Atlanta	2	75	95	Y	33.78185	-84.37982	30308	17280	15413	11796	98	1.6	0	10836	10075	7205	1.2	3155	2380	259718	59088	1713	665	1162	326958	4.6	6912	210	3.038194444	141.4285714	36.27329193	4.880794702	1.285714286	1.494680851	1.933333333	1.933333333
1	1	1	Atlanta	2	17	100	Y	33.77208	-84.35649	30306	22667	22246	21199	100.7	4.4	0	5164	11446	11221	1.2	7148	6001	602236	94021	2787	796	1194	454084	2.3	9066.8	112	1.235275952	138.4594595	29.6	4.872093023	1.339285714	1.704081633	1.982142857	1.982142857
1	1	1	Atlanta	2	12	38	Y	33.73985	-84.31748	30317	13265	11970	13981	97.1	3.5	0	3777	6269	6995	1	3071	1381	272815	63369	1736	457	950	245386	6.1	5306	75	1.413494158	104.7432432	35.28070175	4.944444444	1.459459459	1.845070423	2.146666667	2.146666667
1		1	Atlanta	3	28	41	Y	33.7988	-84.41296	30318	49983	49736	53229	97.5	20.4	0.2	2454	26858	23126	0.9	2681	704	195566	45817	1626	393	1053	192009	7.5	19993.2	18	0.09003061	108.0555556	16.38461538	4.791666667	1.111111111	1.4375	1.777777778	1.777777778
2	2	2	Atlanta	5	11	179	Y	33.79433	-84.36447	30306	22667	22246	21199	100.7	4.4	0	5164	11446	11221	1.2	7148	6001	602236	94021	2787	796	1194	454084	2.3	9066.8	112	1.235275952	138.4594595	29.6	4.872093023	1.339285714	1.704081633	1.982142857	1.982142857
2	4	5	Atlanta	10	7	400	Y	33.77436	-84.37387	30308	17280	15413	11796	98	1.6	0	10836	10075	7205	1.2	3155	2380	259718	59088	1713	665	1162	326958	4.6	6912	210	3.038194444	141.4285714	36.27329193	4.880794702	1.285714286	1.494680851	1.933333333	1.933333333
1	2	3	Atlanta	5	43	40	Y	33.73038	-84.38276	30312	22786	19360	20221	98.5	3.4	0	6796	10824	11961	1	2455	1388	234413	44854	1656	502	1017	445032	6.4	9114.4	200	2.194329852	119.3686869	40.4	4.9375	1.375	1.602094241	1.925	1.925
1	1	2	Atlanta	4	23	110	N	33.79855	-84.40488	30309	23359	21845	18739	97.6	3.4	0	6834	12109	11249	1.1	3363	4348	310330	81549	1959	821	1243	346940	2.4	9343.6	190	2.033477461	131.0585106	28.44444444	4.881679389	1.326315789	1.580838323	1.968421053	1.968421053
2	2	2	Atlanta	4	14	90	Y	33.81893	-84.36493	30324	26343	24267	20317	99.1	5.3	0	5006	13630	12713	1.1	3915	3198	335525	66294	2081	684	1225	212039	4.2	10537.2	96	0.911057966	103.6736842	21.16923077	4.847457627	1.28125	1.47311828	1.6875	1.6875
2	2	2	Atlanta	4	109	125	Y	33.80245	-84.36848	30309	23359	21845	18739	97.6	3.4	0	6834	12109	11249	1.1	3363	4348	310330	81549	1959	821	1243	346940	2.4	9343.6	190	2.033477461	131.0585106	28.44444444	4.881679389	1.326315789	1.580838323	1.968421053	1.968421053
1	1	1	Atlanta	2	11	75	Y	33.78508	-84.4034	30309	23359	21845	18739	97.6	3.4	0	6834	12109	11249	1.1	3363	4348	310330	81549	1959	821	1243	346940	2.4	9343.6	190	2.033477461	131.0585106	28.44444444	4.881679389	1.326315789	1.580838323	1.968421053	1.968421053
3	3	3	Atlanta	6	149	260	Y	33.74892	-84.36652	30312	22786	19360	20221	98.5	3.4	0	6796	10824	11961	1	2455	1388	234413	44854	1656	502	1017	445032	6.4	9114.4	200	2.194329852	119.3686869	40.4	4.9375	1.375	1.602094241	1.925	1.925
1	1	1	Atlanta	1	12	65	Y	33.78258	-84.38801	30309	23359	21845	18739	97.6	3.4	0	6834	12109	11249	1.1	3363	4348	310330	81549	1959	821	1243	346940	2.4	9343.6	190	2.033477461	131.0585106	28.44444444	4.881679389	1.326315789	1.580838323	1.968421053	1.968421053
2	3	3	Atlanta	6	37	299	Y	33.74104	-84.35116	30316	32108	31110	32495	96.6	12.5	0.1	2565	15541	16566	0.9	2037	1012	203224	57770	1520	422	1079	259826	6.2	12843.2	53	0.41266974	115.5471698	51.33333333	4.860465116	1.396226415	1.62	2.056603774	2.056603774
1		2	Atlanta	3	75	60	Y	33.72425	-84.36331	30316	32108	31110	32495	96.6	12.5	0.1	2565	15541	16566	0.9	2037	1012	203224	57770	1520	422	1079	259826	6.2	12843.2	53	0.41266974	115.5471698	51.33333333	4.860465116	1.396226415	1.62	2.056603774	2.056603774
2	3	5	Atlanta	10	89	159	N	33.80139	-84.33651	30306	22667	22246	21199	100.7	4.4	0	5164	11446	11221	1.2	7148	6001	602236	94021	2787	796	1194	454084	2.3	9066.8	112	1.235275952	138.4594595	29.6	4.872093023	1.339285714	1.704081633	1.982142857	1.982142857
2	3	5	Atlanta	10	49	179	Y	33.79655	-84.3307	30306	22667	22246	21199	100.7	4.4	0	5164	11446	11221	1.2	7148	6001	602236	94021	2787	796	1194	454084	2.3	9066.8	112	1.235275952	138.4594595	29.6	4.872093023	1.339285714	1.704081633	1.982142857	1.982142857
1	2	6	Atlanta	12	61	79	Y	33.78342	-84.40595	30309	23359	21845	18739	97.6	3.4	0	6834	12109	11249	1.1	3363	4348	310330	81549	1959	821	1243	346940	2.4	9343.6	190	2.033477461	131.0585106	28.44444444	4.881679389	1.326315789	1.580838323	1.968421053	1.968421053
1	1	1	Atlanta	2	29	79	N	33.7904	-84.35864	30306	22667	22246	21199	100.7	4.4	0	5164	11446	11221	1.2	7148	6001	602236	94021	2787	796	1194	454084	2.3	9066.8	112	1.235275952	138.4594595	29.6	4.872093023	1.339285714	1.704081633	1.982142857	1.982142857
2	3	3	Atlanta	6	31	265	Y	33.81036	-84.36162	30324	26343	24267	20317	99.1	5.3	0	5006	13630	12713	1.1	3915	3198	335525	66294	2081	684	1225	212039	4.2	10537.2	96	0.911057966	103.6736842	21.16923077	4.847457627	1.28125	1.47311828	1.6875	1.6875
1	2	2	Atlanta	4	29	150	Y	33.83156	-84.38038	30305	23394	22999	21380	100.4	6.4	0	3635	11153	12241	1.2	6415	6966	549848	91147	2733	1220	1237	789677	2.3	9357.6	26	0.277849021	139.1538462	19.93333333	4.9	1.384615385	1.769230769	1.807692308	1.807692308
1	1	1	Boston	2	14	75	Y	42.34206	-71.1552	2135	41094	42780	43887	141.5	2.6	0.2	15597	18525	22567	0.8	3734	4580	483587	59708	2215	772	1655	646082	3.7	16437.6	137	0.833455006	114.9776119	38.95	4.774725275	1.220588235	1.535433071	2.065693431	2.065693431
3	5	10	Boston	16	30	299	N	42.33241	-71.11096	2120	15541	15181	10842	146.4	0.6	0	25036	8048	7493	0.7	2453	4513	391909	30820	1725	695	1011	808477	11	6216.4	54	0.86866997	102.2777778	55.5	4.782608696	1.203703704	1.551020408	2.166666667	2.166666667
1	1	1	Boston	4	55	100	Y	42.38195	-71.01438	2128	46870	40508	38413	137.7	4.8	1.1	9664	25250	21621	0.6	2285	2182	368711	54315	2035	587	1235	443373	5.4	18748	96	0.512054619	99.72340426	42.97674419	4.791666667	1.104166667	1.494736842	1.90625	1.90625
1	1	1	Boston	2	4	36	N	42.34769	-71.13421	2134	17850	21503	21389	144.3	1.3	0	13458	9350	8499	0.8	3585	4385	486584	49455	2254	810	1654	361746	4.2	7140	144	2.016806723	96.76223776	38.38888889	4.779166667	1.244755245	1.508474576	1.777777778	1.777777778
2	1	1	Newton	2	17	59	Y	42.35662	-71.20002	2467	22364	22491	11078	141.7	4.9	0.1	4590	10210	12153	0.9	7599	7269	798468	112910	2905	1297	2099	1970803	3.1	8945.6	93	1.039617242	130.0108696	34.95588235	4.782258065	1.293478261	1.615384615	2.129032258	2.129032258
2	1	1	Boston	2	143	50	Y	42.3766	-71.03634	2128	46870	40508	38413	137.7	4.8	1.1	9664	25250	21621	0.6	2285	2182	368711	54315	2035	587	1235	443373	5.4	18748	96	0.512054619	99.72340426	42.97674419	4.791666667	1.104166667	1.494736842	1.90625	1.90625
1	2	2	Boston	4	6	229	Y	42.34364	-71.07308	2118	28060	26498	22173	145.9	1.1	0	25578	14441	13619	0.9	6435	6926	756291	62061	2898	1041	1117	1616506	4.7	11224	34	0.302922309	105.2352941	55.33333333	4.807692308	1.147058824	1.35483871	1.588235294	1.588235294
1	1	3	Boston	6	37	89	Y	42.34984	-71.13973	2134	17850	21503	21389	144.3	1.3	0	13458	9350	8499	0.8	3585	4385	486584	49455	2254	810	1654	361746	4.2	7140	144	2.016806723	96.76223776	38.38888889	4.779166667	1.244755245	1.508474576	1.777777778	1.777777778
1	1	2	Boston	3	20	99	N	42.34659	-71.10672	2215	25052	26125	21963	147.8	0.8	0.1	32786	10603	14448	0.9	3766	6263	492244	41779	2456	1212	1747	1063516	7.4	10020.8	53	0.528899888	107.4615385	44.87234043	4.788888889	1.188679245	1.32	1.905660377	1.905660377
1	1	1	Boston	2	32	77	Y	42.37948	-71.02785	2128	46870	40508	38413	137.7	4.8	1.1	9664	25250	21621	0.6	2285	2182	368711	54315	2035	587	1235	443373	5.4	18748	96	0.512054619	99.72340426	42.97674419	4.791666667	1.104166667	1.494736842	1.90625	1.90625
1	2	5	Boston	8	42	210	Y	42.33623	-71.04604	2127	36831	31799	29456	136.9	2	0.6	18218	17883	18948	0.8	3836	4821	521435	88876	2292	796	1406	550832	3.8	14732.4	37	0.251147131	161.027027	47.8	4.954545455	1.297297297	2.114285714	3.405405405	3.405405405
1	1	2	Brookline	2	79	59	Y	42.33161	-71.11908	2120	15541	15181	10842	146.4	0.6	0	25036	8048	7493	0.7	2453	4513	391909	30820	1725	695	1011	808477	11	6216.4	54	0.86866997	102.2777778	55.5	4.782608696	1.203703704	1.551020408	2.166666667	2.166666667
1	1	1	Chelsea	2	5	59	Y	42.39148	-71.03667	2128	46870	40508	38413	137.7	4.8	1.1	9664	25250	21621	0.6	2285	2182	368711	54315	2035	587	1235	443373	5.4	18748	96	0.512054619	99.72340426	42.97674419	4.791666667	1.104166667	1.494736842	1.90625	1.90625
1		1	Brookline	2	64	105	N	42.3418	-71.11747	2215	25052	26125	21963	147.8	0.8	0.1	32786	10603	14448	0.9	3766	6263	492244	41779	2456	1212	1747	1063516	7.4	10020.8	53	0.528899888	107.4615385	44.87234043	4.788888889	1.188679245	1.32	1.905660377	1.905660377
1	1	1	Boston	2	70	115	N	42.35684	-71.07045	2114	13187	11999	10868	142.7	0.4	0.1	29396	6455	6732	0.9	5729	7806	700019	90466	2900	1371	2083	808477	3.5	5274.8	55	1.042693562	139.0363636	47.6875	4.8	1.109090909	1.348837209	1.618181818	1.618181818
2	1	2	Boston	4	5	140	Y	42.3624	-71.06507	2114	13187	11999	10868	142.7	0.4	0.1	29396	6455	6732	0.9	5729	7806	700019	90466	2900	1371	2083	808477	3.5	5274.8	55	1.042693562	139.0363636	47.6875	4.8	1.109090909	1.348837209	1.618181818	1.618181818
1	1	2	Brookline	2	62	41	Y	42.33243	-71.11828	2215	25052	26125	21963	147.8	0.8	0.1	32786	10603	14448	0.9	3766	6263	492244	41779	2456	1212	1747	1063516	7.4	10020.8	53	0.528899888	107.4615385	44.87234043	4.788888889	1.188679245	1.32	1.905660377	1.905660377
1	1	1	Boston	2	3	159	Y	42.34665	-71.07403	2116	23333	20628	19682	143.7	0.6	0.1	37015	10778	12554	0.9	8389	9018	971946	104850	3281	1495	1734	743791	4.1	9333.2	35	0.375005357	151.8285714	76.375	4.8	1.060606061	1.153846154	1.4	1.4
1	1	1	Boston	2	4	79	Y	42.31031	-71.05304	2125	36874	33295	33618	139.2	2.1	0.3	17289	18963	17911	0.7	2513	3056	397125	51744	2062	694	1257	1002069	8.7	14749.6	47	0.318652709	75.59574468	52.4	4.790697674	1.212765957	1.311111111	1.936170213	1.936170213
2	1	1	Boston	2	11	57	Y	42.28834	-71.06572	2124	53746	47783	50781	138.5	3	0.1	17899	25159	28586	0.7	2537	2411	375149	52120	2193	654	1261	894880	7.6	21498.4	32	0.148848286	83.53125	27.8125	4.822580645	1.46875	1.5	1.875	1.875
1	1	1	Boston	2	111	59	N	42.2795	-71.09377	2126	29954	25562	27815	137.9	2.1	0	14387	14402	15551	0.6	1928	1768	339854	49889	1854	549	1278	584205	9.3	11981.6	24	0.200307138	70.625	24.11764706	4.866666667	1.083333333	1.458333333	1.791666667	1.791666667
1	1	1	Boston	2	46	85	N	42.33909	-71.07307	2118	28060	26498	22173	145.9	1.1	0	25578	14441	13619	0.9	6435	6926	756291	62061	2898	1041	1117	1616506	4.7	11224	34	0.302922309	105.2352941	55.33333333	4.807692308	1.147058824	1.35483871	1.588235294	1.588235294
1	1	1	Boston	2	36	59	Y	42.36172	-71.12716	2134	17850	21503	21389	144.3	1.3	0	13458	9350	8499	0.8	3585	4385	486584	49455	2254	810	1654	361746	4.2	7140	144	2.016806723	96.76223776	38.38888889	4.779166667	1.244755245	1.508474576	1.777777778	1.777777778
1	2	4	Boston	5	39	42	Y	42.27081	-71.0794	2126	29954	25562	27815	137.9	2.1	0	14387	14402	15551	0.6	1928	1768	339854	49889	1854	549	1278	584205	9.3	11981.6	24	0.200307138	70.625	24.11764706	4.866666667	1.083333333	1.458333333	1.791666667	1.791666667
2	3	3	Boston	6	40	124	Y	42.29394	-71.06757	2124	53746	47783	50781	138.5	3	0.1	17899	25159	28586	0.7	2537	2411	375149	52120	2193	654	1261	894880	7.6	21498.4	32	0.148848286	83.53125	27.8125	4.822580645	1.46875	1.5	1.875	1.875
1	1	1	Boston	3	22	178	Y	42.36495	-71.05721	2113	7602	6915	6401	139.6	0.1	0	75487	3801	3800	0.9	4905	6026	575265	89666	2543	875	1837	808477	1.5	3040.8	71	2.334911865	153.4929577	84.75362319	4.710144928	1.112676056	1.712121212	2.281690141	2.281690141
1	2	2	Boston	6	20	89	N	42.23597	-71.13151	2136	32217	28488	28392	135.7	4.6	0.1	7019	15013	17203	0.6	2412	2132	378035	64691	1997	557	1112	1207546	6.2	12886.8	22	0.170717323	75.09090909	23.52631579	4.861111111	1.090909091	1.45	1.727272727	1.727272727
1	1	1	Boston	6	16	199	Y	42.36394	-71.06544	2114	13187	11999	10868	142.7	0.4	0.1	29396	6455	6732	0.9	5729	7806	700019	90466	2900	1371	2083	808477	3.5	5274.8	55	1.042693562	139.0363636	47.6875	4.8	1.109090909	1.348837209	1.618181818	1.618181818
2	1	1	Boston	2	11	65	Y	42.36442	-71.12967	2134	17850	21503	21389	144.3	1.3	0	13458	9350	8499	0.8	3585	4385	486584	49455	2254	810	1654	361746	4.2	7140	144	2.016806723	96.76223776	38.38888889	4.779166667	1.244755245	1.508474576	1.777777778	1.777777778
1	1	1	Boston	2	365	125	N	42.36639	-71.05537	2113	7602	6915	6401	139.6	0.1	0	75487	3801	3800	0.9	4905	6026	575265	89666	2543	875	1837	808477	1.5	3040.8	71	2.334911865	153.4929577	84.75362319	4.710144928	1.112676056	1.712121212	2.281690141	2.281690141
1	1	3	Brookline	5	40	100	N	42.34124	-71.12712	2134	17850	21503	21389	144.3	1.3	0	13458	9350	8499	0.8	3585	4385	486584	49455	2254	810	1654	361746	4.2	7140	144	2.016806723	96.76223776	38.38888889	4.779166667	1.244755245	1.508474576	1.777777778	1.777777778
1	2	2	Boston	4	7	160	Y	42.29684	-71.11573	2130	39879	35401	36293	137.8	3.3	0.1	11961	18135	21743	0.7	3062	4504	507672	82714	2270	782	1514	425883	4.5	15951.6	39	0.244489581	100.4473684	48.84848485	4.870967742	1.157894737	1.526315789	1.743589744	1.743589744
1	2	3	Boston	6	25	121	Y	42.2898	-71.05613	2122	24977	23479	24548	139	2	0.6	12274	12253	12723	0.7	2825	2140	399012	55306	2036	523	1379	938124	9.2	9990.8	23	0.230211795	83.86363636	76.89473684	4.684210526	1.304347826	1.52173913	2.043478261	2.043478261
1	1	1	Boston	1	6	60	Y	42.2761	-71.1625	2132	28697	25861	24058	136.5	4.6	0.1	6292	12847	15849	0.7	3705	3234	492799	95059	2252	595	1574	594737	3.5	11478.8	30	0.261351361	93.20689655	56.85	4.842105263	1.2	1.642857143	1.866666667	1.866666667
2	1	2	Boston	2	88	45	Y	42.34577	-71.14885	2135	41094	42780	43887	141.5	2.6	0.2	15597	18525	22567	0.8	3734	4580	483587	59708	2215	772	1655	646082	3.7	16437.6	137	0.833455006	114.9776119	38.95	4.774725275	1.220588235	1.535433071	2.065693431	2.065693431
3	1	1	Boston	2	157	79	N	42.36731	-71.03879	2109	4072	3771	3428	143.2	0.2	0.1	23454	2294	1778	1	9174	7959	865506	122212	3437	1513	2462	808477	3.1	1628.8	23	1.412082515	165.5714286	60.80952381	4.725	1.47826087	1.5	2.086956522	2.086956522
1	1	2	Boston	4	16	89	N	42.35112	-71.06656	2111	7672	7383	5138	156.2	0.3	0	28413	3761	3911	1	6756	9638	740975	41316	2978	1513	1363	808477	4	3068.8	84	2.737226277	166.7108434	29.11538462	4.631944444	1.166666667	1.567567568	1.988095238	1.988095238
1	2	4	Boston	8	48	89	Y	42.34422	-71.09753	2115	29391	28441	25486	159.6	0.7	0	41501	14525	14865	0.9	5406	8794	719553	36737	2523	1345	1530	808477	9	11756.4	10	0.085060052	111.5	32.5	4.8125	1	1.4	1.8	1.8
1	1	2	Brookline	4	90	139	Y	42.34937	-71.11741	2134	17850	21503	21389	144.3	1.3	0	13458	9350	8499	0.8	3585	4385	486584	49455	2254	810	1654	361746	4.2	7140	144	2.016806723	96.76223776	38.38888889	4.779166667	1.244755245	1.508474576	1.777777778	1.777777778
1	1	1	Cambridge	1	22	95	Y	42.35847	-71.1114	2163	2611	2582	1191	136.9	0.1	0	26341	1225	1386	0.7				53636			2318	808477	8	1044.4	7	0.670241287	96.57142857	62.57142857	4.857142857	1	1.333333333	1.428571429	1.428571429
2	1	2	Brookline	4	90	69	Y	42.33811	-71.14266	2135	41094	42780	43887	141.5	2.6	0.2	15597	18525	22567	0.8	3734	4580	483587	59708	2215	772	1655	646082	3.7	16437.6	137	0.833455006	114.9776119	38.95	4.774725275	1.220588235	1.535433071	2.065693431	2.065693431
1	1	1	Boston	1	6	35	N	42.23594	-71.13246	2136	32217	28488	28392	135.7	4.6	0.1	7019	15013	17203	0.6	2412	2132	378035	64691	1997	557	1112	1207546	6.2	12886.8	22	0.170717323	75.09090909	23.52631579	4.861111111	1.090909091	1.45	1.727272727	1.727272727
1	1	1	Boston	4	8	189	Y	42.34874	-71.06087	2111	7672	7383	5138	156.2	0.3	0	28413	3761	3911	1	6756	9638	740975	41316	2978	1513	1363	808477	4	3068.8	84	2.737226277	166.7108434	29.11538462	4.631944444	1.166666667	1.567567568	1.988095238	1.988095238
1	1	1	Boston	2	25	89	Y	42.34393	-71.09732	2115	29391	28441	25486	159.6	0.7	0	41501	14525	14865	0.9	5406	8794	719553	36737	2523	1345	1530	808477	9	11756.4	10	0.085060052	111.5	32.5	4.8125	1	1.4	1.8	1.8
1	1	1	Boston	2	3	35	N	42.36934	-71.03285	2128	46870	40508	38413	137.7	4.8	1.1	9664	25250	21621	0.6	2285	2182	368711	54315	2035	587	1235	443373	5.4	18748	96	0.512054619	99.72340426	42.97674419	4.791666667	1.104166667	1.494736842	1.90625	1.90625
1	1	2	Boston	3	7	70	N	42.38023	-71.02894	2128	46870	40508	38413	137.7	4.8	1.1	9664	25250	21621	0.6	2285	2182	368711	54315	2035	587	1235	443373	5.4	18748	96	0.512054619	99.72340426	42.97674419	4.791666667	1.104166667	1.494736842	1.90625	1.90625
2	1	1	Boston	2	4	50	Y	42.35382	-71.12934	2134	17850	21503	21389	144.3	1.3	0	13458	9350	8499	0.8	3585	4385	486584	49455	2254	810	1654	361746	4.2	7140	144	2.016806723	96.76223776	38.38888889	4.779166667	1.244755245	1.508474576	1.777777778	1.777777778
1	1	1	Boston	3	22	125	N	42.35777	-71.06218	2108	4107	3825	3446	143.9	0.1	0	29977	2132	1974	0.9	7924	10810	1025555	119814	2971	1513	2062	1116149	4.2	1642.8	54	3.287070855	158.3584906	50.74509804	4.714285714	1.12962963	1.742857143	1.703703704	1.703703704
1		1	Boston	2	108	175	N	42.35893	-71.06311	2108	4107	3825	3446	143.9	0.1	0	29977	2132	1974	0.9	7924	10810	1025555	119814	2971	1513	2062	1116149	4.2	1642.8	54	3.287070855	158.3584906	50.74509804	4.714285714	1.12962963	1.742857143	1.703703704	1.703703704
1	1	2	Boston	3	64	62	N	42.31804	-71.05398	2125	36874	33295	33618	139.2	2.1	0.3	17289	18963	17911	0.7	2513	3056	397125	51744	2062	694	1257	1002069	8.7	14749.6	47	0.318652709	75.59574468	52.4	4.790697674	1.212765957	1.311111111	1.936170213	1.936170213
2	1	1	Boston	1	34	40	Y	42.27965	-71.13606	2131	32924	29826	32527	137	2.6	0	12700	15251	17672	0.7	2929	2865	432198	71503	2106	620	1345	185564	5.3	13169.6	71	0.539120398	105.5294118	34.98214286	4.896226415	1.3	1.594202899	2.14084507	2.14084507
1	1	2	Roslindale	2	108	50	Y	42.28588	-71.12491	2131	32924	29826	32527	137	2.6	0	12700	15251	17672	0.7	2929	2865	432198	71503	2106	620	1345	185564	5.3	13169.6	71	0.539120398	105.5294118	34.98214286	4.896226415	1.3	1.594202899	2.14084507	2.14084507
1	2	2	Boston	4	67	295	Y	42.33484	-71.02974	2127	36831	31799	29456	136.9	2	0.6	18218	17883	18948	0.8	3836	4821	521435	88876	2292	796	1406	550832	3.8	14732.4	37	0.251147131	161.027027	47.8	4.954545455	1.297297297	2.114285714	3.405405405	3.405405405
3	4	4	Boston	8	36	275	N	42.35784	-71.06947	2114	13187	11999	10868	142.7	0.4	0.1	29396	6455	6732	0.9	5729	7806	700019	90466	2900	1371	2083	808477	3.5	5274.8	55	1.042693562	139.0363636	47.6875	4.8	1.109090909	1.348837209	1.618181818	1.618181818
1		1	Boston	3	32	150	Y	42.35162	-71.08213	2199	1278	1146	1005	169.2	0.1	0	22222	509	768	0.5			2219817	103367			3152	808477	3.5	511.2	31	6.064162754	125.6774194	68.16666667	4.8	1.064516129	1.238095238	1.322580645	1.322580645
1	1	1	Brookline	2	7	49	N	42.34169	-71.12012	2134	17850	21503	21389	144.3	1.3	0	13458	9350	8499	0.8	3585	4385	486584	49455	2254	810	1654	361746	4.2	7140	144	2.016806723	96.76223776	38.38888889	4.779166667	1.244755245	1.508474576	1.777777778	1.777777778
1	2	4	Boston	8	9	75	Y	42.24717	-71.12117	2136	32217	28488	28392	135.7	4.6	0.1	7019	15013	17203	0.6	2412	2132	378035	64691	1997	557	1112	1207546	6.2	12886.8	22	0.170717323	75.09090909	23.52631579	4.861111111	1.090909091	1.45	1.727272727	1.727272727
1	1	1	Boston	2	13	95	Y	42.38253	-71.03646	2128	46870	40508	38413	137.7	4.8	1.1	9664	25250	21621	0.6	2285	2182	368711	54315	2035	587	1235	443373	5.4	18748	96	0.512054619	99.72340426	42.97674419	4.791666667	1.104166667	1.494736842	1.90625	1.90625
1	1	1	Boston	2	7	120	Y	42.3662	-71.06795	2114	13187	11999	10868	142.7	0.4	0.1	29396	6455	6732	0.9	5729	7806	700019	90466	2900	1371	2083	808477	3.5	5274.8	55	1.042693562	139.0363636	47.6875	4.8	1.109090909	1.348837209	1.618181818	1.618181818
2	2	2	Boston	4	15	169	N	42.35124	-71.06198	2111	7672	7383	5138	156.2	0.3	0	28413	3761	3911	1	6756	9638	740975	41316	2978	1513	1363	808477	4	3068.8	84	2.737226277	166.7108434	29.11538462	4.631944444	1.166666667	1.567567568	1.988095238	1.988095238
1	1	1	Boston	2	36	39	N	42.30424	-71.06164	2122	24977	23479	24548	139	2	0.6	12274	12253	12723	0.7	2825	2140	399012	55306	2036	523	1379	938124	9.2	9990.8	23	0.230211795	83.86363636	76.89473684	4.684210526	1.304347826	1.52173913	2.043478261	2.043478261
1	1	1	Newton	2	11	65	Y	42.35331	-71.23118	2467	22364	22491	11078	141.7	4.9	0.1	4590	10210	12153	0.9	7599	7269	798468	112910	2905	1297	2099	1970803	3.1	8945.6	93	1.039617242	130.0108696	34.95588235	4.782258065	1.293478261	1.615384615	2.129032258	2.129032258
1		1	Boston	2	155	89	Y	42.35299	-71.07812	2116	23333	20628	19682	143.7	0.6	0.1	37015	10778	12554	0.9	8389	9018	971946	104850	3281	1495	1734	743791	4.1	9333.2	35	0.375005357	151.8285714	76.375	4.8	1.060606061	1.153846154	1.4	1.4
1	2	2	Boston	4	3	99	Y	42.34407	-71.0651	2111	7672	7383	5138	156.2	0.3	0	28413	3761	3911	1	6756	9638	740975	41316	2978	1513	1363	808477	4	3068.8	84	2.737226277	166.7108434	29.11538462	4.631944444	1.166666667	1.567567568	1.988095238	1.988095238
2	1	2	Dorchester	3	382	42	Y	42.30945	-71.04555	2125	36874	33295	33618	139.2	2.1	0.3	17289	18963	17911	0.7	2513	3056	397125	51744	2062	694	1257	1002069	8.7	14749.6	47	0.318652709	75.59574468	52.4	4.790697674	1.212765957	1.311111111	1.936170213	1.936170213
1	1	1	Boston	2	10	125	Y	42.36453	-71.06713	2114	13187	11999	10868	142.7	0.4	0.1	29396	6455	6732	0.9	5729	7806	700019	90466	2900	1371	2083	808477	3.5	5274.8	55	1.042693562	139.0363636	47.6875	4.8	1.109090909	1.348837209	1.618181818	1.618181818
2	2	2	Boston	4	23	179	N	42.35127	-71.0619	2111	7672	7383	5138	156.2	0.3	0	28413	3761	3911	1	6756	9638	740975	41316	2978	1513	1363	808477	4	3068.8	84	2.737226277	166.7108434	29.11538462	4.631944444	1.166666667	1.567567568	1.988095238	1.988095238
1	1	2	Boston	2	3	55	N	42.33364	-71.11051	2120	15541	15181	10842	146.4	0.6	0	25036	8048	7493	0.7	2453	4513	391909	30820	1725	695	1011	808477	11	6216.4	54	0.86866997	102.2777778	55.5	4.782608696	1.203703704	1.551020408	2.166666667	2.166666667
1	1	1	Milton	2	49	79	Y	42.25377	-71.10011	2126	29954	25562	27815	137.9	2.1	0	14387	14402	15551	0.6	1928	1768	339854	49889	1854	549	1278	584205	9.3	11981.6	24	0.200307138	70.625	24.11764706	4.866666667	1.083333333	1.458333333	1.791666667	1.791666667
1	1	1	Boston	2	26	99	N	42.35444	-71.05966	2111	7672	7383	5138	156.2	0.3	0	28413	3761	3911	1	6756	9638	740975	41316	2978	1513	1363	808477	4	3068.8	84	2.737226277	166.7108434	29.11538462	4.631944444	1.166666667	1.567567568	1.988095238	1.988095238
1	1	1	Boston	2	13	90	N	42.34284	-71.0638	2111	7672	7383	5138	156.2	0.3	0	28413	3761	3911	1	6756	9638	740975	41316	2978	1513	1363	808477	4	3068.8	84	2.737226277	166.7108434	29.11538462	4.631944444	1.166666667	1.567567568	1.988095238	1.988095238
1	1	1	Boston	2	97	150	N	42.34451	-71.0739	2116	23333	20628	19682	143.7	0.6	0.1	37015	10778	12554	0.9	8389	9018	971946	104850	3281	1495	1734	743791	4.1	9333.2	35	0.375005357	151.8285714	76.375	4.8	1.060606061	1.153846154	1.4	1.4
2	2	2	Boston	6	15	299	Y	42.34935	-71.06137	2111	7672	7383	5138	156.2	0.3	0	28413	3761	3911	1	6756	9638	740975	41316	2978	1513	1363	808477	4	3068.8	84	2.737226277	166.7108434	29.11538462	4.631944444	1.166666667	1.567567568	1.988095238	1.988095238
1	1	1	Boston	2	4	54	Y	42.27156	-71.10681	2126	29954	25562	27815	137.9	2.1	0	14387	14402	15551	0.6	1928	1768	339854	49889	1854	549	1278	584205	9.3	11981.6	24	0.200307138	70.625	24.11764706	4.866666667	1.083333333	1.458333333	1.791666667	1.791666667
1	1	1	Boston	2	220	119	Y	42.35287	-71.04999	2110	2154	1733	1428	143.8	0.2	0.1	11628	1156	997	0.8	6566	7087	882044	125811	3578	1513	2656	1502272	1.9	861.6	14	1.624883937	192.2857143	56.08333333	4.818181818	1.5	1.538461538	2.142857143	2.142857143
1	1	2	Boston	5	51	65	Y	42.27127	-71.14664	2132	28697	25861	24058	136.5	4.6	0.1	6292	12847	15849	0.7	3705	3234	492799	95059	2252	595	1574	594737	3.5	11478.8	30	0.261351361	93.20689655	56.85	4.842105263	1.2	1.642857143	1.866666667	1.866666667
1	1	1	Boston	4	20	200	Y	42.34301	-71.08764	2115	29391	28441	25486	159.6	0.7	0	41501	14525	14865	0.9	5406	8794	719553	36737	2523	1345	1530	808477	9	11756.4	10	0.085060052	111.5	32.5	4.8125	1	1.4	1.8	1.8
1	1	1	Brookline	1	9	50	N	42.34058	-71.13183	2134	17850	21503	21389	144.3	1.3	0	13458	9350	8499	0.8	3585	4385	486584	49455	2254	810	1654	361746	4.2	7140	144	2.016806723	96.76223776	38.38888889	4.779166667	1.244755245	1.508474576	1.777777778	1.777777778
1		1	Boston	2	92	149	N	42.36156	-71.06887	2114	13187	11999	10868	142.7	0.4	0.1	29396	6455	6732	0.9	5729	7806	700019	90466	2900	1371	2083	808477	3.5	5274.8	55	1.042693562	139.0363636	47.6875	4.8	1.109090909	1.348837209	1.618181818	1.618181818
1	1	1	Boston	2	6	40	Y	42.31462	-71.10047	2130	39879	35401	36293	137.8	3.3	0.1	11961	18135	21743	0.7	3062	4504	507672	82714	2270	782	1514	425883	4.5	15951.6	39	0.244489581	100.4473684	48.84848485	4.870967742	1.157894737	1.526315789	1.743589744	1.743589744
1	1	1	Boston	2	126	65	N	42.33839	-71.1515	2135	41094	42780	43887	141.5	2.6	0.2	15597	18525	22567	0.8	3734	4580	483587	59708	2215	772	1655	646082	3.7	16437.6	137	0.833455006	114.9776119	38.95	4.774725275	1.220588235	1.535433071	2.065693431	2.065693431
1	1	1	Boston	2	4	55	Y	42.25561	-71.12128	2136	32217	28488	28392	135.7	4.6	0.1	7019	15013	17203	0.6	2412	2132	378035	64691	1997	557	1112	1207546	6.2	12886.8	22	0.170717323	75.09090909	23.52631579	4.861111111	1.090909091	1.45	1.727272727	1.727272727
1	1	1	Brookline	2	34	59	N	42.34384	-71.11807	2215	25052	26125	21963	147.8	0.8	0.1	32786	10603	14448	0.9	3766	6263	492244	41779	2456	1212	1747	1063516	7.4	10020.8	53	0.528899888	107.4615385	44.87234043	4.788888889	1.188679245	1.32	1.905660377	1.905660377
1	1	1	Newton	2	3	50	Y	42.33694	-71.18804	2467	22364	22491	11078	141.7	4.9	0.1	4590	10210	12153	0.9	7599	7269	798468	112910	2905	1297	2099	1970803	3.1	8945.6	93	1.039617242	130.0108696	34.95588235	4.782258065	1.293478261	1.615384615	2.129032258	2.129032258
1	1	1	Brookline	2	40	115	Y	42.34549	-71.1264	2134	17850	21503	21389	144.3	1.3	0	13458	9350	8499	0.8	3585	4385	486584	49455	2254	810	1654	361746	4.2	7140	144	2.016806723	96.76223776	38.38888889	4.779166667	1.244755245	1.508474576	1.777777778	1.777777778
1	3	4	Boston	6	73	110	Y	42.37378	-71.03215	2128	46870	40508	38413	137.7	4.8	1.1	9664	25250	21621	0.6	2285	2182	368711	54315	2035	587	1235	443373	5.4	18748	96	0.512054619	99.72340426	42.97674419	4.791666667	1.104166667	1.494736842	1.90625	1.90625
1	1	1	Boston	3	41	78	N	42.365	-71.05588	2113	7602	6915	6401	139.6	0.1	0	75487	3801	3800	0.9	4905	6026	575265	89666	2543	875	1837	808477	1.5	3040.8	71	2.334911865	153.4929577	84.75362319	4.710144928	1.112676056	1.712121212	2.281690141	2.281690141
1	1	2	Boston	4	66	125	Y	42.32994	-71.09351	2120	15541	15181	10842	146.4	0.6	0	25036	8048	7493	0.7	2453	4513	391909	30820	1725	695	1011	808477	11	6216.4	54	0.86866997	102.2777778	55.5	4.782608696	1.203703704	1.551020408	2.166666667	2.166666667
2	1	2	Boston	4	3	49	Y	42.30936	-71.06347	2125	36874	33295	33618	139.2	2.1	0.3	17289	18963	17911	0.7	2513	3056	397125	51744	2062	694	1257	1002069	8.7	14749.6	47	0.318652709	75.59574468	52.4	4.790697674	1.212765957	1.311111111	1.936170213	1.936170213
1		2	Boston	3	136	71	N	42.3589	-71.07009	2114	13187	11999	10868	142.7	0.4	0.1	29396	6455	6732	0.9	5729	7806	700019	90466	2900	1371	2083	808477	3.5	5274.8	55	1.042693562	139.0363636	47.6875	4.8	1.109090909	1.348837209	1.618181818	1.618181818
1	1	1	MA	1	6	71	N	42.29697	-71.15608	2132	28697	25861	24058	136.5	4.6	0.1	6292	12847	15849	0.7	3705	3234	492799	95059	2252	595	1574	594737	3.5	11478.8	30	0.261351361	93.20689655	56.85	4.842105263	1.2	1.642857143	1.866666667	1.866666667
1	1	1	Brookline	2	33	69	N	42.34416	-71.11779	2215	25052	26125	21963	147.8	0.8	0.1	32786	10603	14448	0.9	3766	6263	492244	41779	2456	1212	1747	1063516	7.4	10020.8	53	0.528899888	107.4615385	44.87234043	4.788888889	1.188679245	1.32	1.905660377	1.905660377
1		1	Boston	2	46	90	Y	42.34076	-71.07954	2199	1278	1146	1005	169.2	0.1	0	22222	509	768	0.5			2219817	103367			3152	808477	3.5	511.2	31	6.064162754	125.6774194	68.16666667	4.8	1.064516129	1.238095238	1.322580645	1.322580645
1		1	Boston	2	15	129	Y	42.36248	-71.06374	2114	13187	11999	10868	142.7	0.4	0.1	29396	6455	6732	0.9	5729	7806	700019	90466	2900	1371	2083	808477	3.5	5274.8	55	1.042693562	139.0363636	47.6875	4.8	1.109090909	1.348837209	1.618181818	1.618181818
1	1	1	Boston	2	3	58	N	42.33896	-71.14956	2135	41094	42780	43887	141.5	2.6	0.2	15597	18525	22567	0.8	3734	4580	483587	59708	2215	772	1655	646082	3.7	16437.6	137	0.833455006	114.9776119	38.95	4.774725275	1.220588235	1.535433071	2.065693431	2.065693431
1	1	1	Boston	2	87	100	Y	42.31173	-71.06103	2125	36874	33295	33618	139.2	2.1	0.3	17289	18963	17911	0.7	2513	3056	397125	51744	2062	694	1257	1002069	8.7	14749.6	47	0.318652709	75.59574468	52.4	4.790697674	1.212765957	1.311111111	1.936170213	1.936170213
1	1	1	Newton	1	22	40	N	42.33544	-71.18865	2467	22364	22491	11078	141.7	4.9	0.1	4590	10210	12153	0.9	7599	7269	798468	112910	2905	1297	2099	1970803	3.1	8945.6	93	1.039617242	130.0108696	34.95588235	4.782258065	1.293478261	1.615384615	2.129032258	2.129032258
2	2	2	Boston	6	3	145	N	42.2893	-71.05872	2122	24977	23479	24548	139	2	0.6	12274	12253	12723	0.7	2825	2140	399012	55306	2036	523	1379	938124	9.2	9990.8	23	0.230211795	83.86363636	76.89473684	4.684210526	1.304347826	1.52173913	2.043478261	2.043478261
1	1	3	Boston	3	3	195	Y	42.34533	-71.06666	2111	7672	7383	5138	156.2	0.3	0	28413	3761	3911	1	6756	9638	740975	41316	2978	1513	1363	808477	4	3068.8	84	2.737226277	166.7108434	29.11538462	4.631944444	1.166666667	1.567567568	1.988095238	1.988095238
1		2	Boston	4	36	79	Y	42.25832	-71.1193	2136	32217	28488	28392	135.7	4.6	0.1	7019	15013	17203	0.6	2412	2132	378035	64691	1997	557	1112	1207546	6.2	12886.8	22	0.170717323	75.09090909	23.52631579	4.861111111	1.090909091	1.45	1.727272727	1.727272727
1	1	1	Boston	2	24	75	Y	42.36524	-71.03155	2128	46870	40508	38413	137.7	4.8	1.1	9664	25250	21621	0.6	2285	2182	368711	54315	2035	587	1235	443373	5.4	18748	96	0.512054619	99.72340426	42.97674419	4.791666667	1.104166667	1.494736842	1.90625	1.90625
2	3	4	Boston	7	8	285	Y	42.29062	-71.13273	2131	32924	29826	32527	137	2.6	0	12700	15251	17672	0.7	2929	2865	432198	71503	2106	620	1345	185564	5.3	13169.6	71	0.539120398	105.5294118	34.98214286	4.896226415	1.3	1.594202899	2.14084507	2.14084507
1		1	Boston	2	37	105	N	42.34505	-71.07577	2116	23333	20628	19682	143.7	0.6	0.1	37015	10778	12554	0.9	8389	9018	971946	104850	3281	1495	1734	743791	4.1	9333.2	35	0.375005357	151.8285714	76.375	4.8	1.060606061	1.153846154	1.4	1.4
2	2	2	Boston	4	4	149	N	42.35112	-71.06498	2111	7672	7383	5138	156.2	0.3	0	28413	3761	3911	1	6756	9638	740975	41316	2978	1513	1363	808477	4	3068.8	84	2.737226277	166.7108434	29.11538462	4.631944444	1.166666667	1.567567568	1.988095238	1.988095238
1	1	1	Boston	1	89	75	N	42.3602	-71.0684	2114	13187	11999	10868	142.7	0.4	0.1	29396	6455	6732	0.9	5729	7806	700019	90466	2900	1371	2083	808477	3.5	5274.8	55	1.042693562	139.0363636	47.6875	4.8	1.109090909	1.348837209	1.618181818	1.618181818
1	1	1	Boston	2	7	69	Y	42.27662	-71.12002	2131	32924	29826	32527	137	2.6	0	12700	15251	17672	0.7	2929	2865	432198	71503	2106	620	1345	185564	5.3	13169.6	71	0.539120398	105.5294118	34.98214286	4.896226415	1.3	1.594202899	2.14084507	2.14084507
1	2	2	Boston	5	43	40	Y	42.37584	-71.03496	2128	46870	40508	38413	137.7	4.8	1.1	9664	25250	21621	0.6	2285	2182	368711	54315	2035	587	1235	443373	5.4	18748	96	0.512054619	99.72340426	42.97674419	4.791666667	1.104166667	1.494736842	1.90625	1.90625
1	1	3	Boston	6	7	110	Y	42.36524	-71.05747	2113	7602	6915	6401	139.6	0.1	0	75487	3801	3800	0.9	4905	6026	575265	89666	2543	875	1837	808477	1.5	3040.8	71	2.334911865	153.4929577	84.75362319	4.710144928	1.112676056	1.712121212	2.281690141	2.281690141
1	1	1	Boston	2	6	100	Y	42.3179	-71.10755	2130	39879	35401	36293	137.8	3.3	0.1	11961	18135	21743	0.7	3062	4504	507672	82714	2270	782	1514	425883	4.5	15951.6	39	0.244489581	100.4473684	48.84848485	4.870967742	1.157894737	1.526315789	1.743589744	1.743589744
1	1	1	Newton	1	146	77	Y	42.35313	-71.20499	2467	22364	22491	11078	141.7	4.9	0.1	4590	10210	12153	0.9	7599	7269	798468	112910	2905	1297	2099	1970803	3.1	8945.6	93	1.039617242	130.0108696	34.95588235	4.782258065	1.293478261	1.615384615	2.129032258	2.129032258
1	1	2	Boston	2	25	70	Y	42.34286	-71.157	2135	41094	42780	43887	141.5	2.6	0.2	15597	18525	22567	0.8	3734	4580	483587	59708	2215	772	1655	646082	3.7	16437.6	137	0.833455006	114.9776119	38.95	4.774725275	1.220588235	1.535433071	2.065693431	2.065693431
1	1	1	Boston	2	15	113	Y	42.36744	-71.03875	2109	4072	3771	3428	143.2	0.2	0.1	23454	2294	1778	1	9174	7959	865506	122212	3437	1513	2462	808477	3.1	1628.8	23	1.412082515	165.5714286	60.80952381	4.725	1.47826087	1.5	2.086956522	2.086956522
1		1	Boston	2	14	53	Y	42.32483	-71.10746	2120	15541	15181	10842	146.4	0.6	0	25036	8048	7493	0.7	2453	4513	391909	30820	1725	695	1011	808477	11	6216.4	54	0.86866997	102.2777778	55.5	4.782608696	1.203703704	1.551020408	2.166666667	2.166666667
1	1	1	Boston	1	13	50	N	42.26693	-71.10242	2126	29954	25562	27815	137.9	2.1	0	14387	14402	15551	0.6	1928	1768	339854	49889	1854	549	1278	584205	9.3	11981.6	24	0.200307138	70.625	24.11764706	4.866666667	1.083333333	1.458333333	1.791666667	1.791666667
1	1	2	Brookline	4	13	100	N	42.34047	-71.12415	2134	17850	21503	21389	144.3	1.3	0	13458	9350	8499	0.8	3585	4385	486584	49455	2254	810	1654	361746	4.2	7140	144	2.016806723	96.76223776	38.38888889	4.779166667	1.244755245	1.508474576	1.777777778	1.777777778
1	1	1	West Roxbury	2	76	76	N	42.27905	-71.16087	2132	28697	25861	24058	136.5	4.6	0.1	6292	12847	15849	0.7	3705	3234	492799	95059	2252	595	1574	594737	3.5	11478.8	30	0.261351361	93.20689655	56.85	4.842105263	1.2	1.642857143	1.866666667	1.866666667
1	1	2	Boston	3	19	99	Y	42.34609	-71.10493	2215	25052	26125	21963	147.8	0.8	0.1	32786	10603	14448	0.9	3766	6263	492244	41779	2456	1212	1747	1063516	7.4	10020.8	53	0.528899888	107.4615385	44.87234043	4.788888889	1.188679245	1.32	1.905660377	1.905660377
2	3	3	Boston	8	79	145	N	42.36576	-71.05561	2113	7602	6915	6401	139.6	0.1	0	75487	3801	3800	0.9	4905	6026	575265	89666	2543	875	1837	808477	1.5	3040.8	71	2.334911865	153.4929577	84.75362319	4.710144928	1.112676056	1.712121212	2.281690141	2.281690141
1	1	2	Boston	4	93	175	N	42.35493	-71.06239	2108	4107	3825	3446	143.9	0.1	0	29977	2132	1974	0.9	7924	10810	1025555	119814	2971	1513	2062	1116149	4.2	1642.8	54	3.287070855	158.3584906	50.74509804	4.714285714	1.12962963	1.742857143	1.703703704	1.703703704
1	3	4	Boston	6	113	117	N	42.36653	-71.05653	2113	7602	6915	6401	139.6	0.1	0	75487	3801	3800	0.9	4905	6026	575265	89666	2543	875	1837	808477	1.5	3040.8	71	2.334911865	153.4929577	84.75362319	4.710144928	1.112676056	1.712121212	2.281690141	2.281690141
2	1	1	Boston	2	102	30	N	42.35721	-71.12872	2134	17850	21503	21389	144.3	1.3	0	13458	9350	8499	0.8	3585	4385	486584	49455	2254	810	1654	361746	4.2	7140	144	2.016806723	96.76223776	38.38888889	4.779166667	1.244755245	1.508474576	1.777777778	1.777777778
1	2	2	Boston	4	28	178	N	42.35751	-71.06202	2108	4107	3825	3446	143.9	0.1	0	29977	2132	1974	0.9	7924	10810	1025555	119814	2971	1513	2062	1116149	4.2	1642.8	54	3.287070855	158.3584906	50.74509804	4.714285714	1.12962963	1.742857143	1.703703704	1.703703704
1	1	3	Boston	5	11	158	Y	42.36568	-71.05697	2113	7602	6915	6401	139.6	0.1	0	75487	3801	3800	0.9	4905	6026	575265	89666	2543	875	1837	808477	1.5	3040.8	71	2.334911865	153.4929577	84.75362319	4.710144928	1.112676056	1.712121212	2.281690141	2.281690141
2	2	3	Boston	5	6	251	N	42.33083	-71.11277	2120	15541	15181	10842	146.4	0.6	0	25036	8048	7493	0.7	2453	4513	391909	30820	1725	695	1011	808477	11	6216.4	54	0.86866997	102.2777778	55.5	4.782608696	1.203703704	1.551020408	2.166666667	2.166666667
1	1	2	Boston	5	6	119	Y	42.34877	-71.13627	2134	17850	21503	21389	144.3	1.3	0	13458	9350	8499	0.8	3585	4385	486584	49455	2254	810	1654	361746	4.2	7140	144	2.016806723	96.76223776	38.38888889	4.779166667	1.244755245	1.508474576	1.777777778	1.777777778
1		1	Boston	2	71	173	Y	42.36645	-71.05719	2113	7602	6915	6401	139.6	0.1	0	75487	3801	3800	0.9	4905	6026	575265	89666	2543	875	1837	808477	1.5	3040.8	71	2.334911865	153.4929577	84.75362319	4.710144928	1.112676056	1.712121212	2.281690141	2.281690141
1	2	3	Brookline	3	22	112	Y	42.34171	-71.13589	2134	17850	21503	21389	144.3	1.3	0	13458	9350	8499	0.8	3585	4385	486584	49455	2254	810	1654	361746	4.2	7140	144	2.016806723	96.76223776	38.38888889	4.779166667	1.244755245	1.508474576	1.777777778	1.777777778
1	1	1	Boston	2	7	70	N	42.35842	-71.12969	2134	17850	21503	21389	144.3	1.3	0	13458	9350	8499	0.8	3585	4385	486584	49455	2254	810	1654	361746	4.2	7140	144	2.016806723	96.76223776	38.38888889	4.779166667	1.244755245	1.508474576	1.777777778	1.777777778
2	4	4	Boston	12	46	356	N	42.36531	-71.05575	2113	7602	6915	6401	139.6	0.1	0	75487	3801	3800	0.9	4905	6026	575265	89666	2543	875	1837	808477	1.5	3040.8	71	2.334911865	153.4929577	84.75362319	4.710144928	1.112676056	1.712121212	2.281690141	2.281690141
1		2	Boston	4	36	140	Y	42.34932	-71.06682	2111	7672	7383	5138	156.2	0.3	0	28413	3761	3911	1	6756	9638	740975	41316	2978	1513	1363	808477	4	3068.8	84	2.737226277	166.7108434	29.11538462	4.631944444	1.166666667	1.567567568	1.988095238	1.988095238
1	2	3	Brookline	7	22	179	Y	42.34258	-71.11796	2215	25052	26125	21963	147.8	0.8	0.1	32786	10603	14448	0.9	3766	6263	492244	41779	2456	1212	1747	1063516	7.4	10020.8	53	0.528899888	107.4615385	44.87234043	4.788888889	1.188679245	1.32	1.905660377	1.905660377
2	3	3	Boston	6	22	239	Y	42.33487	-71.05511	2127	36831	31799	29456	136.9	2	0.6	18218	17883	18948	0.8	3836	4821	521435	88876	2292	796	1406	550832	3.8	14732.4	37	0.251147131	161.027027	47.8	4.954545455	1.297297297	2.114285714	3.405405405	3.405405405
3	1	1	Brookline	1	30	50	N	42.33538	-71.11689	2215	25052	26125	21963	147.8	0.8	0.1	32786	10603	14448	0.9	3766	6263	492244	41779	2456	1212	1747	1063516	7.4	10020.8	53	0.528899888	107.4615385	44.87234043	4.788888889	1.188679245	1.32	1.905660377	1.905660377
1		1	Boston	2	23	105	N	42.34557	-71.07762	2199	1278	1146	1005	169.2	0.1	0	22222	509	768	0.5			2219817	103367			3152	808477	3.5	511.2	31	6.064162754	125.6774194	68.16666667	4.8	1.064516129	1.238095238	1.322580645	1.322580645
1	1	1	Boston	2	11	119	Y	42.34408	-71.10151	2215	25052	26125	21963	147.8	0.8	0.1	32786	10603	14448	0.9	3766	6263	492244	41779	2456	1212	1747	1063516	7.4	10020.8	53	0.528899888	107.4615385	44.87234043	4.788888889	1.188679245	1.32	1.905660377	1.905660377
1	1	2	Boston	4	36	90	Y	42.36674	-71.03787	2128	46870	40508	38413	137.7	4.8	1.1	9664	25250	21621	0.6	2285	2182	368711	54315	2035	587	1235	443373	5.4	18748	96	0.512054619	99.72340426	42.97674419	4.791666667	1.104166667	1.494736842	1.90625	1.90625
1	2	3	Boston	6	214	200	Y	42.33066	-71.03984	2127	36831	31799	29456	136.9	2	0.6	18218	17883	18948	0.8	3836	4821	521435	88876	2292	796	1406	550832	3.8	14732.4	37	0.251147131	161.027027	47.8	4.954545455	1.297297297	2.114285714	3.405405405	3.405405405
1	2	2	Boston	4	27	195	Y	42.38364	-71.0001	2152	18289	17497	18303	137.1	2	1.2	9273	8417	9871	1.2	4815	5118	408113	65610	2294	868	1321	408231	4.9	7315.6	8	0.10935535	86.14285714	206	4.785714286	1	1.428571429	1.75	1.75
3	1	2	Brookline	4	109	69	N	42.3442	-71.12023	2134	17850	21503	21389	144.3	1.3	0	13458	9350	8499	0.8	3585	4385	486584	49455	2254	810	1654	361746	4.2	7140	144	2.016806723	96.76223776	38.38888889	4.779166667	1.244755245	1.508474576	1.777777778	1.777777778
1	1	2	Brookline	3	11	65	Y	42.33898	-71.13721	2134	17850	21503	21389	144.3	1.3	0	13458	9350	8499	0.8	3585	4385	486584	49455	2254	810	1654	361746	4.2	7140	144	2.016806723	96.76223776	38.38888889	4.779166667	1.244755245	1.508474576	1.777777778	1.777777778
3	1	2	Brookline	4	123	109	Y	42.34747	-71.11982	2134	17850	21503	21389	144.3	1.3	0	13458	9350	8499	0.8	3585	4385	486584	49455	2254	810	1654	361746	4.2	7140	144	2.016806723	96.76223776	38.38888889	4.779166667	1.244755245	1.508474576	1.777777778	1.777777778
1	3	3	Boston	7	4	99	Y	42.33022	-71.05631	2127	36831	31799	29456	136.9	2	0.6	18218	17883	18948	0.8	3836	4821	521435	88876	2292	796	1406	550832	3.8	14732.4	37	0.251147131	161.027027	47.8	4.954545455	1.297297297	2.114285714	3.405405405	3.405405405
3	1	2	Boston	4	23	34	N	42.28112	-71.06534	2124	53746	47783	50781	138.5	3	0.1	17899	25159	28586	0.7	2537	2411	375149	52120	2193	654	1261	894880	7.6	21498.4	32	0.148848286	83.53125	27.8125	4.822580645	1.46875	1.5	1.875	1.875
1	2	4	Milton	6	5	148	N	42.25621	-71.09778	2126	29954	25562	27815	137.9	2.1	0	14387	14402	15551	0.6	1928	1768	339854	49889	1854	549	1278	584205	9.3	11981.6	24	0.200307138	70.625	24.11764706	4.866666667	1.083333333	1.458333333	1.791666667	1.791666667
1	1	1	Newton	2	21	175	N	42.33263	-71.19123	2467	22364	22491	11078	141.7	4.9	0.1	4590	10210	12153	0.9	7599	7269	798468	112910	2905	1297	2099	1970803	3.1	8945.6	93	1.039617242	130.0108696	34.95588235	4.782258065	1.293478261	1.615384615	2.129032258	2.129032258
1	3	3	Boston	6	76	106	Y	42.36631	-71.05528	2113	7602	6915	6401	139.6	0.1	0	75487	3801	3800	0.9	4905	6026	575265	89666	2543	875	1837	808477	1.5	3040.8	71	2.334911865	153.4929577	84.75362319	4.710144928	1.112676056	1.712121212	2.281690141	2.281690141
1		1	Brookline	2	29	135	N	42.34122	-71.12498	2134	17850	21503	21389	144.3	1.3	0	13458	9350	8499	0.8	3585	4385	486584	49455	2254	810	1654	361746	4.2	7140	144	2.016806723	96.76223776	38.38888889	4.779166667	1.244755245	1.508474576	1.777777778	1.777777778
3	1	1	Boston	2	203	50	N	42.36836	-71.03918	2109	4072	3771	3428	143.2	0.2	0.1	23454	2294	1778	1	9174	7959	865506	122212	3437	1513	2462	808477	3.1	1628.8	23	1.412082515	165.5714286	60.80952381	4.725	1.47826087	1.5	2.086956522	2.086956522
1	1	1	Boston	2	19	75	N	42.34837	-71.06264	2111	7672	7383	5138	156.2	0.3	0	28413	3761	3911	1	6756	9638	740975	41316	2978	1513	1363	808477	4	3068.8	84	2.737226277	166.7108434	29.11538462	4.631944444	1.166666667	1.567567568	1.988095238	1.988095238
1	2	3	Newton	5	32	272	N	42.34053	-71.16843	2135	41094	42780	43887	141.5	2.6	0.2	15597	18525	22567	0.8	3734	4580	483587	59708	2215	772	1655	646082	3.7	16437.6	137	0.833455006	114.9776119	38.95	4.774725275	1.220588235	1.535433071	2.065693431	2.065693431
2	2	2	Boston	6	115	125	Y	42.3355	-71.03201	2127	36831	31799	29456	136.9	2	0.6	18218	17883	18948	0.8	3836	4821	521435	88876	2292	796	1406	550832	3.8	14732.4	37	0.251147131	161.027027	47.8	4.954545455	1.297297297	2.114285714	3.405405405	3.405405405
2	2	3	Boston	5	10	159	Y	42.34831	-71.14076	2134	17850	21503	21389	144.3	1.3	0	13458	9350	8499	0.8	3585	4385	486584	49455	2254	810	1654	361746	4.2	7140	144	2.016806723	96.76223776	38.38888889	4.779166667	1.244755245	1.508474576	1.777777778	1.777777778
1	1	1	Boston	2	31	49	N	42.35344	-71.16881	2135	41094	42780	43887	141.5	2.6	0.2	15597	18525	22567	0.8	3734	4580	483587	59708	2215	772	1655	646082	3.7	16437.6	137	0.833455006	114.9776119	38.95	4.774725275	1.220588235	1.535433071	2.065693431	2.065693431
2	3	6	Boston	12	17	159	Y	42.35037	-71.16608	2135	41094	42780	43887	141.5	2.6	0.2	15597	18525	22567	0.8	3734	4580	483587	59708	2215	772	1655	646082	3.7	16437.6	137	0.833455006	114.9776119	38.95	4.774725275	1.220588235	1.535433071	2.065693431	2.065693431
1	1	1	Brookline	1	5	39	Y	42.34544	-71.11797	2215	25052	26125	21963	147.8	0.8	0.1	32786	10603	14448	0.9	3766	6263	492244	41779	2456	1212	1747	1063516	7.4	10020.8	53	0.528899888	107.4615385	44.87234043	4.788888889	1.188679245	1.32	1.905660377	1.905660377
1		1	Boston	2	31	122	Y	42.35997	-71.06901	2114	13187	11999	10868	142.7	0.4	0.1	29396	6455	6732	0.9	5729	7806	700019	90466	2900	1371	2083	808477	3.5	5274.8	55	1.042693562	139.0363636	47.6875	4.8	1.109090909	1.348837209	1.618181818	1.618181818
1	1	1	Boston	2	59	50	Y	42.30337	-71.11501	2130	39879	35401	36293	137.8	3.3	0.1	11961	18135	21743	0.7	3062	4504	507672	82714	2270	782	1514	425883	4.5	15951.6	39	0.244489581	100.4473684	48.84848485	4.870967742	1.157894737	1.526315789	1.743589744	1.743589744
1	1	1	Boston	2	83	84	Y	42.37741	-71.03579	2128	46870	40508	38413	137.7	4.8	1.1	9664	25250	21621	0.6	2285	2182	368711	54315	2035	587	1235	443373	5.4	18748	96	0.512054619	99.72340426	42.97674419	4.791666667	1.104166667	1.494736842	1.90625	1.90625
1	1	1	Boston	2	63	105	Y	42.3663	-71.03801	2109	4072	3771	3428	143.2	0.2	0.1	23454	2294	1778	1	9174	7959	865506	122212	3437	1513	2462	808477	3.1	1628.8	23	1.412082515	165.5714286	60.80952381	4.725	1.47826087	1.5	2.086956522	2.086956522
3	5	10	Boston	16	46	550	Y	42.33543	-71.03222	2127	36831	31799	29456	136.9	2	0.6	18218	17883	18948	0.8	3836	4821	521435	88876	2292	796	1406	550832	3.8	14732.4	37	0.251147131	161.027027	47.8	4.954545455	1.297297297	2.114285714	3.405405405	3.405405405
1	1	2	Boston	4	173	129	Y	42.34032	-71.08101	2199	1278	1146	1005	169.2	0.1	0	22222	509	768	0.5			2219817	103367			3152	808477	3.5	511.2	31	6.064162754	125.6774194	68.16666667	4.8	1.064516129	1.238095238	1.322580645	1.322580645
1		1	Boston	2	40	105	N	42.34344	-71.07688	2118	28060	26498	22173	145.9	1.1	0	25578	14441	13619	0.9	6435	6926	756291	62061	2898	1041	1117	1616506	4.7	11224	34	0.302922309	105.2352941	55.33333333	4.807692308	1.147058824	1.35483871	1.588235294	1.588235294
1	1	1	Boston	2	3	59	Y	42.31108	-71.08411	2121	28431	25978	25057	149.3	1.7	0	16290	12643	15786	0.6	2300	2991	410222	27405	2080	838	828	1307571	14.4	11372.4	12	0.105518624	68.08333333	31.66666667	4.75	1	1.25	1.333333333	1.333333333
1	1	1	Boston	2	52	25	Y	42.35902	-71.145	2135	41094	42780	43887	141.5	2.6	0.2	15597	18525	22567	0.8	3734	4580	483587	59708	2215	772	1655	646082	3.7	16437.6	137	0.833455006	114.9776119	38.95	4.774725275	1.220588235	1.535433071	2.065693431	2.065693431
1	1	1	Newton	1	56	43	Y	42.35362	-71.20773	2467	22364	22491	11078	141.7	4.9	0.1	4590	10210	12153	0.9	7599	7269	798468	112910	2905	1297	2099	1970803	3.1	8945.6	93	1.039617242	130.0108696	34.95588235	4.782258065	1.293478261	1.615384615	2.129032258	2.129032258
1	1	1	Boston	1	4	38	Y	42.33309	-71.11223	2120	15541	15181	10842	146.4	0.6	0	25036	8048	7493	0.7	2453	4513	391909	30820	1725	695	1011	808477	11	6216.4	54	0.86866997	102.2777778	55.5	4.782608696	1.203703704	1.551020408	2.166666667	2.166666667
1	1	2	Boston	4	37	159	N	42.35119	-71.06171	2111	7672	7383	5138	156.2	0.3	0	28413	3761	3911	1	6756	9638	740975	41316	2978	1513	1363	808477	4	3068.8	84	2.737226277	166.7108434	29.11538462	4.631944444	1.166666667	1.567567568	1.988095238	1.988095238
2	1	1	Boston	2	13	35	Y	42.36022	-71.13356	2134	17850	21503	21389	144.3	1.3	0	13458	9350	8499	0.8	3585	4385	486584	49455	2254	810	1654	361746	4.2	7140	144	2.016806723	96.76223776	38.38888889	4.779166667	1.244755245	1.508474576	1.777777778	1.777777778
1	1	2	Boston	3	3	39	Y	42.35418	-71.14776	2135	41094	42780	43887	141.5	2.6	0.2	15597	18525	22567	0.8	3734	4580	483587	59708	2215	772	1655	646082	3.7	16437.6	137	0.833455006	114.9776119	38.95	4.774725275	1.220588235	1.535433071	2.065693431	2.065693431
1	2	2	Brookline	4	32	178	Y	42.3385	-71.11296	2215	25052	26125	21963	147.8	0.8	0.1	32786	10603	14448	0.9	3766	6263	492244	41779	2456	1212	1747	1063516	7.4	10020.8	53	0.528899888	107.4615385	44.87234043	4.788888889	1.188679245	1.32	1.905660377	1.905660377
1	1	1	Boston	2	3	65	Y	42.2652	-71.12227	2136	32217	28488	28392	135.7	4.6	0.1	7019	15013	17203	0.6	2412	2132	378035	64691	1997	557	1112	1207546	6.2	12886.8	22	0.170717323	75.09090909	23.52631579	4.861111111	1.090909091	1.45	1.727272727	1.727272727
1	1	2	Boston	3	21	99	Y	42.35548	-71.05809	2110	2154	1733	1428	143.8	0.2	0.1	11628	1156	997	0.8	6566	7087	882044	125811	3578	1513	2656	1502272	1.9	861.6	14	1.624883937	192.2857143	56.08333333	4.818181818	1.5	1.538461538	2.142857143	2.142857143
1	1	1	Brookline	2	47	125	Y	42.30334	-71.15246	2132	28697	25861	24058	136.5	4.6	0.1	6292	12847	15849	0.7	3705	3234	492799	95059	2252	595	1574	594737	3.5	11478.8	30	0.261351361	93.20689655	56.85	4.842105263	1.2	1.642857143	1.866666667	1.866666667
1		2	Boston	2	94	124	N	42.35867	-71.06417	2108	4107	3825	3446	143.9	0.1	0	29977	2132	1974	0.9	7924	10810	1025555	119814	2971	1513	2062	1116149	4.2	1642.8	54	3.287070855	158.3584906	50.74509804	4.714285714	1.12962963	1.742857143	1.703703704	1.703703704
1	1	1	Boston	1	152	50	Y	42.32172	-71.10346	2120	15541	15181	10842	146.4	0.6	0	25036	8048	7493	0.7	2453	4513	391909	30820	1725	695	1011	808477	11	6216.4	54	0.86866997	102.2777778	55.5	4.782608696	1.203703704	1.551020408	2.166666667	2.166666667
1		2	Boston	4	24	115	N	42.34212	-71.15439	2135	41094	42780	43887	141.5	2.6	0.2	15597	18525	22567	0.8	3734	4580	483587	59708	2215	772	1655	646082	3.7	16437.6	137	0.833455006	114.9776119	38.95	4.774725275	1.220588235	1.535433071	2.065693431	2.065693431
1	1	1	Boston	3	40	275	Y	42.34665	-71.07399	2116	23333	20628	19682	143.7	0.6	0.1	37015	10778	12554	0.9	8389	9018	971946	104850	3281	1495	1734	743791	4.1	9333.2	35	0.375005357	151.8285714	76.375	4.8	1.060606061	1.153846154	1.4	1.4
1	1	2	Boston	2	7	42	N	42.27668	-71.13508	2131	32924	29826	32527	137	2.6	0	12700	15251	17672	0.7	2929	2865	432198	71503	2106	620	1345	185564	5.3	13169.6	71	0.539120398	105.5294118	34.98214286	4.896226415	1.3	1.594202899	2.14084507	2.14084507
1	1	1	Boston	2	12	150	N	42.34096	-71.08102	2199	1278	1146	1005	169.2	0.1	0	22222	509	768	0.5			2219817	103367			3152	808477	3.5	511.2	31	6.064162754	125.6774194	68.16666667	4.8	1.064516129	1.238095238	1.322580645	1.322580645
1	1	1	Boston	2	43	105	Y	42.31086	-71.04945	2125	36874	33295	33618	139.2	2.1	0.3	17289	18963	17911	0.7	2513	3056	397125	51744	2062	694	1257	1002069	8.7	14749.6	47	0.318652709	75.59574468	52.4	4.790697674	1.212765957	1.311111111	1.936170213	1.936170213
1	1	3	Brookline	4	27	79	Y	42.34166	-71.12691	2134	17850	21503	21389	144.3	1.3	0	13458	9350	8499	0.8	3585	4385	486584	49455	2254	810	1654	361746	4.2	7140	144	2.016806723	96.76223776	38.38888889	4.779166667	1.244755245	1.508474576	1.777777778	1.777777778
1		1	Boston	2	197	175	N	42.35846	-71.06327	2108	4107	3825	3446	143.9	0.1	0	29977	2132	1974	0.9	7924	10810	1025555	119814	2971	1513	2062	1116149	4.2	1642.8	54	3.287070855	158.3584906	50.74509804	4.714285714	1.12962963	1.742857143	1.703703704	1.703703704
1		1	Boston	2	19	125	N	42.36081	-71.06419	2108	4107	3825	3446	143.9	0.1	0	29977	2132	1974	0.9	7924	10810	1025555	119814	2971	1513	2062	1116149	4.2	1642.8	54	3.287070855	158.3584906	50.74509804	4.714285714	1.12962963	1.742857143	1.703703704	1.703703704
1	3	3	Boston	6	37	160	Y	42.35075	-71.0626	2111	7672	7383	5138	156.2	0.3	0	28413	3761	3911	1	6756	9638	740975	41316	2978	1513	1363	808477	4	3068.8	84	2.737226277	166.7108434	29.11538462	4.631944444	1.166666667	1.567567568	1.988095238	1.988095238
1	2	2	Boston	6	4	188	Y	42.33532	-71.04738	2127	36831	31799	29456	136.9	2	0.6	18218	17883	18948	0.8	3836	4821	521435	88876	2292	796	1406	550832	3.8	14732.4	37	0.251147131	161.027027	47.8	4.954545455	1.297297297	2.114285714	3.405405405	3.405405405
1	2	3	Boston	6	18	125	N	42.342	-71.10125	2215	25052	26125	21963	147.8	0.8	0.1	32786	10603	14448	0.9	3766	6263	492244	41779	2456	1212	1747	1063516	7.4	10020.8	53	0.528899888	107.4615385	44.87234043	4.788888889	1.188679245	1.32	1.905660377	1.905660377
1	1	1	Boston	2	5	49	Y	42.27568	-71.11985	2131	32924	29826	32527	137	2.6	0	12700	15251	17672	0.7	2929	2865	432198	71503	2106	620	1345	185564	5.3	13169.6	71	0.539120398	105.5294118	34.98214286	4.896226415	1.3	1.594202899	2.14084507	2.14084507
1	1	1	Boston	2	171	35	Y	42.31751	-71.05386	2125	36874	33295	33618	139.2	2.1	0.3	17289	18963	17911	0.7	2513	3056	397125	51744	2062	694	1257	1002069	8.7	14749.6	47	0.318652709	75.59574468	52.4	4.790697674	1.212765957	1.311111111	1.936170213	1.936170213
1	1	1	Boston	4	5	500	Y	42.34424	-71.15545	2135	41094	42780	43887	141.5	2.6	0.2	15597	18525	22567	0.8	3734	4580	483587	59708	2215	772	1655	646082	3.7	16437.6	137	0.833455006	114.9776119	38.95	4.774725275	1.220588235	1.535433071	2.065693431	2.065693431
4	6	7	Newton	14	12	850	Y	42.30832	-71.1811	2467	22364	22491	11078	141.7	4.9	0.1	4590	10210	12153	0.9	7599	7269	798468	112910	2905	1297	2099	1970803	3.1	8945.6	93	1.039617242	130.0108696	34.95588235	4.782258065	1.293478261	1.615384615	2.129032258	2.129032258
1	1	1	Boston	3	3	49	N	42.3894	-71.0078	2128	46870	40508	38413	137.7	4.8	1.1	9664	25250	21621	0.6	2285	2182	368711	54315	2035	587	1235	443373	5.4	18748	96	0.512054619	99.72340426	42.97674419	4.791666667	1.104166667	1.494736842	1.90625	1.90625
1		1	Boston	2	136	79	Y	42.36196	-71.06887	2114	13187	11999	10868	142.7	0.4	0.1	29396	6455	6732	0.9	5729	7806	700019	90466	2900	1371	2083	808477	3.5	5274.8	55	1.042693562	139.0363636	47.6875	4.8	1.109090909	1.348837209	1.618181818	1.618181818
1		1	Boston	2	29	105	N	42.34503	-71.07666	2116	23333	20628	19682	143.7	0.6	0.1	37015	10778	12554	0.9	8389	9018	971946	104850	3281	1495	1734	743791	4.1	9333.2	35	0.375005357	151.8285714	76.375	4.8	1.060606061	1.153846154	1.4	1.4
1	1	1	Boston	3	22	55	N	42.31708	-71.05833	2125	36874	33295	33618	139.2	2.1	0.3	17289	18963	17911	0.7	2513	3056	397125	51744	2062	694	1257	1002069	8.7	14749.6	47	0.318652709	75.59574468	52.4	4.790697674	1.212765957	1.311111111	1.936170213	1.936170213
1	1	1	Boston	2	3	60	N	42.32206	-71.07257	2119	27217	25346	23823	145.2	1.6	0	17043	12889	14328	0.5	1943	2251	384361	31534	1893	554	940	929538	9.3	10886.8	16	0.146966969	89.3125	31.64285714	4.821428571	1.125	1.733333333	2.75	2.75
1	1	2	Boston	4	8	150	Y	42.35005	-71.06518	2111	7672	7383	5138	156.2	0.3	0	28413	3761	3911	1	6756	9638	740975	41316	2978	1513	1363	808477	4	3068.8	84	2.737226277	166.7108434	29.11538462	4.631944444	1.166666667	1.567567568	1.988095238	1.988095238
2	4	15	Newton	15	71	350	Y	42.35172	-71.1855	2135	41094	42780	43887	141.5	2.6	0.2	15597	18525	22567	0.8	3734	4580	483587	59708	2215	772	1655	646082	3.7	16437.6	137	0.833455006	114.9776119	38.95	4.774725275	1.220588235	1.535433071	2.065693431	2.065693431
1	1	1	Boston	2	195	97	Y	42.34231	-71.08279	2199	1278	1146	1005	169.2	0.1	0	22222	509	768	0.5			2219817	103367			3152	808477	3.5	511.2	31	6.064162754	125.6774194	68.16666667	4.8	1.064516129	1.238095238	1.322580645	1.322580645
1		1	Brookline	2	20	100	Y	42.33914	-71.12552	2134	17850	21503	21389	144.3	1.3	0	13458	9350	8499	0.8	3585	4385	486584	49455	2254	810	1654	361746	4.2	7140	144	2.016806723	96.76223776	38.38888889	4.779166667	1.244755245	1.508474576	1.777777778	1.777777778
1	2	2	Boston	4	14	89	N	42.33849	-71.15359	2135	41094	42780	43887	141.5	2.6	0.2	15597	18525	22567	0.8	3734	4580	483587	59708	2215	772	1655	646082	3.7	16437.6	137	0.833455006	114.9776119	38.95	4.774725275	1.220588235	1.535433071	2.065693431	2.065693431
1	1	1	Boston	2	3	70	N	42.30981	-71.05375	2125	36874	33295	33618	139.2	2.1	0.3	17289	18963	17911	0.7	2513	3056	397125	51744	2062	694	1257	1002069	8.7	14749.6	47	0.318652709	75.59574468	52.4	4.790697674	1.212765957	1.311111111	1.936170213	1.936170213
1	1	1	Boston	2	4	65	Y	42.3068	-71.06159	2125	36874	33295	33618	139.2	2.1	0.3	17289	18963	17911	0.7	2513	3056	397125	51744	2062	694	1257	1002069	8.7	14749.6	47	0.318652709	75.59574468	52.4	4.790697674	1.212765957	1.311111111	1.936170213	1.936170213
2	4	6	Brookline	5	3	380	Y	42.32899	-71.14959	2135	41094	42780	43887	141.5	2.6	0.2	15597	18525	22567	0.8	3734	4580	483587	59708	2215	772	1655	646082	3.7	16437.6	137	0.833455006	114.9776119	38.95	4.774725275	1.220588235	1.535433071	2.065693431	2.065693431
1		1	Boston	4	67	68	Y	42.24652	-71.11623	2136	32217	28488	28392	135.7	4.6	0.1	7019	15013	17203	0.6	2412	2132	378035	64691	1997	557	1112	1207546	6.2	12886.8	22	0.170717323	75.09090909	23.52631579	4.861111111	1.090909091	1.45	1.727272727	1.727272727
1	1	1	Chelsea	2	13	34	N	42.38671	-71.04603	2129	18576	16439	15195	137.3	1.4	0.5	13735	8536	10040	0.8	4821	5307	633313	94436	2682	989	1168	808477	3.1	7430.4	2	0.026916451	80	13	4.5	1	1.5	2	2
1	1	2	Brighton	5	26	37	N	42.34311	-71.14693	2135	41094	42780	43887	141.5	2.6	0.2	15597	18525	22567	0.8	3734	4580	483587	59708	2215	772	1655	646082	3.7	16437.6	137	0.833455006	114.9776119	38.95	4.774725275	1.220588235	1.535433071	2.065693431	2.065693431
1	1	1	Boston	2	58	70	Y	42.36982	-71.03438	2128	46870	40508	38413	137.7	4.8	1.1	9664	25250	21621	0.6	2285	2182	368711	54315	2035	587	1235	443373	5.4	18748	96	0.512054619	99.72340426	42.97674419	4.791666667	1.104166667	1.494736842	1.90625	1.90625
1	1	1	Boston	2	19	60	Y	42.32382	-71.07351	2119	27217	25346	23823	145.2	1.6	0	17043	12889	14328	0.5	1943	2251	384361	31534	1893	554	940	929538	9.3	10886.8	16	0.146966969	89.3125	31.64285714	4.821428571	1.125	1.733333333	2.75	2.75
1	2	2	Boston	5	226	129	Y	42.33763	-71.07395	2118	28060	26498	22173	145.9	1.1	0	25578	14441	13619	0.9	6435	6926	756291	62061	2898	1041	1117	1616506	4.7	11224	34	0.302922309	105.2352941	55.33333333	4.807692308	1.147058824	1.35483871	1.588235294	1.588235294
1	1	1	Boston	2	38	50	Y	42.26954	-71.11882	2136	32217	28488	28392	135.7	4.6	0.1	7019	15013	17203	0.6	2412	2132	378035	64691	1997	557	1112	1207546	6.2	12886.8	22	0.170717323	75.09090909	23.52631579	4.861111111	1.090909091	1.45	1.727272727	1.727272727
1	1	1	Boston	2	16	50	N	42.33633	-71.07393	2118	28060	26498	22173	145.9	1.1	0	25578	14441	13619	0.9	6435	6926	756291	62061	2898	1041	1117	1616506	4.7	11224	34	0.302922309	105.2352941	55.33333333	4.807692308	1.147058824	1.35483871	1.588235294	1.588235294
1		1	Boston	2	44	125	Y	42.34941	-71.08346	2199	1278	1146	1005	169.2	0.1	0	22222	509	768	0.5			2219817	103367			3152	808477	3.5	511.2	31	6.064162754	125.6774194	68.16666667	4.8	1.064516129	1.238095238	1.322580645	1.322580645
1	1	1	Boston	2	8	90	Y	42.35307	-71.07617	2116	23333	20628	19682	143.7	0.6	0.1	37015	10778	12554	0.9	8389	9018	971946	104850	3281	1495	1734	743791	4.1	9333.2	35	0.375005357	151.8285714	76.375	4.8	1.060606061	1.153846154	1.4	1.4
2	3	4	Boston	8	4	300	Y	42.35348	-71.13646	2134	17850	21503	21389	144.3	1.3	0	13458	9350	8499	0.8	3585	4385	486584	49455	2254	810	1654	361746	4.2	7140	144	2.016806723	96.76223776	38.38888889	4.779166667	1.244755245	1.508474576	1.777777778	1.777777778
1	1	1	Boston	2	31	148	N	42.35998	-71.06678	2114	13187	11999	10868	142.7	0.4	0.1	29396	6455	6732	0.9	5729	7806	700019	90466	2900	1371	2083	808477	3.5	5274.8	55	1.042693562	139.0363636	47.6875	4.8	1.109090909	1.348837209	1.618181818	1.618181818
1	1	1	Boston	3	94	150	N	42.35284	-71.06261	2111	7672	7383	5138	156.2	0.3	0	28413	3761	3911	1	6756	9638	740975	41316	2978	1513	1363	808477	4	3068.8	84	2.737226277	166.7108434	29.11538462	4.631944444	1.166666667	1.567567568	1.988095238	1.988095238
1	1	1	Boston	2	5	38	Y	42.32536	-71.07266	2119	27217	25346	23823	145.2	1.6	0	17043	12889	14328	0.5	1943	2251	384361	31534	1893	554	940	929538	9.3	10886.8	16	0.146966969	89.3125	31.64285714	4.821428571	1.125	1.733333333	2.75	2.75
2	1	1	Boston	2	17	50	Y	42.30795	-71.06526	2125	36874	33295	33618	139.2	2.1	0.3	17289	18963	17911	0.7	2513	3056	397125	51744	2062	694	1257	1002069	8.7	14749.6	47	0.318652709	75.59574468	52.4	4.790697674	1.212765957	1.311111111	1.936170213	1.936170213
3	1	2	Boston	4	21	39	N	42.28183	-71.06655	2124	53746	47783	50781	138.5	3	0.1	17899	25159	28586	0.7	2537	2411	375149	52120	2193	654	1261	894880	7.6	21498.4	32	0.148848286	83.53125	27.8125	4.822580645	1.46875	1.5	1.875	1.875
2	2	3	Boston	6	8	244	Y	42.35913	-71.05297	2109	4072	3771	3428	143.2	0.2	0.1	23454	2294	1778	1	9174	7959	865506	122212	3437	1513	2462	808477	3.1	1628.8	23	1.412082515	165.5714286	60.80952381	4.725	1.47826087	1.5	2.086956522	2.086956522
1	1	1	Cambridge	2	16	85	N	42.37032	-71.11037	2163	2611	2582	1191	136.9	0.1	0	26341	1225	1386	0.7				53636			2318	808477	8	1044.4	7	0.670241287	96.57142857	62.57142857	4.857142857	1	1.333333333	1.428571429	1.428571429
1	1	1	Boston	2	4	34	Y	42.3009	-71.11197	2130	39879	35401	36293	137.8	3.3	0.1	11961	18135	21743	0.7	3062	4504	507672	82714	2270	782	1514	425883	4.5	15951.6	39	0.244489581	100.4473684	48.84848485	4.870967742	1.157894737	1.526315789	1.743589744	1.743589744
1		1	Boston	2	37	115	N	42.34944	-71.08348	2199	1278	1146	1005	169.2	0.1	0	22222	509	768	0.5			2219817	103367			3152	808477	3.5	511.2	31	6.064162754	125.6774194	68.16666667	4.8	1.064516129	1.238095238	1.322580645	1.322580645
1	1	1	Boston	1	5	55	Y	42.32453	-71.10605	2120	15541	15181	10842	146.4	0.6	0	25036	8048	7493	0.7	2453	4513	391909	30820	1725	695	1011	808477	11	6216.4	54	0.86866997	102.2777778	55.5	4.782608696	1.203703704	1.551020408	2.166666667	2.166666667
2	2	4	Boston	6	7	303	Y	42.36225	-71.0629	2108	4107	3825	3446	143.9	0.1	0	29977	2132	1974	0.9	7924	10810	1025555	119814	2971	1513	2062	1116149	4.2	1642.8	54	3.287070855	158.3584906	50.74509804	4.714285714	1.12962963	1.742857143	1.703703704	1.703703704
1		2	Boston	4	122	189	N	42.34884	-71.06384	2111	7672	7383	5138	156.2	0.3	0	28413	3761	3911	1	6756	9638	740975	41316	2978	1513	1363	808477	4	3068.8	84	2.737226277	166.7108434	29.11538462	4.631944444	1.166666667	1.567567568	1.988095238	1.988095238
2	4	4	Boston	6	196	60	N	42.27176	-71.16759	2132	28697	25861	24058	136.5	4.6	0.1	6292	12847	15849	0.7	3705	3234	492799	95059	2252	595	1574	594737	3.5	11478.8	30	0.261351361	93.20689655	56.85	4.842105263	1.2	1.642857143	1.866666667	1.866666667
1		1	Brookline	2	30	105	N	42.3398	-71.12457	2134	17850	21503	21389	144.3	1.3	0	13458	9350	8499	0.8	3585	4385	486584	49455	2254	810	1654	361746	4.2	7140	144	2.016806723	96.76223776	38.38888889	4.779166667	1.244755245	1.508474576	1.777777778	1.777777778
1	1	1	Boston	2	46	149	Y	42.3763	-71.03269	2128	46870	40508	38413	137.7	4.8	1.1	9664	25250	21621	0.6	2285	2182	368711	54315	2035	587	1235	443373	5.4	18748	96	0.512054619	99.72340426	42.97674419	4.791666667	1.104166667	1.494736842	1.90625	1.90625
1	1	1	Brookline	1	34	39	Y	42.33211	-71.11967	2215	25052	26125	21963	147.8	0.8	0.1	32786	10603	14448	0.9	3766	6263	492244	41779	2456	1212	1747	1063516	7.4	10020.8	53	0.528899888	107.4615385	44.87234043	4.788888889	1.188679245	1.32	1.905660377	1.905660377
1	1	2	Boston	4	98	120	Y	42.31452	-71.10559	2130	39879	35401	36293	137.8	3.3	0.1	11961	18135	21743	0.7	3062	4504	507672	82714	2270	782	1514	425883	4.5	15951.6	39	0.244489581	100.4473684	48.84848485	4.870967742	1.157894737	1.526315789	1.743589744	1.743589744
1	1	2	Boston	4	69	250	Y	42.352	-71.0609	2111	7672	7383	5138	156.2	0.3	0	28413	3761	3911	1	6756	9638	740975	41316	2978	1513	1363	808477	4	3068.8	84	2.737226277	166.7108434	29.11538462	4.631944444	1.166666667	1.567567568	1.988095238	1.988095238
1		1	Boston	3	47	158	N	42.36274	-71.12907	2134	17850	21503	21389	144.3	1.3	0	13458	9350	8499	0.8	3585	4385	486584	49455	2254	810	1654	361746	4.2	7140	144	2.016806723	96.76223776	38.38888889	4.779166667	1.244755245	1.508474576	1.777777778	1.777777778
1	1	1	Boston	2	6	50	Y	42.2828	-71.11515	2131	32924	29826	32527	137	2.6	0	12700	15251	17672	0.7	2929	2865	432198	71503	2106	620	1345	185564	5.3	13169.6	71	0.539120398	105.5294118	34.98214286	4.896226415	1.3	1.594202899	2.14084507	2.14084507
1	1	1	Boston	1	5	39	N	42.35354	-71.13182	2134	17850	21503	21389	144.3	1.3	0	13458	9350	8499	0.8	3585	4385	486584	49455	2254	810	1654	361746	4.2	7140	144	2.016806723	96.76223776	38.38888889	4.779166667	1.244755245	1.508474576	1.777777778	1.777777778
1		2	Brookline	3	6	85	Y	42.33639	-71.1271	2134	17850	21503	21389	144.3	1.3	0	13458	9350	8499	0.8	3585	4385	486584	49455	2254	810	1654	361746	4.2	7140	144	2.016806723	96.76223776	38.38888889	4.779166667	1.244755245	1.508474576	1.777777778	1.777777778
1	1	1	Boston	1	28	29	N	42.31319	-71.09895	2130	39879	35401	36293	137.8	3.3	0.1	11961	18135	21743	0.7	3062	4504	507672	82714	2270	782	1514	425883	4.5	15951.6	39	0.244489581	100.4473684	48.84848485	4.870967742	1.157894737	1.526315789	1.743589744	1.743589744
1	1	2	Boston	4	111	85	Y	42.3663	-71.05633	2113	7602	6915	6401	139.6	0.1	0	75487	3801	3800	0.9	4905	6026	575265	89666	2543	875	1837	808477	1.5	3040.8	71	2.334911865	153.4929577	84.75362319	4.710144928	1.112676056	1.712121212	2.281690141	2.281690141
2	2	3	Boston	6	57	188	Y	42.3607	-71.06949	2114	13187	11999	10868	142.7	0.4	0.1	29396	6455	6732	0.9	5729	7806	700019	90466	2900	1371	2083	808477	3.5	5274.8	55	1.042693562	139.0363636	47.6875	4.8	1.109090909	1.348837209	1.618181818	1.618181818
1	4	5	Boston	10	43	190	Y	42.32195	-71.09243	2119	27217	25346	23823	145.2	1.6	0	17043	12889	14328	0.5	1943	2251	384361	31534	1893	554	940	929538	9.3	10886.8	16	0.146966969	89.3125	31.64285714	4.821428571	1.125	1.733333333	2.75	2.75
1	1	1	Chestnut Hill	2	59	155	N	42.29817	-71.1512	2132	28697	25861	24058	136.5	4.6	0.1	6292	12847	15849	0.7	3705	3234	492799	95059	2252	595	1574	594737	3.5	11478.8	30	0.261351361	93.20689655	56.85	4.842105263	1.2	1.642857143	1.866666667	1.866666667
2	4	9	Boston	15	120	299	Y	42.32553	-71.09404	2120	15541	15181	10842	146.4	0.6	0	25036	8048	7493	0.7	2453	4513	391909	30820	1725	695	1011	808477	11	6216.4	54	0.86866997	102.2777778	55.5	4.782608696	1.203703704	1.551020408	2.166666667	2.166666667
1		2	Boston	3	35	146	Y	42.34316	-71.08242	2199	1278	1146	1005	169.2	0.1	0	22222	509	768	0.5			2219817	103367			3152	808477	3.5	511.2	31	6.064162754	125.6774194	68.16666667	4.8	1.064516129	1.238095238	1.322580645	1.322580645
1	2	4	Boston	6	5	179	Y	42.34898	-71.13877	2134	17850	21503	21389	144.3	1.3	0	13458	9350	8499	0.8	3585	4385	486584	49455	2254	810	1654	361746	4.2	7140	144	2.016806723	96.76223776	38.38888889	4.779166667	1.244755245	1.508474576	1.777777778	1.777777778
1	1	2	Boston	2	65	100	Y	42.30989	-71.04855	2125	36874	33295	33618	139.2	2.1	0.3	17289	18963	17911	0.7	2513	3056	397125	51744	2062	694	1257	1002069	8.7	14749.6	47	0.318652709	75.59574468	52.4	4.790697674	1.212765957	1.311111111	1.936170213	1.936170213
1	2	3	Boston	6	78	100	N	42.36677	-71.05759	2113	7602	6915	6401	139.6	0.1	0	75487	3801	3800	0.9	4905	6026	575265	89666	2543	875	1837	808477	1.5	3040.8	71	2.334911865	153.4929577	84.75362319	4.710144928	1.112676056	1.712121212	2.281690141	2.281690141
1	2	3	Boston	6	110	215	N	42.35483	-71.06179	2108	4107	3825	3446	143.9	0.1	0	29977	2132	1974	0.9	7924	10810	1025555	119814	2971	1513	2062	1116149	4.2	1642.8	54	3.287070855	158.3584906	50.74509804	4.714285714	1.12962963	1.742857143	1.703703704	1.703703704
1	3	3	Boston	6	6	180	N	42.25934	-71.11781	2136	32217	28488	28392	135.7	4.6	0.1	7019	15013	17203	0.6	2412	2132	378035	64691	1997	557	1112	1207546	6.2	12886.8	22	0.170717323	75.09090909	23.52631579	4.861111111	1.090909091	1.45	1.727272727	1.727272727
1	2	2	Boston	4	7	79	N	42.33909	-71.15346	2135	41094	42780	43887	141.5	2.6	0.2	15597	18525	22567	0.8	3734	4580	483587	59708	2215	772	1655	646082	3.7	16437.6	137	0.833455006	114.9776119	38.95	4.774725275	1.220588235	1.535433071	2.065693431	2.065693431
1	1	1	Boston	2	41	90	Y	42.35743	-71.06591	2108	4107	3825	3446	143.9	0.1	0	29977	2132	1974	0.9	7924	10810	1025555	119814	2971	1513	2062	1116149	4.2	1642.8	54	3.287070855	158.3584906	50.74509804	4.714285714	1.12962963	1.742857143	1.703703704	1.703703704
1	1	1	Boston	2	45	78	Y	42.36101	-71.06567	2114	13187	11999	10868	142.7	0.4	0.1	29396	6455	6732	0.9	5729	7806	700019	90466	2900	1371	2083	808477	3.5	5274.8	55	1.042693562	139.0363636	47.6875	4.8	1.109090909	1.348837209	1.618181818	1.618181818
1	1	1	Brookline	2	49	50	Y	42.33699	-71.13954	2135	41094	42780	43887	141.5	2.6	0.2	15597	18525	22567	0.8	3734	4580	483587	59708	2215	772	1655	646082	3.7	16437.6	137	0.833455006	114.9776119	38.95	4.774725275	1.220588235	1.535433071	2.065693431	2.065693431
1		1	Boston	2	50	125	N	42.34422	-71.07538	2116	23333	20628	19682	143.7	0.6	0.1	37015	10778	12554	0.9	8389	9018	971946	104850	3281	1495	1734	743791	4.1	9333.2	35	0.375005357	151.8285714	76.375	4.8	1.060606061	1.153846154	1.4	1.4
1	3	3	Boston	4	60	180	N	42.32567	-71.10543	2120	15541	15181	10842	146.4	0.6	0	25036	8048	7493	0.7	2453	4513	391909	30820	1725	695	1011	808477	11	6216.4	54	0.86866997	102.2777778	55.5	4.782608696	1.203703704	1.551020408	2.166666667	2.166666667
1	2	2	Boston	4	124	225	N	42.35635	-71.06138	2108	4107	3825	3446	143.9	0.1	0	29977	2132	1974	0.9	7924	10810	1025555	119814	2971	1513	2062	1116149	4.2	1642.8	54	3.287070855	158.3584906	50.74509804	4.714285714	1.12962963	1.742857143	1.703703704	1.703703704
1	1	1	Boston	1	4	59	Y	42.28217	-71.11648	2131	32924	29826	32527	137	2.6	0	12700	15251	17672	0.7	2929	2865	432198	71503	2106	620	1345	185564	5.3	13169.6	71	0.539120398	105.5294118	34.98214286	4.896226415	1.3	1.594202899	2.14084507	2.14084507
2	4	4	Boston	8	6	125	N	42.35758	-71.12836	2134	17850	21503	21389	144.3	1.3	0	13458	9350	8499	0.8	3585	4385	486584	49455	2254	810	1654	361746	4.2	7140	144	2.016806723	96.76223776	38.38888889	4.779166667	1.244755245	1.508474576	1.777777778	1.777777778
1	1	1	Boston	2	91	52	Y	42.3219	-71.1039	2120	15541	15181	10842	146.4	0.6	0	25036	8048	7493	0.7	2453	4513	391909	30820	1725	695	1011	808477	11	6216.4	54	0.86866997	102.2777778	55.5	4.782608696	1.203703704	1.551020408	2.166666667	2.166666667
1		1	Boston	2	37	105	N	42.36087	-71.06299	2108	4107	3825	3446	143.9	0.1	0	29977	2132	1974	0.9	7924	10810	1025555	119814	2971	1513	2062	1116149	4.2	1642.8	54	3.287070855	158.3584906	50.74509804	4.714285714	1.12962963	1.742857143	1.703703704	1.703703704
1		1	Boston	2	35	174	N	42.35881	-71.0626	2108	4107	3825	3446	143.9	0.1	0	29977	2132	1974	0.9	7924	10810	1025555	119814	2971	1513	2062	1116149	4.2	1642.8	54	3.287070855	158.3584906	50.74509804	4.714285714	1.12962963	1.742857143	1.703703704	1.703703704
1	1	3	Brookline	4	78	130	N	42.34893	-71.11539	2215	25052	26125	21963	147.8	0.8	0.1	32786	10603	14448	0.9	3766	6263	492244	41779	2456	1212	1747	1063516	7.4	10020.8	53	0.528899888	107.4615385	44.87234043	4.788888889	1.188679245	1.32	1.905660377	1.905660377
1	1	1	Boston	2	222	85	Y	42.31569	-71.10621	2130	39879	35401	36293	137.8	3.3	0.1	11961	18135	21743	0.7	3062	4504	507672	82714	2270	782	1514	425883	4.5	15951.6	39	0.244489581	100.4473684	48.84848485	4.870967742	1.157894737	1.526315789	1.743589744	1.743589744
2	1	1	Boston	2	50	36	Y	42.27636	-71.13643	2131	32924	29826	32527	137	2.6	0	12700	15251	17672	0.7	2929	2865	432198	71503	2106	620	1345	185564	5.3	13169.6	71	0.539120398	105.5294118	34.98214286	4.896226415	1.3	1.594202899	2.14084507	2.14084507
1	1	2	Boston	3	253	96	Y	42.36562	-71.05698	2113	7602	6915	6401	139.6	0.1	0	75487	3801	3800	0.9	4905	6026	575265	89666	2543	875	1837	808477	1.5	3040.8	71	2.334911865	153.4929577	84.75362319	4.710144928	1.112676056	1.712121212	2.281690141	2.281690141
1		1	Boston	2	12	105	Y	42.36092	-71.06275	2108	4107	3825	3446	143.9	0.1	0	29977	2132	1974	0.9	7924	10810	1025555	119814	2971	1513	2062	1116149	4.2	1642.8	54	3.287070855	158.3584906	50.74509804	4.714285714	1.12962963	1.742857143	1.703703704	1.703703704
1	2	3	Boston	4	19	197	N	42.36011	-71.06505	2108	4107	3825	3446	143.9	0.1	0	29977	2132	1974	0.9	7924	10810	1025555	119814	2971	1513	2062	1116149	4.2	1642.8	54	3.287070855	158.3584906	50.74509804	4.714285714	1.12962963	1.742857143	1.703703704	1.703703704
2	2	2	Boston	4	4	109	Y	42.33819	-71.06922	2118	28060	26498	22173	145.9	1.1	0	25578	14441	13619	0.9	6435	6926	756291	62061	2898	1041	1117	1616506	4.7	11224	34	0.302922309	105.2352941	55.33333333	4.807692308	1.147058824	1.35483871	1.588235294	1.588235294
1	2	2	Boston	4	66	140	Y	42.35767	-71.07099	2114	13187	11999	10868	142.7	0.4	0.1	29396	6455	6732	0.9	5729	7806	700019	90466	2900	1371	2083	808477	3.5	5274.8	55	1.042693562	139.0363636	47.6875	4.8	1.109090909	1.348837209	1.618181818	1.618181818
1	1	1	Boston	3	55	77	Y	42.33	-71.05432	2127	36831	31799	29456	136.9	2	0.6	18218	17883	18948	0.8	3836	4821	521435	88876	2292	796	1406	550832	3.8	14732.4	37	0.251147131	161.027027	47.8	4.954545455	1.297297297	2.114285714	3.405405405	3.405405405
1	2	6	Boston	8	84	159	Y	42.37911	-71.03406	2128	46870	40508	38413	137.7	4.8	1.1	9664	25250	21621	0.6	2285	2182	368711	54315	2035	587	1235	443373	5.4	18748	96	0.512054619	99.72340426	42.97674419	4.791666667	1.104166667	1.494736842	1.90625	1.90625
1	2	2	Boston	5	54	99	Y	42.29152	-71.05711	2122	24977	23479	24548	139	2	0.6	12274	12253	12723	0.7	2825	2140	399012	55306	2036	523	1379	938124	9.2	9990.8	23	0.230211795	83.86363636	76.89473684	4.684210526	1.304347826	1.52173913	2.043478261	2.043478261
1	1	1	Winthrop	4	374	77	Y	42.3815	-70.98817	2152	18289	17497	18303	137.1	2	1.2	9273	8417	9871	1.2	4815	5118	408113	65610	2294	868	1321	408231	4.9	7315.6	8	0.10935535	86.14285714	206	4.785714286	1	1.428571429	1.75	1.75
1		1	Boston	2	11	160	Y	42.33487	-71.03294	2127	36831	31799	29456	136.9	2	0.6	18218	17883	18948	0.8	3836	4821	521435	88876	2292	796	1406	550832	3.8	14732.4	37	0.251147131	161.027027	47.8	4.954545455	1.297297297	2.114285714	3.405405405	3.405405405
1	3	3	Boston	8	66	99	N	42.36522	-71.05599	2113	7602	6915	6401	139.6	0.1	0	75487	3801	3800	0.9	4905	6026	575265	89666	2543	875	1837	808477	1.5	3040.8	71	2.334911865	153.4929577	84.75362319	4.710144928	1.112676056	1.712121212	2.281690141	2.281690141
1	3	5	Boston	8	64	195	Y	42.27664	-71.12639	2131	32924	29826	32527	137	2.6	0	12700	15251	17672	0.7	2929	2865	432198	71503	2106	620	1345	185564	5.3	13169.6	71	0.539120398	105.5294118	34.98214286	4.896226415	1.3	1.594202899	2.14084507	2.14084507
1		1	Boston	1	39	115	N	42.36491	-71.05904	2113	7602	6915	6401	139.6	0.1	0	75487	3801	3800	0.9	4905	6026	575265	89666	2543	875	1837	808477	1.5	3040.8	71	2.334911865	153.4929577	84.75362319	4.710144928	1.112676056	1.712121212	2.281690141	2.281690141
1		1	Brookline	2	30	105	N	42.33915	-71.12439	2134	17850	21503	21389	144.3	1.3	0	13458	9350	8499	0.8	3585	4385	486584	49455	2254	810	1654	361746	4.2	7140	144	2.016806723	96.76223776	38.38888889	4.779166667	1.244755245	1.508474576	1.777777778	1.777777778
1	1	1	Brookline	2	16	49	Y	42.31469	-71.16332	2467	22364	22491	11078	141.7	4.9	0.1	4590	10210	12153	0.9	7599	7269	798468	112910	2905	1297	2099	1970803	3.1	8945.6	93	1.039617242	130.0108696	34.95588235	4.782258065	1.293478261	1.615384615	2.129032258	2.129032258
2	1	1	Watertown	1	19	33	Y	42.36336	-71.19306	2135	41094	42780	43887	141.5	2.6	0.2	15597	18525	22567	0.8	3734	4580	483587	59708	2215	772	1655	646082	3.7	16437.6	137	0.833455006	114.9776119	38.95	4.774725275	1.220588235	1.535433071	2.065693431	2.065693431
1	1	1	Boston	2	27	130	Y	42.35917	-71.06794	2114	13187	11999	10868	142.7	0.4	0.1	29396	6455	6732	0.9	5729	7806	700019	90466	2900	1371	2083	808477	3.5	5274.8	55	1.042693562	139.0363636	47.6875	4.8	1.109090909	1.348837209	1.618181818	1.618181818
2	2	3	Boston	6	13	320	Y	42.35777	-71.05185	2110	2154	1733	1428	143.8	0.2	0.1	11628	1156	997	0.8	6566	7087	882044	125811	3578	1513	2656	1502272	1.9	861.6	14	1.624883937	192.2857143	56.08333333	4.818181818	1.5	1.538461538	2.142857143	2.142857143
1	1	3	Newton	5	43		N	42.35609	-71.19791	2467	22364	22491	11078	141.7	4.9	0.1	4590	10210	12153	0.9	7599	7269	798468	112910	2905	1297	2099	1970803	3.1	8945.6	93	1.039617242	130.0108696	34.95588235	4.782258065	1.293478261	1.615384615	2.129032258	2.129032258
1	1	2	Boston	2	60	42	Y	42.36121	-71.12649	2134	17850	21503	21389	144.3	1.3	0	13458	9350	8499	0.8	3585	4385	486584	49455	2254	810	1654	361746	4.2	7140	144	2.016806723	96.76223776	38.38888889	4.779166667	1.244755245	1.508474576	1.777777778	1.777777778
1	1	2	Boston	4	29	150	N	42.35136	-71.0667	2111	7672	7383	5138	156.2	0.3	0	28413	3761	3911	1	6756	9638	740975	41316	2978	1513	1363	808477	4	3068.8	84	2.737226277	166.7108434	29.11538462	4.631944444	1.166666667	1.567567568	1.988095238	1.988095238
1	1	1	Boston	2	17	40	N	42.2696	-71.11854	2136	32217	28488	28392	135.7	4.6	0.1	7019	15013	17203	0.6	2412	2132	378035	64691	1997	557	1112	1207546	6.2	12886.8	22	0.170717323	75.09090909	23.52631579	4.861111111	1.090909091	1.45	1.727272727	1.727272727
1	1	1	Boston	2	8	89	Y	42.33593	-71.07465	2118	28060	26498	22173	145.9	1.1	0	25578	14441	13619	0.9	6435	6926	756291	62061	2898	1041	1117	1616506	4.7	11224	34	0.302922309	105.2352941	55.33333333	4.807692308	1.147058824	1.35483871	1.588235294	1.588235294
1	2	3	Boston	6	97	244	Y	42.36099	-71.05777	2109	4072	3771	3428	143.2	0.2	0.1	23454	2294	1778	1	9174	7959	865506	122212	3437	1513	2462	808477	3.1	1628.8	23	1.412082515	165.5714286	60.80952381	4.725	1.47826087	1.5	2.086956522	2.086956522
1	1	1	Boston	2	76	78	Y	42.36544	-71.03185	2128	46870	40508	38413	137.7	4.8	1.1	9664	25250	21621	0.6	2285	2182	368711	54315	2035	587	1235	443373	5.4	18748	96	0.512054619	99.72340426	42.97674419	4.791666667	1.104166667	1.494736842	1.90625	1.90625
1	1	2	Boston	4	112	100	Y	42.3403	-71.15079	2135	41094	42780	43887	141.5	2.6	0.2	15597	18525	22567	0.8	3734	4580	483587	59708	2215	772	1655	646082	3.7	16437.6	137	0.833455006	114.9776119	38.95	4.774725275	1.220588235	1.535433071	2.065693431	2.065693431
1		1	Brookline	2	27	129	Y	42.34124	-71.12608	2134	17850	21503	21389	144.3	1.3	0	13458	9350	8499	0.8	3585	4385	486584	49455	2254	810	1654	361746	4.2	7140	144	2.016806723	96.76223776	38.38888889	4.779166667	1.244755245	1.508474576	1.777777778	1.777777778
1	1	1	Boston	2	27	55	N	42.37405	-71.03549	2128	46870	40508	38413	137.7	4.8	1.1	9664	25250	21621	0.6	2285	2182	368711	54315	2035	587	1235	443373	5.4	18748	96	0.512054619	99.72340426	42.97674419	4.791666667	1.104166667	1.494736842	1.90625	1.90625
1	3	3	Boston	6	49	99	Y	42.35838	-71.14205	2134	17850	21503	21389	144.3	1.3	0	13458	9350	8499	0.8	3585	4385	486584	49455	2254	810	1654	361746	4.2	7140	144	2.016806723	96.76223776	38.38888889	4.779166667	1.244755245	1.508474576	1.777777778	1.777777778
1	2	3	Boston	6	21	270	Y	42.35132	-71.06786	2116	23333	20628	19682	143.7	0.6	0.1	37015	10778	12554	0.9	8389	9018	971946	104850	3281	1495	1734	743791	4.1	9333.2	35	0.375005357	151.8285714	76.375	4.8	1.060606061	1.153846154	1.4	1.4
1	1	1	Dedham	1	9	30	Y	42.25297	-71.16022	2132	28697	25861	24058	136.5	4.6	0.1	6292	12847	15849	0.7	3705	3234	492799	95059	2252	595	1574	594737	3.5	11478.8	30	0.261351361	93.20689655	56.85	4.842105263	1.2	1.642857143	1.866666667	1.866666667
1	1	1	Boston	3	6	65	Y	42.32333	-71.07694	2119	27217	25346	23823	145.2	1.6	0	17043	12889	14328	0.5	1943	2251	384361	31534	1893	554	940	929538	9.3	10886.8	16	0.146966969	89.3125	31.64285714	4.821428571	1.125	1.733333333	2.75	2.75
1	2	3	Boston	4	4	150	Y	42.32729	-71.08597	2119	27217	25346	23823	145.2	1.6	0	17043	12889	14328	0.5	1943	2251	384361	31534	1893	554	940	929538	9.3	10886.8	16	0.146966969	89.3125	31.64285714	4.821428571	1.125	1.733333333	2.75	2.75
1	2	4	Boston	6	23	169	Y	42.34864	-71.06182	2111	7672	7383	5138	156.2	0.3	0	28413	3761	3911	1	6756	9638	740975	41316	2978	1513	1363	808477	4	3068.8	84	2.737226277	166.7108434	29.11538462	4.631944444	1.166666667	1.567567568	1.988095238	1.988095238
1		1	Boston	2	16	99	N	42.34339	-71.07518	2118	28060	26498	22173	145.9	1.1	0	25578	14441	13619	0.9	6435	6926	756291	62061	2898	1041	1117	1616506	4.7	11224	34	0.302922309	105.2352941	55.33333333	4.807692308	1.147058824	1.35483871	1.588235294	1.588235294
1	1	1	Boston	2	49	80	N	42.30991	-71.05244	2125	36874	33295	33618	139.2	2.1	0.3	17289	18963	17911	0.7	2513	3056	397125	51744	2062	694	1257	1002069	8.7	14749.6	47	0.318652709	75.59574468	52.4	4.790697674	1.212765957	1.311111111	1.936170213	1.936170213
1		1	Boston	2	17	89	Y	42.35979	-71.06773	2114	13187	11999	10868	142.7	0.4	0.1	29396	6455	6732	0.9	5729	7806	700019	90466	2900	1371	2083	808477	3.5	5274.8	55	1.042693562	139.0363636	47.6875	4.8	1.109090909	1.348837209	1.618181818	1.618181818
1	1	1	Boston	2	203	75	Y	42.33691	-71.07748	2118	28060	26498	22173	145.9	1.1	0	25578	14441	13619	0.9	6435	6926	756291	62061	2898	1041	1117	1616506	4.7	11224	34	0.302922309	105.2352941	55.33333333	4.807692308	1.147058824	1.35483871	1.588235294	1.588235294
1	2	1	Watertown	4	5	110	Y	42.36272	-71.17295	2135	41094	42780	43887	141.5	2.6	0.2	15597	18525	22567	0.8	3734	4580	483587	59708	2215	772	1655	646082	3.7	16437.6	137	0.833455006	114.9776119	38.95	4.774725275	1.220588235	1.535433071	2.065693431	2.065693431
1	3	3	Boston	8	22	134	Y	42.34681	-71.1355	2134	17850	21503	21389	144.3	1.3	0	13458	9350	8499	0.8	3585	4385	486584	49455	2254	810	1654	361746	4.2	7140	144	2.016806723	96.76223776	38.38888889	4.779166667	1.244755245	1.508474576	1.777777778	1.777777778
1	1	1	Boston	1	10	90	Y	42.3602	-71.06673	2114	13187	11999	10868	142.7	0.4	0.1	29396	6455	6732	0.9	5729	7806	700019	90466	2900	1371	2083	808477	3.5	5274.8	55	1.042693562	139.0363636	47.6875	4.8	1.109090909	1.348837209	1.618181818	1.618181818
1	2	4	Brookline	8	10	159	Y	42.33957	-71.12085	2134	17850	21503	21389	144.3	1.3	0	13458	9350	8499	0.8	3585	4385	486584	49455	2254	810	1654	361746	4.2	7140	144	2.016806723	96.76223776	38.38888889	4.779166667	1.244755245	1.508474576	1.777777778	1.777777778
1	1	1	Boston	2	24	70	N	42.29808	-71.07996	2121	28431	25978	25057	149.3	1.7	0	16290	12643	15786	0.6	2300	2991	410222	27405	2080	838	828	1307571	14.4	11372.4	12	0.105518624	68.08333333	31.66666667	4.75	1	1.25	1.333333333	1.333333333
1		2	Boston	3	15	139	N	42.35543	-71.05808	2110	2154	1733	1428	143.8	0.2	0.1	11628	1156	997	0.8	6566	7087	882044	125811	3578	1513	2656	1502272	1.9	861.6	14	1.624883937	192.2857143	56.08333333	4.818181818	1.5	1.538461538	2.142857143	2.142857143
2	2	5	Boston	8	9	232	Y	42.32903	-71.05376	2127	36831	31799	29456	136.9	2	0.6	18218	17883	18948	0.8	3836	4821	521435	88876	2292	796	1406	550832	3.8	14732.4	37	0.251147131	161.027027	47.8	4.954545455	1.297297297	2.114285714	3.405405405	3.405405405
1	1	1	Boston	2	73	65	Y	42.3274	-71.10508	2120	15541	15181	10842	146.4	0.6	0	25036	8048	7493	0.7	2453	4513	391909	30820	1725	695	1011	808477	11	6216.4	54	0.86866997	102.2777778	55.5	4.782608696	1.203703704	1.551020408	2.166666667	2.166666667
1	1	2	Newton	3	24	120	N	42.33248	-71.16156	2467	22364	22491	11078	141.7	4.9	0.1	4590	10210	12153	0.9	7599	7269	798468	112910	2905	1297	2099	1970803	3.1	8945.6	93	1.039617242	130.0108696	34.95588235	4.782258065	1.293478261	1.615384615	2.129032258	2.129032258
1	1	1	Boston	2	3	54	Y	42.33874	-71.14786	2135	41094	42780	43887	141.5	2.6	0.2	15597	18525	22567	0.8	3734	4580	483587	59708	2215	772	1655	646082	3.7	16437.6	137	0.833455006	114.9776119	38.95	4.774725275	1.220588235	1.535433071	2.065693431	2.065693431
1	2	3	Boston	6	5	195	Y	42.35664	-71.16259	2135	41094	42780	43887	141.5	2.6	0.2	15597	18525	22567	0.8	3734	4580	483587	59708	2215	772	1655	646082	3.7	16437.6	137	0.833455006	114.9776119	38.95	4.774725275	1.220588235	1.535433071	2.065693431	2.065693431
1	1	1	Boston	2	354	99	N	42.36796	-71.05573	2113	7602	6915	6401	139.6	0.1	0	75487	3801	3800	0.9	4905	6026	575265	89666	2543	875	1837	808477	1.5	3040.8	71	2.334911865	153.4929577	84.75362319	4.710144928	1.112676056	1.712121212	2.281690141	2.281690141
1	1	1	Newton	2	19	170	N	42.33594	-71.17825	2467	22364	22491	11078	141.7	4.9	0.1	4590	10210	12153	0.9	7599	7269	798468	112910	2905	1297	2099	1970803	3.1	8945.6	93	1.039617242	130.0108696	34.95588235	4.782258065	1.293478261	1.615384615	2.129032258	2.129032258
1	2	3	Boston	4	54	50	Y	42.31309	-71.05531	2125	36874	33295	33618	139.2	2.1	0.3	17289	18963	17911	0.7	2513	3056	397125	51744	2062	694	1257	1002069	8.7	14749.6	47	0.318652709	75.59574468	52.4	4.790697674	1.212765957	1.311111111	1.936170213	1.936170213
2	3	3	Boston	6	13	119	N	42.34967	-71.13049	2134	17850	21503	21389	144.3	1.3	0	13458	9350	8499	0.8	3585	4385	486584	49455	2254	810	1654	361746	4.2	7140	144	2.016806723	96.76223776	38.38888889	4.779166667	1.244755245	1.508474576	1.777777778	1.777777778
2	1	1	Mattapan	2	37	30	Y	42.27979	-71.09934	2126	29954	25562	27815	137.9	2.1	0	14387	14402	15551	0.6	1928	1768	339854	49889	1854	549	1278	584205	9.3	11981.6	24	0.200307138	70.625	24.11764706	4.866666667	1.083333333	1.458333333	1.791666667	1.791666667
1	1	1	Boston	1	5	71	Y	42.35184	-71.13239	2134	17850	21503	21389	144.3	1.3	0	13458	9350	8499	0.8	3585	4385	486584	49455	2254	810	1654	361746	4.2	7140	144	2.016806723	96.76223776	38.38888889	4.779166667	1.244755245	1.508474576	1.777777778	1.777777778
1	2	2	Boston	3	3	65	Y	42.33045	-71.11137	2120	15541	15181	10842	146.4	0.6	0	25036	8048	7493	0.7	2453	4513	391909	30820	1725	695	1011	808477	11	6216.4	54	0.86866997	102.2777778	55.5	4.782608696	1.203703704	1.551020408	2.166666667	2.166666667
1	2	2	Boston	4	164	98	Y	42.31592	-71.09958	2130	39879	35401	36293	137.8	3.3	0.1	11961	18135	21743	0.7	3062	4504	507672	82714	2270	782	1514	425883	4.5	15951.6	39	0.244489581	100.4473684	48.84848485	4.870967742	1.157894737	1.526315789	1.743589744	1.743589744
1	1	1	Boston	2	88	85	Y	42.28907	-71.12823	2131	32924	29826	32527	137	2.6	0	12700	15251	17672	0.7	2929	2865	432198	71503	2106	620	1345	185564	5.3	13169.6	71	0.539120398	105.5294118	34.98214286	4.896226415	1.3	1.594202899	2.14084507	2.14084507
1	1	1	Newton	2	17	70	N	42.34191	-71.25013	2467	22364	22491	11078	141.7	4.9	0.1	4590	10210	12153	0.9	7599	7269	798468	112910	2905	1297	2099	1970803	3.1	8945.6	93	1.039617242	130.0108696	34.95588235	4.782258065	1.293478261	1.615384615	2.129032258	2.129032258
1	1	1	Boston	2	4	35	N	42.36928	-71.03327	2128	46870	40508	38413	137.7	4.8	1.1	9664	25250	21621	0.6	2285	2182	368711	54315	2035	587	1235	443373	5.4	18748	96	0.512054619	99.72340426	42.97674419	4.791666667	1.104166667	1.494736842	1.90625	1.90625
1	1	1	Boston	4	7	199	Y	42.28976	-71.07123	2124	53746	47783	50781	138.5	3	0.1	17899	25159	28586	0.7	2537	2411	375149	52120	2193	654	1261	894880	7.6	21498.4	32	0.148848286	83.53125	27.8125	4.822580645	1.46875	1.5	1.875	1.875
2	3	3	Boston	6	72	180	Y	42.28641	-71.15372	2132	28697	25861	24058	136.5	4.6	0.1	6292	12847	15849	0.7	3705	3234	492799	95059	2252	595	1574	594737	3.5	11478.8	30	0.261351361	93.20689655	56.85	4.842105263	1.2	1.642857143	1.866666667	1.866666667
2	3	4	Boston	8	72	185	N	42.28886	-71.06567	2124	53746	47783	50781	138.5	3	0.1	17899	25159	28586	0.7	2537	2411	375149	52120	2193	654	1261	894880	7.6	21498.4	32	0.148848286	83.53125	27.8125	4.822580645	1.46875	1.5	1.875	1.875
1	3	6	Brookline	9	13	155	N	42.3397	-71.11575	2215	25052	26125	21963	147.8	0.8	0.1	32786	10603	14448	0.9	3766	6263	492244	41779	2456	1212	1747	1063516	7.4	10020.8	53	0.528899888	107.4615385	44.87234043	4.788888889	1.188679245	1.32	1.905660377	1.905660377
1	1	1	Boston	2	76	42	Y	42.35811	-71.13404	2134	17850	21503	21389	144.3	1.3	0	13458	9350	8499	0.8	3585	4385	486584	49455	2254	810	1654	361746	4.2	7140	144	2.016806723	96.76223776	38.38888889	4.779166667	1.244755245	1.508474576	1.777777778	1.777777778
1	2	3	Boston	4	35	120	Y	42.2879	-71.06386	2124	53746	47783	50781	138.5	3	0.1	17899	25159	28586	0.7	2537	2411	375149	52120	2193	654	1261	894880	7.6	21498.4	32	0.148848286	83.53125	27.8125	4.822580645	1.46875	1.5	1.875	1.875
1	1	1	Boston	2	133	85	N	42.32923	-71.07976	2119	27217	25346	23823	145.2	1.6	0	17043	12889	14328	0.5	1943	2251	384361	31534	1893	554	940	929538	9.3	10886.8	16	0.146966969	89.3125	31.64285714	4.821428571	1.125	1.733333333	2.75	2.75
2	2	3	Boston	6	17	183	Y	42.35802	-71.05184	2110	2154	1733	1428	143.8	0.2	0.1	11628	1156	997	0.8	6566	7087	882044	125811	3578	1513	2656	1502272	1.9	861.6	14	1.624883937	192.2857143	56.08333333	4.818181818	1.5	1.538461538	2.142857143	2.142857143
1	1	2	Brookline	4	12	142	Y	42.34164	-71.12509	2134	17850	21503	21389	144.3	1.3	0	13458	9350	8499	0.8	3585	4385	486584	49455	2254	810	1654	361746	4.2	7140	144	2.016806723	96.76223776	38.38888889	4.779166667	1.244755245	1.508474576	1.777777778	1.777777778
2	1	2	Cambridge	4	16	62	N	42.35744	-71.10731	2215	25052	26125	21963	147.8	0.8	0.1	32786	10603	14448	0.9	3766	6263	492244	41779	2456	1212	1747	1063516	7.4	10020.8	53	0.528899888	107.4615385	44.87234043	4.788888889	1.188679245	1.32	1.905660377	1.905660377
1		1	Brookline	2	10	105	N	42.34096	-71.12585	2134	17850	21503	21389	144.3	1.3	0	13458	9350	8499	0.8	3585	4385	486584	49455	2254	810	1654	361746	4.2	7140	144	2.016806723	96.76223776	38.38888889	4.779166667	1.244755245	1.508474576	1.777777778	1.777777778
2	1	1	Boston	2	113	35	N	42.35914	-71.13005	2134	17850	21503	21389	144.3	1.3	0	13458	9350	8499	0.8	3585	4385	486584	49455	2254	810	1654	361746	4.2	7140	144	2.016806723	96.76223776	38.38888889	4.779166667	1.244755245	1.508474576	1.777777778	1.777777778
1	2	4	Boston	6	19	125	Y	42.33617	-71.05275	2127	36831	31799	29456	136.9	2	0.6	18218	17883	18948	0.8	3836	4821	521435	88876	2292	796	1406	550832	3.8	14732.4	37	0.251147131	161.027027	47.8	4.954545455	1.297297297	2.114285714	3.405405405	3.405405405
1	1	1	Boston	2	5	59	N	42.30966	-71.08433	2121	28431	25978	25057	149.3	1.7	0	16290	12643	15786	0.6	2300	2991	410222	27405	2080	838	828	1307571	14.4	11372.4	12	0.105518624	68.08333333	31.66666667	4.75	1	1.25	1.333333333	1.333333333
1	2	2	Boston	4	8	129	Y	42.35747	-71.06079	2108	4107	3825	3446	143.9	0.1	0	29977	2132	1974	0.9	7924	10810	1025555	119814	2971	1513	2062	1116149	4.2	1642.8	54	3.287070855	158.3584906	50.74509804	4.714285714	1.12962963	1.742857143	1.703703704	1.703703704
1	1	3	Boston	5	15	200	Y	42.33173	-71.05227	2127	36831	31799	29456	136.9	2	0.6	18218	17883	18948	0.8	3836	4821	521435	88876	2292	796	1406	550832	3.8	14732.4	37	0.251147131	161.027027	47.8	4.954545455	1.297297297	2.114285714	3.405405405	3.405405405
1	2	3	Boston	5	83	99	N	42.33244	-71.11218	2120	15541	15181	10842	146.4	0.6	0	25036	8048	7493	0.7	2453	4513	391909	30820	1725	695	1011	808477	11	6216.4	54	0.86866997	102.2777778	55.5	4.782608696	1.203703704	1.551020408	2.166666667	2.166666667
1	1	2	Boston	3	83	105	Y	42.34858	-71.15872	2135	41094	42780	43887	141.5	2.6	0.2	15597	18525	22567	0.8	3734	4580	483587	59708	2215	772	1655	646082	3.7	16437.6	137	0.833455006	114.9776119	38.95	4.774725275	1.220588235	1.535433071	2.065693431	2.065693431
1	1	2	Boston	4	37	140	Y	42.37913	-71.03983	2128	46870	40508	38413	137.7	4.8	1.1	9664	25250	21621	0.6	2285	2182	368711	54315	2035	587	1235	443373	5.4	18748	96	0.512054619	99.72340426	42.97674419	4.791666667	1.104166667	1.494736842	1.90625	1.90625
1	1	1	Newton	2	20	80	Y	42.33138	-71.19866	2467	22364	22491	11078	141.7	4.9	0.1	4590	10210	12153	0.9	7599	7269	798468	112910	2905	1297	2099	1970803	3.1	8945.6	93	1.039617242	130.0108696	34.95588235	4.782258065	1.293478261	1.615384615	2.129032258	2.129032258
1	2	3	Boston	4	42	349	Y	42.35132	-71.05765	2111	7672	7383	5138	156.2	0.3	0	28413	3761	3911	1	6756	9638	740975	41316	2978	1513	1363	808477	4	3068.8	84	2.737226277	166.7108434	29.11538462	4.631944444	1.166666667	1.567567568	1.988095238	1.988095238
1	1	1	Boston	2	99	95	Y	42.37261	-71.03463	2128	46870	40508	38413	137.7	4.8	1.1	9664	25250	21621	0.6	2285	2182	368711	54315	2035	587	1235	443373	5.4	18748	96	0.512054619	99.72340426	42.97674419	4.791666667	1.104166667	1.494736842	1.90625	1.90625
1	1	1	Boston	2	4	165	Y	42.345	-71.076	2116	23333	20628	19682	143.7	0.6	0.1	37015	10778	12554	0.9	8389	9018	971946	104850	3281	1495	1734	743791	4.1	9333.2	35	0.375005357	151.8285714	76.375	4.8	1.060606061	1.153846154	1.4	1.4
1	3	4	Boston	6	121	52	Y	42.31339	-71.06526	2125	36874	33295	33618	139.2	2.1	0.3	17289	18963	17911	0.7	2513	3056	397125	51744	2062	694	1257	1002069	8.7	14749.6	47	0.318652709	75.59574468	52.4	4.790697674	1.212765957	1.311111111	1.936170213	1.936170213
1	1	3	Boston	6	4	80	Y	42.23739	-71.1331	2136	32217	28488	28392	135.7	4.6	0.1	7019	15013	17203	0.6	2412	2132	378035	64691	1997	557	1112	1207546	6.2	12886.8	22	0.170717323	75.09090909	23.52631579	4.861111111	1.090909091	1.45	1.727272727	1.727272727
1	3	3	Boston	5	186	105	N	42.37574	-71.0318	2128	46870	40508	38413	137.7	4.8	1.1	9664	25250	21621	0.6	2285	2182	368711	54315	2035	587	1235	443373	5.4	18748	96	0.512054619	99.72340426	42.97674419	4.791666667	1.104166667	1.494736842	1.90625	1.90625
1	1	1	Boston	2	5	159	N	42.3518	-71.06217	2111	7672	7383	5138	156.2	0.3	0	28413	3761	3911	1	6756	9638	740975	41316	2978	1513	1363	808477	4	3068.8	84	2.737226277	166.7108434	29.11538462	4.631944444	1.166666667	1.567567568	1.988095238	1.988095238
2	4	7	Boston	11	26	339	N	42.34744	-71.0605	2111	7672	7383	5138	156.2	0.3	0	28413	3761	3911	1	6756	9638	740975	41316	2978	1513	1363	808477	4	3068.8	84	2.737226277	166.7108434	29.11538462	4.631944444	1.166666667	1.567567568	1.988095238	1.988095238
1		1	Boston	3	25	40	N	42.30732	-71.06576	2125	36874	33295	33618	139.2	2.1	0.3	17289	18963	17911	0.7	2513	3056	397125	51744	2062	694	1257	1002069	8.7	14749.6	47	0.318652709	75.59574468	52.4	4.790697674	1.212765957	1.311111111	1.936170213	1.936170213
1	1	1	Boston	3	104	99	Y	42.35981	-71.06882	2114	13187	11999	10868	142.7	0.4	0.1	29396	6455	6732	0.9	5729	7806	700019	90466	2900	1371	2083	808477	3.5	5274.8	55	1.042693562	139.0363636	47.6875	4.8	1.109090909	1.348837209	1.618181818	1.618181818
1	1	1	Newton	2	36	50	Y	42.36284	-71.19747	2135	41094	42780	43887	141.5	2.6	0.2	15597	18525	22567	0.8	3734	4580	483587	59708	2215	772	1655	646082	3.7	16437.6	137	0.833455006	114.9776119	38.95	4.774725275	1.220588235	1.535433071	2.065693431	2.065693431
1	1	1	Chelsea	1	8	28	N	42.38792	-71.03176	2128	46870	40508	38413	137.7	4.8	1.1	9664	25250	21621	0.6	2285	2182	368711	54315	2035	587	1235	443373	5.4	18748	96	0.512054619	99.72340426	42.97674419	4.791666667	1.104166667	1.494736842	1.90625	1.90625
1	1	1	Hyde Park	2	14	55	N	42.26621	-71.1058	2126	29954	25562	27815	137.9	2.1	0	14387	14402	15551	0.6	1928	1768	339854	49889	1854	549	1278	584205	9.3	11981.6	24	0.200307138	70.625	24.11764706	4.866666667	1.083333333	1.458333333	1.791666667	1.791666667
1	1	1	Chelsea	1	28	28	N	42.38939	-71.02771	2128	46870	40508	38413	137.7	4.8	1.1	9664	25250	21621	0.6	2285	2182	368711	54315	2035	587	1235	443373	5.4	18748	96	0.512054619	99.72340426	42.97674419	4.791666667	1.104166667	1.494736842	1.90625	1.90625
1	2	4	Boston	5	73	90	Y	42.37947	-71.02181	2128	46870	40508	38413	137.7	4.8	1.1	9664	25250	21621	0.6	2285	2182	368711	54315	2035	587	1235	443373	5.4	18748	96	0.512054619	99.72340426	42.97674419	4.791666667	1.104166667	1.494736842	1.90625	1.90625
1	1	1	Boston	2	65	55	Y	42.37372	-71.03556	2128	46870	40508	38413	137.7	4.8	1.1	9664	25250	21621	0.6	2285	2182	368711	54315	2035	587	1235	443373	5.4	18748	96	0.512054619	99.72340426	42.97674419	4.791666667	1.104166667	1.494736842	1.90625	1.90625
1	1	1	Boston	2	239	89	Y	42.3398	-71.07853	2118	28060	26498	22173	145.9	1.1	0	25578	14441	13619	0.9	6435	6926	756291	62061	2898	1041	1117	1616506	4.7	11224	34	0.302922309	105.2352941	55.33333333	4.807692308	1.147058824	1.35483871	1.588235294	1.588235294
2	1	2	Boston	4	6	50	Y	42.35473	-71.12966	2134	17850	21503	21389	144.3	1.3	0	13458	9350	8499	0.8	3585	4385	486584	49455	2254	810	1654	361746	4.2	7140	144	2.016806723	96.76223776	38.38888889	4.779166667	1.244755245	1.508474576	1.777777778	1.777777778
1	2	2	Boston	5	3	190	Y	42.34645	-71.07071	2116	23333	20628	19682	143.7	0.6	0.1	37015	10778	12554	0.9	8389	9018	971946	104850	3281	1495	1734	743791	4.1	9333.2	35	0.375005357	151.8285714	76.375	4.8	1.060606061	1.153846154	1.4	1.4
1	1	2	Boston	3	15	150	N	42.34401	-71.08255	2199	1278	1146	1005	169.2	0.1	0	22222	509	768	0.5			2219817	103367			3152	808477	3.5	511.2	31	6.064162754	125.6774194	68.16666667	4.8	1.064516129	1.238095238	1.322580645	1.322580645
1	1	2	Boston	3	37	150	N	42.36136	-71.05567	2109	4072	3771	3428	143.2	0.2	0.1	23454	2294	1778	1	9174	7959	865506	122212	3437	1513	2462	808477	3.1	1628.8	23	1.412082515	165.5714286	60.80952381	4.725	1.47826087	1.5	2.086956522	2.086956522
1	2	3	Boston	4	43	111	Y	42.37831	-71.03815	2128	46870	40508	38413	137.7	4.8	1.1	9664	25250	21621	0.6	2285	2182	368711	54315	2035	587	1235	443373	5.4	18748	96	0.512054619	99.72340426	42.97674419	4.791666667	1.104166667	1.494736842	1.90625	1.90625
1	2	3	Brookline	6	18	165	N	42.33944	-71.1281	2134	17850	21503	21389	144.3	1.3	0	13458	9350	8499	0.8	3585	4385	486584	49455	2254	810	1654	361746	4.2	7140	144	2.016806723	96.76223776	38.38888889	4.779166667	1.244755245	1.508474576	1.777777778	1.777777778
1	2	3	Boston	5	41	287	N	42.36356	-71.05484	2113	7602	6915	6401	139.6	0.1	0	75487	3801	3800	0.9	4905	6026	575265	89666	2543	875	1837	808477	1.5	3040.8	71	2.334911865	153.4929577	84.75362319	4.710144928	1.112676056	1.712121212	2.281690141	2.281690141
1	2	3	Boston	6	108	147	Y	42.29366	-71.0682	2124	53746	47783	50781	138.5	3	0.1	17899	25159	28586	0.7	2537	2411	375149	52120	2193	654	1261	894880	7.6	21498.4	32	0.148848286	83.53125	27.8125	4.822580645	1.46875	1.5	1.875	1.875
1	2	2	Watertown	4	6	159	N	42.36341	-71.17785	2135	41094	42780	43887	141.5	2.6	0.2	15597	18525	22567	0.8	3734	4580	483587	59708	2215	772	1655	646082	3.7	16437.6	137	0.833455006	114.9776119	38.95	4.774725275	1.220588235	1.535433071	2.065693431	2.065693431
2	3	4	Boston	8	9	152	Y	42.29073	-71.13302	2131	32924	29826	32527	137	2.6	0	12700	15251	17672	0.7	2929	2865	432198	71503	2106	620	1345	185564	5.3	13169.6	71	0.539120398	105.5294118	34.98214286	4.896226415	1.3	1.594202899	2.14084507	2.14084507
1	1	1	Boston	2	415	99	N	42.36758	-71.05611	2113	7602	6915	6401	139.6	0.1	0	75487	3801	3800	0.9	4905	6026	575265	89666	2543	875	1837	808477	1.5	3040.8	71	2.334911865	153.4929577	84.75362319	4.710144928	1.112676056	1.712121212	2.281690141	2.281690141
1	2	3	Boston	6	6	200	Y	42.34809	-71.06161	2111	7672	7383	5138	156.2	0.3	0	28413	3761	3911	1	6756	9638	740975	41316	2978	1513	1363	808477	4	3068.8	84	2.737226277	166.7108434	29.11538462	4.631944444	1.166666667	1.567567568	1.988095238	1.988095238
1	3	3	Newton	7	10	200	Y	42.36012	-71.23553	2467	22364	22491	11078	141.7	4.9	0.1	4590	10210	12153	0.9	7599	7269	798468	112910	2905	1297	2099	1970803	3.1	8945.6	93	1.039617242	130.0108696	34.95588235	4.782258065	1.293478261	1.615384615	2.129032258	2.129032258
1	3	4	Boston	6	50	83	Y	42.38149	-71.01902	2128	46870	40508	38413	137.7	4.8	1.1	9664	25250	21621	0.6	2285	2182	368711	54315	2035	587	1235	443373	5.4	18748	96	0.512054619	99.72340426	42.97674419	4.791666667	1.104166667	1.494736842	1.90625	1.90625
2	2	2	Boston	4	8	199	N	42.35154	-71.06143	2111	7672	7383	5138	156.2	0.3	0	28413	3761	3911	1	6756	9638	740975	41316	2978	1513	1363	808477	4	3068.8	84	2.737226277	166.7108434	29.11538462	4.631944444	1.166666667	1.567567568	1.988095238	1.988095238
1	1	1	Chelsea	1	19	28	N	42.38925	-71.03135	2128	46870	40508	38413	137.7	4.8	1.1	9664	25250	21621	0.6	2285	2182	368711	54315	2035	587	1235	443373	5.4	18748	96	0.512054619	99.72340426	42.97674419	4.791666667	1.104166667	1.494736842	1.90625	1.90625
1	1	2	Waltham	4	5	115	Y	42.36033	-71.24023	2467	22364	22491	11078	141.7	4.9	0.1	4590	10210	12153	0.9	7599	7269	798468	112910	2905	1297	2099	1970803	3.1	8945.6	93	1.039617242	130.0108696	34.95588235	4.782258065	1.293478261	1.615384615	2.129032258	2.129032258
1	1	2	Boston	4	43	150	N	42.35914	-71.06941	2114	13187	11999	10868	142.7	0.4	0.1	29396	6455	6732	0.9	5729	7806	700019	90466	2900	1371	2083	808477	3.5	5274.8	55	1.042693562	139.0363636	47.6875	4.8	1.109090909	1.348837209	1.618181818	1.618181818
2	3	3	Boston	6	3	250	Y	42.30317	-71.11783	2130	39879	35401	36293	137.8	3.3	0.1	11961	18135	21743	0.7	3062	4504	507672	82714	2270	782	1514	425883	4.5	15951.6	39	0.244489581	100.4473684	48.84848485	4.870967742	1.157894737	1.526315789	1.743589744	1.743589744
1	1	1	Boston	2	5	39	N	42.36819	-71.03401	2128	46870	40508	38413	137.7	4.8	1.1	9664	25250	21621	0.6	2285	2182	368711	54315	2035	587	1235	443373	5.4	18748	96	0.512054619	99.72340426	42.97674419	4.791666667	1.104166667	1.494736842	1.90625	1.90625
1	1	1	Brookline	2	63	98	Y	42.33507	-71.11805	2215	25052	26125	21963	147.8	0.8	0.1	32786	10603	14448	0.9	3766	6263	492244	41779	2456	1212	1747	1063516	7.4	10020.8	53	0.528899888	107.4615385	44.87234043	4.788888889	1.188679245	1.32	1.905660377	1.905660377
1	1	1	Boston	2	4	149	N	42.35821	-71.05464	2110	2154	1733	1428	143.8	0.2	0.1	11628	1156	997	0.8	6566	7087	882044	125811	3578	1513	2656	1502272	1.9	861.6	14	1.624883937	192.2857143	56.08333333	4.818181818	1.5	1.538461538	2.142857143	2.142857143
1	1	2	Newton	2	19	95	Y	42.30907	-71.20687	2467	22364	22491	11078	141.7	4.9	0.1	4590	10210	12153	0.9	7599	7269	798468	112910	2905	1297	2099	1970803	3.1	8945.6	93	1.039617242	130.0108696	34.95588235	4.782258065	1.293478261	1.615384615	2.129032258	2.129032258
1		1	Boston	2	93	229	N	42.35722	-71.0705	2114	13187	11999	10868	142.7	0.4	0.1	29396	6455	6732	0.9	5729	7806	700019	90466	2900	1371	2083	808477	3.5	5274.8	55	1.042693562	139.0363636	47.6875	4.8	1.109090909	1.348837209	1.618181818	1.618181818
2	3	3	Boston	6	4	424	Y	42.36388	-71.05075	2109	4072	3771	3428	143.2	0.2	0.1	23454	2294	1778	1	9174	7959	865506	122212	3437	1513	2462	808477	3.1	1628.8	23	1.412082515	165.5714286	60.80952381	4.725	1.47826087	1.5	2.086956522	2.086956522
1	1	1	Boston	2	3	79	Y	42.30976	-71.05138	2125	36874	33295	33618	139.2	2.1	0.3	17289	18963	17911	0.7	2513	3056	397125	51744	2062	694	1257	1002069	8.7	14749.6	47	0.318652709	75.59574468	52.4	4.790697674	1.212765957	1.311111111	1.936170213	1.936170213
1	1	1	Boston	2	44	60	N	42.3418	-71.09613	2115	29391	28441	25486	159.6	0.7	0	41501	14525	14865	0.9	5406	8794	719553	36737	2523	1345	1530	808477	9	11756.4	10	0.085060052	111.5	32.5	4.8125	1	1.4	1.8	1.8
1		2	Newton	2	51	98	Y	42.34928	-71.23287	2467	22364	22491	11078	141.7	4.9	0.1	4590	10210	12153	0.9	7599	7269	798468	112910	2905	1297	2099	1970803	3.1	8945.6	93	1.039617242	130.0108696	34.95588235	4.782258065	1.293478261	1.615384615	2.129032258	2.129032258
1	1	1	Brookline	2	34	77	Y	42.34522	-71.12437	2134	17850	21503	21389	144.3	1.3	0	13458	9350	8499	0.8	3585	4385	486584	49455	2254	810	1654	361746	4.2	7140	144	2.016806723	96.76223776	38.38888889	4.779166667	1.244755245	1.508474576	1.777777778	1.777777778
1	1	2	Boston	4	4	97	Y	42.33024	-71.11035	2120	15541	15181	10842	146.4	0.6	0	25036	8048	7493	0.7	2453	4513	391909	30820	1725	695	1011	808477	11	6216.4	54	0.86866997	102.2777778	55.5	4.782608696	1.203703704	1.551020408	2.166666667	2.166666667
1	1	1	Boston	2	12	95	Y	42.32455	-71.05985	2125	36874	33295	33618	139.2	2.1	0.3	17289	18963	17911	0.7	2513	3056	397125	51744	2062	694	1257	1002069	8.7	14749.6	47	0.318652709	75.59574468	52.4	4.790697674	1.212765957	1.311111111	1.936170213	1.936170213
1	1	1	Boston	2	15	99	N	42.35464	-71.05966	2111	7672	7383	5138	156.2	0.3	0	28413	3761	3911	1	6756	9638	740975	41316	2978	1513	1363	808477	4	3068.8	84	2.737226277	166.7108434	29.11538462	4.631944444	1.166666667	1.567567568	1.988095238	1.988095238
1	1	1	Boston	2	27	49	Y	42.29376	-71.06614	2124	53746	47783	50781	138.5	3	0.1	17899	25159	28586	0.7	2537	2411	375149	52120	2193	654	1261	894880	7.6	21498.4	32	0.148848286	83.53125	27.8125	4.822580645	1.46875	1.5	1.875	1.875
1	1	1	Boston	2	131	265	N	42.35487	-71.07651	2116	23333	20628	19682	143.7	0.6	0.1	37015	10778	12554	0.9	8389	9018	971946	104850	3281	1495	1734	743791	4.1	9333.2	35	0.375005357	151.8285714	76.375	4.8	1.060606061	1.153846154	1.4	1.4
1	4	5	Boston	10	66	150	Y	42.34853	-71.13979	2134	17850	21503	21389	144.3	1.3	0	13458	9350	8499	0.8	3585	4385	486584	49455	2254	810	1654	361746	4.2	7140	144	2.016806723	96.76223776	38.38888889	4.779166667	1.244755245	1.508474576	1.777777778	1.777777778
1	2	3	Boston	5	41	295	Y	42.35026	-71.06161	2111	7672	7383	5138	156.2	0.3	0	28413	3761	3911	1	6756	9638	740975	41316	2978	1513	1363	808477	4	3068.8	84	2.737226277	166.7108434	29.11538462	4.631944444	1.166666667	1.567567568	1.988095238	1.988095238
2	1	1	Boston	2	16	65	Y	42.36447	-71.12966	2134	17850	21503	21389	144.3	1.3	0	13458	9350	8499	0.8	3585	4385	486584	49455	2254	810	1654	361746	4.2	7140	144	2.016806723	96.76223776	38.38888889	4.779166667	1.244755245	1.508474576	1.777777778	1.777777778
1	1	2	Brookline	2	13	70	Y	42.32714	-71.14351	2135	41094	42780	43887	141.5	2.6	0.2	15597	18525	22567	0.8	3734	4580	483587	59708	2215	772	1655	646082	3.7	16437.6	137	0.833455006	114.9776119	38.95	4.774725275	1.220588235	1.535433071	2.065693431	2.065693431
1	1	1	Boston	2	38	139	N	42.34709	-71.07431	2116	23333	20628	19682	143.7	0.6	0.1	37015	10778	12554	0.9	8389	9018	971946	104850	3281	1495	1734	743791	4.1	9333.2	35	0.375005357	151.8285714	76.375	4.8	1.060606061	1.153846154	1.4	1.4
1	2	2	Boston	4	6	140	N	42.30572	-71.06564	2125	36874	33295	33618	139.2	2.1	0.3	17289	18963	17911	0.7	2513	3056	397125	51744	2062	694	1257	1002069	8.7	14749.6	47	0.318652709	75.59574468	52.4	4.790697674	1.212765957	1.311111111	1.936170213	1.936170213
1	1	2	Brookline	4	23	75	Y	42.33666	-71.1119	2215	25052	26125	21963	147.8	0.8	0.1	32786	10603	14448	0.9	3766	6263	492244	41779	2456	1212	1747	1063516	7.4	10020.8	53	0.528899888	107.4615385	44.87234043	4.788888889	1.188679245	1.32	1.905660377	1.905660377
3	1	1	Boston	2	21	76	N	42.28679	-71.06697	2124	53746	47783	50781	138.5	3	0.1	17899	25159	28586	0.7	2537	2411	375149	52120	2193	654	1261	894880	7.6	21498.4	32	0.148848286	83.53125	27.8125	4.822580645	1.46875	1.5	1.875	1.875
1	1	1	Boston	2	40	70	N	42.31127	-71.05315	2125	36874	33295	33618	139.2	2.1	0.3	17289	18963	17911	0.7	2513	3056	397125	51744	2062	694	1257	1002069	8.7	14749.6	47	0.318652709	75.59574468	52.4	4.790697674	1.212765957	1.311111111	1.936170213	1.936170213
1	1	1	Boston	2	4	89	Y	42.34337	-71.10256	2215	25052	26125	21963	147.8	0.8	0.1	32786	10603	14448	0.9	3766	6263	492244	41779	2456	1212	1747	1063516	7.4	10020.8	53	0.528899888	107.4615385	44.87234043	4.788888889	1.188679245	1.32	1.905660377	1.905660377
1	1	1	Watertown	2	61	45	Y	42.36203	-71.1887	2135	41094	42780	43887	141.5	2.6	0.2	15597	18525	22567	0.8	3734	4580	483587	59708	2215	772	1655	646082	3.7	16437.6	137	0.833455006	114.9776119	38.95	4.774725275	1.220588235	1.535433071	2.065693431	2.065693431
1	1	2	Boston	4	28	85	N	42.27372	-71.12813	2131	32924	29826	32527	137	2.6	0	12700	15251	17672	0.7	2929	2865	432198	71503	2106	620	1345	185564	5.3	13169.6	71	0.539120398	105.5294118	34.98214286	4.896226415	1.3	1.594202899	2.14084507	2.14084507
2	1	1	Boston	2	56	65	N	42.34968	-71.07842	2199	1278	1146	1005	169.2	0.1	0	22222	509	768	0.5			2219817	103367			3152	808477	3.5	511.2	31	6.064162754	125.6774194	68.16666667	4.8	1.064516129	1.238095238	1.322580645	1.322580645
1	1	1	Brookline	2	20	500	Y	42.33502	-71.14489	2135	41094	42780	43887	141.5	2.6	0.2	15597	18525	22567	0.8	3734	4580	483587	59708	2215	772	1655	646082	3.7	16437.6	137	0.833455006	114.9776119	38.95	4.774725275	1.220588235	1.535433071	2.065693431	2.065693431
1	1	1	Newton	1	20	42	Y	42.33679	-71.18803	2467	22364	22491	11078	141.7	4.9	0.1	4590	10210	12153	0.9	7599	7269	798468	112910	2905	1297	2099	1970803	3.1	8945.6	93	1.039617242	130.0108696	34.95588235	4.782258065	1.293478261	1.615384615	2.129032258	2.129032258
1	1	1	Brookline	2	3	75	Y	42.32683	-71.14393	2135	41094	42780	43887	141.5	2.6	0.2	15597	18525	22567	0.8	3734	4580	483587	59708	2215	772	1655	646082	3.7	16437.6	137	0.833455006	114.9776119	38.95	4.774725275	1.220588235	1.535433071	2.065693431	2.065693431
2	2	2	Boston	4	39	150	N	42.37746	-71.0507	2113	7602	6915	6401	139.6	0.1	0	75487	3801	3800	0.9	4905	6026	575265	89666	2543	875	1837	808477	1.5	3040.8	71	2.334911865	153.4929577	84.75362319	4.710144928	1.112676056	1.712121212	2.281690141	2.281690141
4	5	8	Brookline	13	14	400	Y	42.3298	-71.15668	2467	22364	22491	11078	141.7	4.9	0.1	4590	10210	12153	0.9	7599	7269	798468	112910	2905	1297	2099	1970803	3.1	8945.6	93	1.039617242	130.0108696	34.95588235	4.782258065	1.293478261	1.615384615	2.129032258	2.129032258
1	1	1	Boston	2	7	70	Y	42.33648	-71.06892	2118	28060	26498	22173	145.9	1.1	0	25578	14441	13619	0.9	6435	6926	756291	62061	2898	1041	1117	1616506	4.7	11224	34	0.302922309	105.2352941	55.33333333	4.807692308	1.147058824	1.35483871	1.588235294	1.588235294
1	1	2	Boston	4	10	75	Y	42.2876	-71.13448	2131	32924	29826	32527	137	2.6	0	12700	15251	17672	0.7	2929	2865	432198	71503	2106	620	1345	185564	5.3	13169.6	71	0.539120398	105.5294118	34.98214286	4.896226415	1.3	1.594202899	2.14084507	2.14084507
1	1	1	Boston	2	4	47	Y	42.28309	-71.09406	2126	29954	25562	27815	137.9	2.1	0	14387	14402	15551	0.6	1928	1768	339854	49889	1854	549	1278	584205	9.3	11981.6	24	0.200307138	70.625	24.11764706	4.866666667	1.083333333	1.458333333	1.791666667	1.791666667
2	2	3	Boston	6	148	149	Y	42.35815	-71.05479	2110	2154	1733	1428	143.8	0.2	0.1	11628	1156	997	0.8	6566	7087	882044	125811	3578	1513	2656	1502272	1.9	861.6	14	1.624883937	192.2857143	56.08333333	4.818181818	1.5	1.538461538	2.142857143	2.142857143
1	1	2	Boston	3	11	100	N	42.3369	-71.15018	2135	41094	42780	43887	141.5	2.6	0.2	15597	18525	22567	0.8	3734	4580	483587	59708	2215	772	1655	646082	3.7	16437.6	137	0.833455006	114.9776119	38.95	4.774725275	1.220588235	1.535433071	2.065693431	2.065693431
1		1	Boston	1	27	100	N	42.34981	-71.13209	2134	17850	21503	21389	144.3	1.3	0	13458	9350	8499	0.8	3585	4385	486584	49455	2254	810	1654	361746	4.2	7140	144	2.016806723	96.76223776	38.38888889	4.779166667	1.244755245	1.508474576	1.777777778	1.777777778
3	5	16	Boston	16	3	145	Y	42.3284	-71.08893	2119	27217	25346	23823	145.2	1.6	0	17043	12889	14328	0.5	1943	2251	384361	31534	1893	554	940	929538	9.3	10886.8	16	0.146966969	89.3125	31.64285714	4.821428571	1.125	1.733333333	2.75	2.75
2	3	3	Brookline	9	13	192	Y	42.33785	-71.13302	2134	17850	21503	21389	144.3	1.3	0	13458	9350	8499	0.8	3585	4385	486584	49455	2254	810	1654	361746	4.2	7140	144	2.016806723	96.76223776	38.38888889	4.779166667	1.244755245	1.508474576	1.777777778	1.777777778
1	1	1	Boston	4	3	120	Y	42.35921	-71.06305	2108	4107	3825	3446	143.9	0.1	0	29977	2132	1974	0.9	7924	10810	1025555	119814	2971	1513	2062	1116149	4.2	1642.8	54	3.287070855	158.3584906	50.74509804	4.714285714	1.12962963	1.742857143	1.703703704	1.703703704
1	1	1	Boston	2	193	85	Y	42.37218	-71.03513	2128	46870	40508	38413	137.7	4.8	1.1	9664	25250	21621	0.6	2285	2182	368711	54315	2035	587	1235	443373	5.4	18748	96	0.512054619	99.72340426	42.97674419	4.791666667	1.104166667	1.494736842	1.90625	1.90625
1	1	2	Boston	2	40	59	Y	42.35955	-71.13992	2134	17850	21503	21389	144.3	1.3	0	13458	9350	8499	0.8	3585	4385	486584	49455	2254	810	1654	361746	4.2	7140	144	2.016806723	96.76223776	38.38888889	4.779166667	1.244755245	1.508474576	1.777777778	1.777777778
3	3	3	Boston	6	19	199	N	42.35142	-71.06176	2111	7672	7383	5138	156.2	0.3	0	28413	3761	3911	1	6756	9638	740975	41316	2978	1513	1363	808477	4	3068.8	84	2.737226277	166.7108434	29.11538462	4.631944444	1.166666667	1.567567568	1.988095238	1.988095238
1	1	1	Boston	3	15	10	N	42.31787	-71.05525	2125	36874	33295	33618	139.2	2.1	0.3	17289	18963	17911	0.7	2513	3056	397125	51744	2062	694	1257	1002069	8.7	14749.6	47	0.318652709	75.59574468	52.4	4.790697674	1.212765957	1.311111111	1.936170213	1.936170213
1	1	1	Boston	2	4	79	Y	42.3745	-71.03579	2128	46870	40508	38413	137.7	4.8	1.1	9664	25250	21621	0.6	2285	2182	368711	54315	2035	587	1235	443373	5.4	18748	96	0.512054619	99.72340426	42.97674419	4.791666667	1.104166667	1.494736842	1.90625	1.90625
1	3	3	Boston	7	44	175	Y	42.28882	-71.13951	2131	32924	29826	32527	137	2.6	0	12700	15251	17672	0.7	2929	2865	432198	71503	2106	620	1345	185564	5.3	13169.6	71	0.539120398	105.5294118	34.98214286	4.896226415	1.3	1.594202899	2.14084507	2.14084507
2	3	7	Boston	11	4	185	Y	42.31927	-71.0571	2125	36874	33295	33618	139.2	2.1	0.3	17289	18963	17911	0.7	2513	3056	397125	51744	2062	694	1257	1002069	8.7	14749.6	47	0.318652709	75.59574468	52.4	4.790697674	1.212765957	1.311111111	1.936170213	1.936170213
1		1	Boston	2	5	99	N	42.34993	-71.13187	2134	17850	21503	21389	144.3	1.3	0	13458	9350	8499	0.8	3585	4385	486584	49455	2254	810	1654	361746	4.2	7140	144	2.016806723	96.76223776	38.38888889	4.779166667	1.244755245	1.508474576	1.777777778	1.777777778
1	1	2	Brookline	3	132	87	Y	42.34043	-71.11332	2215	25052	26125	21963	147.8	0.8	0.1	32786	10603	14448	0.9	3766	6263	492244	41779	2456	1212	1747	1063516	7.4	10020.8	53	0.528899888	107.4615385	44.87234043	4.788888889	1.188679245	1.32	1.905660377	1.905660377
1	1	2	Boston	3	88	147	Y	42.3656	-71.05688	2113	7602	6915	6401	139.6	0.1	0	75487	3801	3800	0.9	4905	6026	575265	89666	2543	875	1837	808477	1.5	3040.8	71	2.334911865	153.4929577	84.75362319	4.710144928	1.112676056	1.712121212	2.281690141	2.281690141
1	1	1	Boston	2	66	95	Y	42.3316	-71.03635	2127	36831	31799	29456	136.9	2	0.6	18218	17883	18948	0.8	3836	4821	521435	88876	2292	796	1406	550832	3.8	14732.4	37	0.251147131	161.027027	47.8	4.954545455	1.297297297	2.114285714	3.405405405	3.405405405
1	1	1	Boston	1	9	75	N	42.37012	-71.03224	2128	46870	40508	38413	137.7	4.8	1.1	9664	25250	21621	0.6	2285	2182	368711	54315	2035	587	1235	443373	5.4	18748	96	0.512054619	99.72340426	42.97674419	4.791666667	1.104166667	1.494736842	1.90625	1.90625
1	1	1	Boston	1	99	60	Y	42.31795	-71.1002	2130	39879	35401	36293	137.8	3.3	0.1	11961	18135	21743	0.7	3062	4504	507672	82714	2270	782	1514	425883	4.5	15951.6	39	0.244489581	100.4473684	48.84848485	4.870967742	1.157894737	1.526315789	1.743589744	1.743589744
2	1	2	Boston	2	3	50	N	42.34547	-71.15067	2135	41094	42780	43887	141.5	2.6	0.2	15597	18525	22567	0.8	3734	4580	483587	59708	2215	772	1655	646082	3.7	16437.6	137	0.833455006	114.9776119	38.95	4.774725275	1.220588235	1.535433071	2.065693431	2.065693431
1	2	3	Boston	6	67	98	Y	42.29661	-71.11369	2130	39879	35401	36293	137.8	3.3	0.1	11961	18135	21743	0.7	3062	4504	507672	82714	2270	782	1514	425883	4.5	15951.6	39	0.244489581	100.4473684	48.84848485	4.870967742	1.157894737	1.526315789	1.743589744	1.743589744
2	2	2	Boston	4	19	155	Y	42.28797	-71.12977	2131	32924	29826	32527	137	2.6	0	12700	15251	17672	0.7	2929	2865	432198	71503	2106	620	1345	185564	5.3	13169.6	71	0.539120398	105.5294118	34.98214286	4.896226415	1.3	1.594202899	2.14084507	2.14084507
1		1	Brookline	2	20	129	Y	42.33976	-71.12555	2134	17850	21503	21389	144.3	1.3	0	13458	9350	8499	0.8	3585	4385	486584	49455	2254	810	1654	361746	4.2	7140	144	2.016806723	96.76223776	38.38888889	4.779166667	1.244755245	1.508474576	1.777777778	1.777777778
1	2	3	Boston	5	12	169	N	42.34892	-71.06229	2111	7672	7383	5138	156.2	0.3	0	28413	3761	3911	1	6756	9638	740975	41316	2978	1513	1363	808477	4	3068.8	84	2.737226277	166.7108434	29.11538462	4.631944444	1.166666667	1.567567568	1.988095238	1.988095238
1	1	5	Boston	7	51	55	Y	42.32863	-71.08908	2119	27217	25346	23823	145.2	1.6	0	17043	12889	14328	0.5	1943	2251	384361	31534	1893	554	940	929538	9.3	10886.8	16	0.146966969	89.3125	31.64285714	4.821428571	1.125	1.733333333	2.75	2.75
1	1	1	Newton	2	6	88	Y	42.31862	-71.17206	2467	22364	22491	11078	141.7	4.9	0.1	4590	10210	12153	0.9	7599	7269	798468	112910	2905	1297	2099	1970803	3.1	8945.6	93	1.039617242	130.0108696	34.95588235	4.782258065	1.293478261	1.615384615	2.129032258	2.129032258
1	2	3	Boston	6	73	229	Y	42.36015	-71.06866	2114	13187	11999	10868	142.7	0.4	0.1	29396	6455	6732	0.9	5729	7806	700019	90466	2900	1371	2083	808477	3.5	5274.8	55	1.042693562	139.0363636	47.6875	4.8	1.109090909	1.348837209	1.618181818	1.618181818
1	1	1	Brookline	2	78	29	N	42.33788	-71.1228	2134	17850	21503	21389	144.3	1.3	0	13458	9350	8499	0.8	3585	4385	486584	49455	2254	810	1654	361746	4.2	7140	144	2.016806723	96.76223776	38.38888889	4.779166667	1.244755245	1.508474576	1.777777778	1.777777778
1	2	2	Boston	4	122	189	Y	42.32333	-71.09584	2120	15541	15181	10842	146.4	0.6	0	25036	8048	7493	0.7	2453	4513	391909	30820	1725	695	1011	808477	11	6216.4	54	0.86866997	102.2777778	55.5	4.782608696	1.203703704	1.551020408	2.166666667	2.166666667
2	2	2	Boston	4	37	149	N	42.35422	-71.06004	2111	7672	7383	5138	156.2	0.3	0	28413	3761	3911	1	6756	9638	740975	41316	2978	1513	1363	808477	4	3068.8	84	2.737226277	166.7108434	29.11538462	4.631944444	1.166666667	1.567567568	1.988095238	1.988095238
1	1	4	Boston	8	49	158	N	42.36348	-71.05487	2109	4072	3771	3428	143.2	0.2	0.1	23454	2294	1778	1	9174	7959	865506	122212	3437	1513	2462	808477	3.1	1628.8	23	1.412082515	165.5714286	60.80952381	4.725	1.47826087	1.5	2.086956522	2.086956522
1	2	3	Boston	4	81	100	Y	42.3648	-71.03031	2128	46870	40508	38413	137.7	4.8	1.1	9664	25250	21621	0.6	2285	2182	368711	54315	2035	587	1235	443373	5.4	18748	96	0.512054619	99.72340426	42.97674419	4.791666667	1.104166667	1.494736842	1.90625	1.90625
1	2	3	Newton	6	7	238	Y	42.35609	-71.19257	2467	22364	22491	11078	141.7	4.9	0.1	4590	10210	12153	0.9	7599	7269	798468	112910	2905	1297	2099	1970803	3.1	8945.6	93	1.039617242	130.0108696	34.95588235	4.782258065	1.293478261	1.615384615	2.129032258	2.129032258
2	3	1	Boston	6	13	269	Y	42.35576	-71.06198	2108	4107	3825	3446	143.9	0.1	0	29977	2132	1974	0.9	7924	10810	1025555	119814	2971	1513	2062	1116149	4.2	1642.8	54	3.287070855	158.3584906	50.74509804	4.714285714	1.12962963	1.742857143	1.703703704	1.703703704
1	2	2	Boston	4	10	79	Y	42.34919	-71.12945	2134	17850	21503	21389	144.3	1.3	0	13458	9350	8499	0.8	3585	4385	486584	49455	2254	810	1654	361746	4.2	7140	144	2.016806723	96.76223776	38.38888889	4.779166667	1.244755245	1.508474576	1.777777778	1.777777778
1		1	Boston	2	61	105	N	42.35942	-71.06232	2108	4107	3825	3446	143.9	0.1	0	29977	2132	1974	0.9	7924	10810	1025555	119814	2971	1513	2062	1116149	4.2	1642.8	54	3.287070855	158.3584906	50.74509804	4.714285714	1.12962963	1.742857143	1.703703704	1.703703704
1	1	2	Boston	4	36	86	Y	42.29856	-71.06807	2124	53746	47783	50781	138.5	3	0.1	17899	25159	28586	0.7	2537	2411	375149	52120	2193	654	1261	894880	7.6	21498.4	32	0.148848286	83.53125	27.8125	4.822580645	1.46875	1.5	1.875	1.875
1	1	2	Boston	4	27	135	Y	42.35309	-71.06317	2111	7672	7383	5138	156.2	0.3	0	28413	3761	3911	1	6756	9638	740975	41316	2978	1513	1363	808477	4	3068.8	84	2.737226277	166.7108434	29.11538462	4.631944444	1.166666667	1.567567568	1.988095238	1.988095238
1	1	1	Boston	2	6	100	N	42.35184	-71.06397	2111	7672	7383	5138	156.2	0.3	0	28413	3761	3911	1	6756	9638	740975	41316	2978	1513	1363	808477	4	3068.8	84	2.737226277	166.7108434	29.11538462	4.631944444	1.166666667	1.567567568	1.988095238	1.988095238
1	1	1	Boston	2	8	70	N	42.31494	-71.11484	2130	39879	35401	36293	137.8	3.3	0.1	11961	18135	21743	0.7	3062	4504	507672	82714	2270	782	1514	425883	4.5	15951.6	39	0.244489581	100.4473684	48.84848485	4.870967742	1.157894737	1.526315789	1.743589744	1.743589744
1	1	1	Brookline	2	110	31	N	42.33852	-71.12258	2134	17850	21503	21389	144.3	1.3	0	13458	9350	8499	0.8	3585	4385	486584	49455	2254	810	1654	361746	4.2	7140	144	2.016806723	96.76223776	38.38888889	4.779166667	1.244755245	1.508474576	1.777777778	1.777777778
2	4	4	Boston	8	19	329	N	42.35628	-71.06132	2108	4107	3825	3446	143.9	0.1	0	29977	2132	1974	0.9	7924	10810	1025555	119814	2971	1513	2062	1116149	4.2	1642.8	54	3.287070855	158.3584906	50.74509804	4.714285714	1.12962963	1.742857143	1.703703704	1.703703704
1	1	1	Boston	1	5	35	Y	42.26316	-71.12141	2136	32217	28488	28392	135.7	4.6	0.1	7019	15013	17203	0.6	2412	2132	378035	64691	1997	557	1112	1207546	6.2	12886.8	22	0.170717323	75.09090909	23.52631579	4.861111111	1.090909091	1.45	1.727272727	1.727272727
1	1	1	Boston	2	24	119	Y	42.36418	-71.13083	2134	17850	21503	21389	144.3	1.3	0	13458	9350	8499	0.8	3585	4385	486584	49455	2254	810	1654	361746	4.2	7140	144	2.016806723	96.76223776	38.38888889	4.779166667	1.244755245	1.508474576	1.777777778	1.777777778
1	1	1	Boston	2	42	70	N	42.29797	-71.08056	2121	28431	25978	25057	149.3	1.7	0	16290	12643	15786	0.6	2300	2991	410222	27405	2080	838	828	1307571	14.4	11372.4	12	0.105518624	68.08333333	31.66666667	4.75	1	1.25	1.333333333	1.333333333
1	1	2	Boston	4	28	43	N	42.28335	-71.06491	2124	53746	47783	50781	138.5	3	0.1	17899	25159	28586	0.7	2537	2411	375149	52120	2193	654	1261	894880	7.6	21498.4	32	0.148848286	83.53125	27.8125	4.822580645	1.46875	1.5	1.875	1.875
1	1	2	Boston	3	30	135	Y	42.32308	-71.10722	2130	39879	35401	36293	137.8	3.3	0.1	11961	18135	21743	0.7	3062	4504	507672	82714	2270	782	1514	425883	4.5	15951.6	39	0.244489581	100.4473684	48.84848485	4.870967742	1.157894737	1.526315789	1.743589744	1.743589744
1	4	6	Boston	10	12	259	Y	42.37451	-71.03471	2128	46870	40508	38413	137.7	4.8	1.1	9664	25250	21621	0.6	2285	2182	368711	54315	2035	587	1235	443373	5.4	18748	96	0.512054619	99.72340426	42.97674419	4.791666667	1.104166667	1.494736842	1.90625	1.90625
1	1	2	Boston	4	6	130	Y	42.35197	-71.05942	2111	7672	7383	5138	156.2	0.3	0	28413	3761	3911	1	6756	9638	740975	41316	2978	1513	1363	808477	4	3068.8	84	2.737226277	166.7108434	29.11538462	4.631944444	1.166666667	1.567567568	1.988095238	1.988095238
1	1	1	Boston	2	16	88	Y	42.35618	-71.16673	2135	41094	42780	43887	141.5	2.6	0.2	15597	18525	22567	0.8	3734	4580	483587	59708	2215	772	1655	646082	3.7	16437.6	137	0.833455006	114.9776119	38.95	4.774725275	1.220588235	1.535433071	2.065693431	2.065693431
1	1	2	Boston	5	51	58	N	42.31885	-71.05731	2125	36874	33295	33618	139.2	2.1	0.3	17289	18963	17911	0.7	2513	3056	397125	51744	2062	694	1257	1002069	8.7	14749.6	47	0.318652709	75.59574468	52.4	4.790697674	1.212765957	1.311111111	1.936170213	1.936170213
1		1	Boston	3	36	89	N	42.35126	-71.12523	2134	17850	21503	21389	144.3	1.3	0	13458	9350	8499	0.8	3585	4385	486584	49455	2254	810	1654	361746	4.2	7140	144	2.016806723	96.76223776	38.38888889	4.779166667	1.244755245	1.508474576	1.777777778	1.777777778
1	3	6	Boston	7	53	130	N	42.31831	-71.0641	2125	36874	33295	33618	139.2	2.1	0.3	17289	18963	17911	0.7	2513	3056	397125	51744	2062	694	1257	1002069	8.7	14749.6	47	0.318652709	75.59574468	52.4	4.790697674	1.212765957	1.311111111	1.936170213	1.936170213
	1	1	Newtonville	2	130	55	Y	42.35015	-71.2078	2467	22364	22491	11078	141.7	4.9	0.1	4590	10210	12153	0.9	7599	7269	798468	112910	2905	1297	2099	1970803	3.1	8945.6	93	1.039617242	130.0108696	34.95588235	4.782258065	1.293478261	1.615384615	2.129032258	2.129032258
1	1	2	Boston	3	14	155	N	42.34097	-71.13706	2134	17850	21503	21389	144.3	1.3	0	13458	9350	8499	0.8	3585	4385	486584	49455	2254	810	1654	361746	4.2	7140	144	2.016806723	96.76223776	38.38888889	4.779166667	1.244755245	1.508474576	1.777777778	1.777777778
1	1	1	Dorchester	2	26	41	N	42.30629	-71.08271	2121	28431	25978	25057	149.3	1.7	0	16290	12643	15786	0.6	2300	2991	410222	27405	2080	838	828	1307571	14.4	11372.4	12	0.105518624	68.08333333	31.66666667	4.75	1	1.25	1.333333333	1.333333333
1	3	4	Boston	9	237	258	N	42.35439	-71.06009	2111	7672	7383	5138	156.2	0.3	0	28413	3761	3911	1	6756	9638	740975	41316	2978	1513	1363	808477	4	3068.8	84	2.737226277	166.7108434	29.11538462	4.631944444	1.166666667	1.567567568	1.988095238	1.988095238
2	1	2	Boston	2	41	65	N	42.33017	-71.09332	2120	15541	15181	10842	146.4	0.6	0	25036	8048	7493	0.7	2453	4513	391909	30820	1725	695	1011	808477	11	6216.4	54	0.86866997	102.2777778	55.5	4.782608696	1.203703704	1.551020408	2.166666667	2.166666667
1	1	1	Boston	2	3	80	Y	42.36182	-71.14011	2134	17850	21503	21389	144.3	1.3	0	13458	9350	8499	0.8	3585	4385	486584	49455	2254	810	1654	361746	4.2	7140	144	2.016806723	96.76223776	38.38888889	4.779166667	1.244755245	1.508474576	1.777777778	1.777777778
1	1	1	Newton	2	4	100	Y	42.33573	-71.18992	2467	22364	22491	11078	141.7	4.9	0.1	4590	10210	12153	0.9	7599	7269	798468	112910	2905	1297	2099	1970803	3.1	8945.6	93	1.039617242	130.0108696	34.95588235	4.782258065	1.293478261	1.615384615	2.129032258	2.129032258
1	1	1	Boston	3	7	107	Y	42.37038	-71.03246	2128	46870	40508	38413	137.7	4.8	1.1	9664	25250	21621	0.6	2285	2182	368711	54315	2035	587	1235	443373	5.4	18748	96	0.512054619	99.72340426	42.97674419	4.791666667	1.104166667	1.494736842	1.90625	1.90625
1	1	1	Chelsea	1	18	28	N	42.38942	-71.03149	2128	46870	40508	38413	137.7	4.8	1.1	9664	25250	21621	0.6	2285	2182	368711	54315	2035	587	1235	443373	5.4	18748	96	0.512054619	99.72340426	42.97674419	4.791666667	1.104166667	1.494736842	1.90625	1.90625
1	2	4	Newton	4	3	125	Y	42.35815	-71.1776	2135	41094	42780	43887	141.5	2.6	0.2	15597	18525	22567	0.8	3734	4580	483587	59708	2215	772	1655	646082	3.7	16437.6	137	0.833455006	114.9776119	38.95	4.774725275	1.220588235	1.535433071	2.065693431	2.065693431
1	3	4	Boston	8	61	98	N	42.36526	-71.05485	2113	7602	6915	6401	139.6	0.1	0	75487	3801	3800	0.9	4905	6026	575265	89666	2543	875	1837	808477	1.5	3040.8	71	2.334911865	153.4929577	84.75362319	4.710144928	1.112676056	1.712121212	2.281690141	2.281690141
1	1	2	Boston	4	104	139	N	42.36485	-71.05233	2109	4072	3771	3428	143.2	0.2	0.1	23454	2294	1778	1	9174	7959	865506	122212	3437	1513	2462	808477	3.1	1628.8	23	1.412082515	165.5714286	60.80952381	4.725	1.47826087	1.5	2.086956522	2.086956522
1		1	Boston	3	7	135	Y	42.35	-71.07912	2199	1278	1146	1005	169.2	0.1	0	22222	509	768	0.5			2219817	103367			3152	808477	3.5	511.2	31	6.064162754	125.6774194	68.16666667	4.8	1.064516129	1.238095238	1.322580645	1.322580645
1	1	1	Boston	2	84	46	Y	42.34827	-71.13494	2134	17850	21503	21389	144.3	1.3	0	13458	9350	8499	0.8	3585	4385	486584	49455	2254	810	1654	361746	4.2	7140	144	2.016806723	96.76223776	38.38888889	4.779166667	1.244755245	1.508474576	1.777777778	1.777777778
1	2	2	Brookline	4	59	73	N	42.3373	-71.11317	2215	25052	26125	21963	147.8	0.8	0.1	32786	10603	14448	0.9	3766	6263	492244	41779	2456	1212	1747	1063516	7.4	10020.8	53	0.528899888	107.4615385	44.87234043	4.788888889	1.188679245	1.32	1.905660377	1.905660377
1	1	1	Brookline	2	24	55	N	42.34027	-71.1338	2134	17850	21503	21389	144.3	1.3	0	13458	9350	8499	0.8	3585	4385	486584	49455	2254	810	1654	361746	4.2	7140	144	2.016806723	96.76223776	38.38888889	4.779166667	1.244755245	1.508474576	1.777777778	1.777777778
1	1	1	Boston	1	3	65	N	42.36233	-71.13001	2134	17850	21503	21389	144.3	1.3	0	13458	9350	8499	0.8	3585	4385	486584	49455	2254	810	1654	361746	4.2	7140	144	2.016806723	96.76223776	38.38888889	4.779166667	1.244755245	1.508474576	1.777777778	1.777777778
2	3	5	Boston	10	56	149	Y	42.33889	-71.04978	2127	36831	31799	29456	136.9	2	0.6	18218	17883	18948	0.8	3836	4821	521435	88876	2292	796	1406	550832	3.8	14732.4	37	0.251147131	161.027027	47.8	4.954545455	1.297297297	2.114285714	3.405405405	3.405405405
1	1	1	Newton	1	10	45	Y	42.34694	-71.24639	2467	22364	22491	11078	141.7	4.9	0.1	4590	10210	12153	0.9	7599	7269	798468	112910	2905	1297	2099	1970803	3.1	8945.6	93	1.039617242	130.0108696	34.95588235	4.782258065	1.293478261	1.615384615	2.129032258	2.129032258
1	1	1	Boston	2	46	195	Y	42.33497	-71.04463	2127	36831	31799	29456	136.9	2	0.6	18218	17883	18948	0.8	3836	4821	521435	88876	2292	796	1406	550832	3.8	14732.4	37	0.251147131	161.027027	47.8	4.954545455	1.297297297	2.114285714	3.405405405	3.405405405
1	1	1	Newton	2	6	80	N	42.32887	-71.18811	2467	22364	22491	11078	141.7	4.9	0.1	4590	10210	12153	0.9	7599	7269	798468	112910	2905	1297	2099	1970803	3.1	8945.6	93	1.039617242	130.0108696	34.95588235	4.782258065	1.293478261	1.615384615	2.129032258	2.129032258
1	2	2	Boston	5	11	185	N	42.34961	-71.06062	2111	7672	7383	5138	156.2	0.3	0	28413	3761	3911	1	6756	9638	740975	41316	2978	1513	1363	808477	4	3068.8	84	2.737226277	166.7108434	29.11538462	4.631944444	1.166666667	1.567567568	1.988095238	1.988095238
1	3	4	Boston	8	38	169	N	42.34907	-71.06286	2111	7672	7383	5138	156.2	0.3	0	28413	3761	3911	1	6756	9638	740975	41316	2978	1513	1363	808477	4	3068.8	84	2.737226277	166.7108434	29.11538462	4.631944444	1.166666667	1.567567568	1.988095238	1.988095238
1	1	1	Boston	2	123	129	N	42.35803	-71.07198	2114	13187	11999	10868	142.7	0.4	0.1	29396	6455	6732	0.9	5729	7806	700019	90466	2900	1371	2083	808477	3.5	5274.8	55	1.042693562	139.0363636	47.6875	4.8	1.109090909	1.348837209	1.618181818	1.618181818
1	2	2	Boston	4	108	234	Y	42.36116	-71.06603	2114	13187	11999	10868	142.7	0.4	0.1	29396	6455	6732	0.9	5729	7806	700019	90466	2900	1371	2083	808477	3.5	5274.8	55	1.042693562	139.0363636	47.6875	4.8	1.109090909	1.348837209	1.618181818	1.618181818
1	2	3	Boston	8	40	89	Y	42.34476	-71.09886	2215	25052	26125	21963	147.8	0.8	0.1	32786	10603	14448	0.9	3766	6263	492244	41779	2456	1212	1747	1063516	7.4	10020.8	53	0.528899888	107.4615385	44.87234043	4.788888889	1.188679245	1.32	1.905660377	1.905660377
1	1	1	Boston	1	17	65	N	42.32384	-71.06133	2125	36874	33295	33618	139.2	2.1	0.3	17289	18963	17911	0.7	2513	3056	397125	51744	2062	694	1257	1002069	8.7	14749.6	47	0.318652709	75.59574468	52.4	4.790697674	1.212765957	1.311111111	1.936170213	1.936170213
1	1	1	Brookline	1	13	79	Y	42.33754	-71.14215	2135	41094	42780	43887	141.5	2.6	0.2	15597	18525	22567	0.8	3734	4580	483587	59708	2215	772	1655	646082	3.7	16437.6	137	0.833455006	114.9776119	38.95	4.774725275	1.220588235	1.535433071	2.065693431	2.065693431
1	1	1	Boston	2	6	35	N	42.30413	-71.06441	2122	24977	23479	24548	139	2	0.6	12274	12253	12723	0.7	2825	2140	399012	55306	2036	523	1379	938124	9.2	9990.8	23	0.230211795	83.86363636	76.89473684	4.684210526	1.304347826	1.52173913	2.043478261	2.043478261
1	3	4	Boston	7	6	78	N	42.33365	-71.05151	2127	36831	31799	29456	136.9	2	0.6	18218	17883	18948	0.8	3836	4821	521435	88876	2292	796	1406	550832	3.8	14732.4	37	0.251147131	161.027027	47.8	4.954545455	1.297297297	2.114285714	3.405405405	3.405405405
2	1	1	Boston	2	8	60	N	42.29078	-71.13796	2131	32924	29826	32527	137	2.6	0	12700	15251	17672	0.7	2929	2865	432198	71503	2106	620	1345	185564	5.3	13169.6	71	0.539120398	105.5294118	34.98214286	4.896226415	1.3	1.594202899	2.14084507	2.14084507
1		1	Boston	2	77	99	N	42.34672	-71.10501	2215	25052	26125	21963	147.8	0.8	0.1	32786	10603	14448	0.9	3766	6263	492244	41779	2456	1212	1747	1063516	7.4	10020.8	53	0.528899888	107.4615385	44.87234043	4.788888889	1.188679245	1.32	1.905660377	1.905660377
1	1	1	Boston	2	16	39	N	42.32067	-71.10402	2130	39879	35401	36293	137.8	3.3	0.1	11961	18135	21743	0.7	3062	4504	507672	82714	2270	782	1514	425883	4.5	15951.6	39	0.244489581	100.4473684	48.84848485	4.870967742	1.157894737	1.526315789	1.743589744	1.743589744
2	1	1	Boston	2	8	45	Y	42.35519	-71.12628	2134	17850	21503	21389	144.3	1.3	0	13458	9350	8499	0.8	3585	4385	486584	49455	2254	810	1654	361746	4.2	7140	144	2.016806723	96.76223776	38.38888889	4.779166667	1.244755245	1.508474576	1.777777778	1.777777778
1	2	2	Boston	4	3	70	N	42.36809	-71.05402	2113	7602	6915	6401	139.6	0.1	0	75487	3801	3800	0.9	4905	6026	575265	89666	2543	875	1837	808477	1.5	3040.8	71	2.334911865	153.4929577	84.75362319	4.710144928	1.112676056	1.712121212	2.281690141	2.281690141
1	1	1	Boston	2	22	85	Y	42.32467	-71.05859	2125	36874	33295	33618	139.2	2.1	0.3	17289	18963	17911	0.7	2513	3056	397125	51744	2062	694	1257	1002069	8.7	14749.6	47	0.318652709	75.59574468	52.4	4.790697674	1.212765957	1.311111111	1.936170213	1.936170213
1	2	3	Boston	5	41	295	Y	42.35025	-71.06005	2111	7672	7383	5138	156.2	0.3	0	28413	3761	3911	1	6756	9638	740975	41316	2978	1513	1363	808477	4	3068.8	84	2.737226277	166.7108434	29.11538462	4.631944444	1.166666667	1.567567568	1.988095238	1.988095238
1	1	1	Boston	1	133	55	Y	42.31605	-71.09932	2130	39879	35401	36293	137.8	3.3	0.1	11961	18135	21743	0.7	3062	4504	507672	82714	2270	782	1514	425883	4.5	15951.6	39	0.244489581	100.4473684	48.84848485	4.870967742	1.157894737	1.526315789	1.743589744	1.743589744
1	1	2	Boston	2	15	39	N	42.32292	-71.10306	2120	15541	15181	10842	146.4	0.6	0	25036	8048	7493	0.7	2453	4513	391909	30820	1725	695	1011	808477	11	6216.4	54	0.86866997	102.2777778	55.5	4.782608696	1.203703704	1.551020408	2.166666667	2.166666667
1	1	2	Newton	3	3	100	Y	42.335	-71.21844	2467	22364	22491	11078	141.7	4.9	0.1	4590	10210	12153	0.9	7599	7269	798468	112910	2905	1297	2099	1970803	3.1	8945.6	93	1.039617242	130.0108696	34.95588235	4.782258065	1.293478261	1.615384615	2.129032258	2.129032258
	1	1	Boston	1	269	140	N	42.34496	-71.07486	2116	23333	20628	19682	143.7	0.6	0.1	37015	10778	12554	0.9	8389	9018	971946	104850	3281	1495	1734	743791	4.1	9333.2	35	0.375005357	151.8285714	76.375	4.8	1.060606061	1.153846154	1.4	1.4
1	1	1	Dedham	3	43	99	Y	42.25349	-71.14663	2136	32217	28488	28392	135.7	4.6	0.1	7019	15013	17203	0.6	2412	2132	378035	64691	1997	557	1112	1207546	6.2	12886.8	22	0.170717323	75.09090909	23.52631579	4.861111111	1.090909091	1.45	1.727272727	1.727272727
1		1	Boston	2	31	135	Y	42.35371	-71.07756	2116	23333	20628	19682	143.7	0.6	0.1	37015	10778	12554	0.9	8389	9018	971946	104850	3281	1495	1734	743791	4.1	9333.2	35	0.375005357	151.8285714	76.375	4.8	1.060606061	1.153846154	1.4	1.4
1	1	1	Newton	1	8	78	N	42.33714	-71.18854	2467	22364	22491	11078	141.7	4.9	0.1	4590	10210	12153	0.9	7599	7269	798468	112910	2905	1297	2099	1970803	3.1	8945.6	93	1.039617242	130.0108696	34.95588235	4.782258065	1.293478261	1.615384615	2.129032258	2.129032258
2	3	3	Boston	8	26	179	N	42.37705	-71.03119	2128	46870	40508	38413	137.7	4.8	1.1	9664	25250	21621	0.6	2285	2182	368711	54315	2035	587	1235	443373	5.4	18748	96	0.512054619	99.72340426	42.97674419	4.791666667	1.104166667	1.494736842	1.90625	1.90625
2	1	2	Dorchester	4	375	47	N	42.29977	-71.06048	2122	24977	23479	24548	139	2	0.6	12274	12253	12723	0.7	2825	2140	399012	55306	2036	523	1379	938124	9.2	9990.8	23	0.230211795	83.86363636	76.89473684	4.684210526	1.304347826	1.52173913	2.043478261	2.043478261
2	1	1	Boston	2	31	37	N	42.34595	-71.10631	2215	25052	26125	21963	147.8	0.8	0.1	32786	10603	14448	0.9	3766	6263	492244	41779	2456	1212	1747	1063516	7.4	10020.8	53	0.528899888	107.4615385	44.87234043	4.788888889	1.188679245	1.32	1.905660377	1.905660377
1	1	1	Boston	2	79	68	Y	42.33832	-71.07659	2118	28060	26498	22173	145.9	1.1	0	25578	14441	13619	0.9	6435	6926	756291	62061	2898	1041	1117	1616506	4.7	11224	34	0.302922309	105.2352941	55.33333333	4.807692308	1.147058824	1.35483871	1.588235294	1.588235294
2	3	4	Boston	6	20	89	N	42.34931	-71.1299	2134	17850	21503	21389	144.3	1.3	0	13458	9350	8499	0.8	3585	4385	486584	49455	2254	810	1654	361746	4.2	7140	144	2.016806723	96.76223776	38.38888889	4.779166667	1.244755245	1.508474576	1.777777778	1.777777778
2	1	1	Boston	2	3	59	Y	42.28805	-71.04582	2122	24977	23479	24548	139	2	0.6	12274	12253	12723	0.7	2825	2140	399012	55306	2036	523	1379	938124	9.2	9990.8	23	0.230211795	83.86363636	76.89473684	4.684210526	1.304347826	1.52173913	2.043478261	2.043478261
2	2	4	Boston	6	17	130	N	42.35908	-71.0699	2114	13187	11999	10868	142.7	0.4	0.1	29396	6455	6732	0.9	5729	7806	700019	90466	2900	1371	2083	808477	3.5	5274.8	55	1.042693562	139.0363636	47.6875	4.8	1.109090909	1.348837209	1.618181818	1.618181818
1	1	1	Chelsea	1	17	28	N	42.38922	-71.03243	2128	46870	40508	38413	137.7	4.8	1.1	9664	25250	21621	0.6	2285	2182	368711	54315	2035	587	1235	443373	5.4	18748	96	0.512054619	99.72340426	42.97674419	4.791666667	1.104166667	1.494736842	1.90625	1.90625
1		1	Boston	2	32	175	N	42.35989	-71.06436	2108	4107	3825	3446	143.9	0.1	0	29977	2132	1974	0.9	7924	10810	1025555	119814	2971	1513	2062	1116149	4.2	1642.8	54	3.287070855	158.3584906	50.74509804	4.714285714	1.12962963	1.742857143	1.703703704	1.703703704
1	1	2	Boston	4	14	99	N	42.35108	-71.06517	2111	7672	7383	5138	156.2	0.3	0	28413	3761	3911	1	6756	9638	740975	41316	2978	1513	1363	808477	4	3068.8	84	2.737226277	166.7108434	29.11538462	4.631944444	1.166666667	1.567567568	1.988095238	1.988095238
1		2	Boston	3	9	150	Y	42.35482	-71.06225	2108	4107	3825	3446	143.9	0.1	0	29977	2132	1974	0.9	7924	10810	1025555	119814	2971	1513	2062	1116149	4.2	1642.8	54	3.287070855	158.3584906	50.74509804	4.714285714	1.12962963	1.742857143	1.703703704	1.703703704
1	1	1	Boston	2	9	60	Y	42.28951	-71.14295	2131	32924	29826	32527	137	2.6	0	12700	15251	17672	0.7	2929	2865	432198	71503	2106	620	1345	185564	5.3	13169.6	71	0.539120398	105.5294118	34.98214286	4.896226415	1.3	1.594202899	2.14084507	2.14084507
1	1	1	Boston	2	89	79	Y	42.36178	-71.06872	2114	13187	11999	10868	142.7	0.4	0.1	29396	6455	6732	0.9	5729	7806	700019	90466	2900	1371	2083	808477	3.5	5274.8	55	1.042693562	139.0363636	47.6875	4.8	1.109090909	1.348837209	1.618181818	1.618181818
1	1	3	Boston	4	37	99	N	42.3274	-71.09656	2120	15541	15181	10842	146.4	0.6	0	25036	8048	7493	0.7	2453	4513	391909	30820	1725	695	1011	808477	11	6216.4	54	0.86866997	102.2777778	55.5	4.782608696	1.203703704	1.551020408	2.166666667	2.166666667
1		1	Boston	2	57	85	Y	42.33162	-71.08326	2119	27217	25346	23823	145.2	1.6	0	17043	12889	14328	0.5	1943	2251	384361	31534	1893	554	940	929538	9.3	10886.8	16	0.146966969	89.3125	31.64285714	4.821428571	1.125	1.733333333	2.75	2.75
1	1	1	Boston	2	67	299	Y	42.35744	-71.06903	2114	13187	11999	10868	142.7	0.4	0.1	29396	6455	6732	0.9	5729	7806	700019	90466	2900	1371	2083	808477	3.5	5274.8	55	1.042693562	139.0363636	47.6875	4.8	1.109090909	1.348837209	1.618181818	1.618181818
1	1	2	Boston	4	13	105	Y	42.33802	-71.08109	2118	28060	26498	22173	145.9	1.1	0	25578	14441	13619	0.9	6435	6926	756291	62061	2898	1041	1117	1616506	4.7	11224	34	0.302922309	105.2352941	55.33333333	4.807692308	1.147058824	1.35483871	1.588235294	1.588235294
1	1	1	Boston	2	116	48	Y	42.36126	-71.12532	2163	2611	2582	1191	136.9	0.1	0	26341	1225	1386	0.7				53636			2318	808477	8	1044.4	7	0.670241287	96.57142857	62.57142857	4.857142857	1	1.333333333	1.428571429	1.428571429
1	2	3	Newton	4	43	160	Y	42.34356	-71.23434	2467	22364	22491	11078	141.7	4.9	0.1	4590	10210	12153	0.9	7599	7269	798468	112910	2905	1297	2099	1970803	3.1	8945.6	93	1.039617242	130.0108696	34.95588235	4.782258065	1.293478261	1.615384615	2.129032258	2.129032258
1	2	2	Boston	5	18	150	N	42.29183	-71.06636	2124	53746	47783	50781	138.5	3	0.1	17899	25159	28586	0.7	2537	2411	375149	52120	2193	654	1261	894880	7.6	21498.4	32	0.148848286	83.53125	27.8125	4.822580645	1.46875	1.5	1.875	1.875
2	1	1	Boston	2	68	47	N	42.35044	-71.07979	2199	1278	1146	1005	169.2	0.1	0	22222	509	768	0.5			2219817	103367			3152	808477	3.5	511.2	31	6.064162754	125.6774194	68.16666667	4.8	1.064516129	1.238095238	1.322580645	1.322580645
1	1	1	Brookline	2	96	70	Y	42.32872	-71.14664	2135	41094	42780	43887	141.5	2.6	0.2	15597	18525	22567	0.8	3734	4580	483587	59708	2215	772	1655	646082	3.7	16437.6	137	0.833455006	114.9776119	38.95	4.774725275	1.220588235	1.535433071	2.065693431	2.065693431
1	1	2	Boston	3	7	209	Y	42.34405	-71.08801	2115	29391	28441	25486	159.6	0.7	0	41501	14525	14865	0.9	5406	8794	719553	36737	2523	1345	1530	808477	9	11756.4	10	0.085060052	111.5	32.5	4.8125	1	1.4	1.8	1.8
1	1	1	Boston	6	5	100	N	42.27749	-71.13348	2131	32924	29826	32527	137	2.6	0	12700	15251	17672	0.7	2929	2865	432198	71503	2106	620	1345	185564	5.3	13169.6	71	0.539120398	105.5294118	34.98214286	4.896226415	1.3	1.594202899	2.14084507	2.14084507
1	1	1	Winthrop	2	603	64	Y	42.38138	-70.99025	2152	18289	17497	18303	137.1	2	1.2	9273	8417	9871	1.2	4815	5118	408113	65610	2294	868	1321	408231	4.9	7315.6	8	0.10935535	86.14285714	206	4.785714286	1	1.428571429	1.75	1.75
1	2	4	Boston	8	39	358	Y	42.35404	-71.13107	2134	17850	21503	21389	144.3	1.3	0	13458	9350	8499	0.8	3585	4385	486584	49455	2254	810	1654	361746	4.2	7140	144	2.016806723	96.76223776	38.38888889	4.779166667	1.244755245	1.508474576	1.777777778	1.777777778
2	2	2	Watertown	6	193	159	Y	42.36729	-71.18292	2135	41094	42780	43887	141.5	2.6	0.2	15597	18525	22567	0.8	3734	4580	483587	59708	2215	772	1655	646082	3.7	16437.6	137	0.833455006	114.9776119	38.95	4.774725275	1.220588235	1.535433071	2.065693431	2.065693431
1	1	1	Boston	1	4	40	N	42.3246	-71.1119	2130	39879	35401	36293	137.8	3.3	0.1	11961	18135	21743	0.7	3062	4504	507672	82714	2270	782	1514	425883	4.5	15951.6	39	0.244489581	100.4473684	48.84848485	4.870967742	1.157894737	1.526315789	1.743589744	1.743589744
1	1	1	Boston	2	110	86	N	42.34938	-71.07926	2199	1278	1146	1005	169.2	0.1	0	22222	509	768	0.5			2219817	103367			3152	808477	3.5	511.2	31	6.064162754	125.6774194	68.16666667	4.8	1.064516129	1.238095238	1.322580645	1.322580645
1	1	1	Boston	3	76	170	Y	42.3459	-71.08639	2199	1278	1146	1005	169.2	0.1	0	22222	509	768	0.5			2219817	103367			3152	808477	3.5	511.2	31	6.064162754	125.6774194	68.16666667	4.8	1.064516129	1.238095238	1.322580645	1.322580645
1		1	Brookline	2	27	89	N	42.34054	-71.12402	2134	17850	21503	21389	144.3	1.3	0	13458	9350	8499	0.8	3585	4385	486584	49455	2254	810	1654	361746	4.2	7140	144	2.016806723	96.76223776	38.38888889	4.779166667	1.244755245	1.508474576	1.777777778	1.777777778
1	1	1	Brookline	2	56	90	N	42.30611	-71.15804	2467	22364	22491	11078	141.7	4.9	0.1	4590	10210	12153	0.9	7599	7269	798468	112910	2905	1297	2099	1970803	3.1	8945.6	93	1.039617242	130.0108696	34.95588235	4.782258065	1.293478261	1.615384615	2.129032258	2.129032258
1	2	3	Boston	5	29	199	N	42.35926	-71.06956	2114	13187	11999	10868	142.7	0.4	0.1	29396	6455	6732	0.9	5729	7806	700019	90466	2900	1371	2083	808477	3.5	5274.8	55	1.042693562	139.0363636	47.6875	4.8	1.109090909	1.348837209	1.618181818	1.618181818
1	1	1	Boston	4	125	79	Y	42.37618	-71.03302	2128	46870	40508	38413	137.7	4.8	1.1	9664	25250	21621	0.6	2285	2182	368711	54315	2035	587	1235	443373	5.4	18748	96	0.512054619	99.72340426	42.97674419	4.791666667	1.104166667	1.494736842	1.90625	1.90625
1	3	3	Boston	6	81	175	N	42.35128	-71.07899	2199	1278	1146	1005	169.2	0.1	0	22222	509	768	0.5			2219817	103367			3152	808477	3.5	511.2	31	6.064162754	125.6774194	68.16666667	4.8	1.064516129	1.238095238	1.322580645	1.322580645
1	2	2	Boston	4	6	229	Y	42.35692	-71.06092	2108	4107	3825	3446	143.9	0.1	0	29977	2132	1974	0.9	7924	10810	1025555	119814	2971	1513	2062	1116149	4.2	1642.8	54	3.287070855	158.3584906	50.74509804	4.714285714	1.12962963	1.742857143	1.703703704	1.703703704
1	1	2	Newton	3	31	170	N	42.33595	-71.17646	2467	22364	22491	11078	141.7	4.9	0.1	4590	10210	12153	0.9	7599	7269	798468	112910	2905	1297	2099	1970803	3.1	8945.6	93	1.039617242	130.0108696	34.95588235	4.782258065	1.293478261	1.615384615	2.129032258	2.129032258
2	1	1	Boston	2	44	155	N	42.35295	-71.07314	2116	23333	20628	19682	143.7	0.6	0.1	37015	10778	12554	0.9	8389	9018	971946	104850	3281	1495	1734	743791	4.1	9333.2	35	0.375005357	151.8285714	76.375	4.8	1.060606061	1.153846154	1.4	1.4
3	4	4	Chestnut Hill	8	12	695	Y	42.33192	-71.1687	2467	22364	22491	11078	141.7	4.9	0.1	4590	10210	12153	0.9	7599	7269	798468	112910	2905	1297	2099	1970803	3.1	8945.6	93	1.039617242	130.0108696	34.95588235	4.782258065	1.293478261	1.615384615	2.129032258	2.129032258
1	1	3	Boston	4	16	138	Y	42.36232	-71.06338	2114	13187	11999	10868	142.7	0.4	0.1	29396	6455	6732	0.9	5729	7806	700019	90466	2900	1371	2083	808477	3.5	5274.8	55	1.042693562	139.0363636	47.6875	4.8	1.109090909	1.348837209	1.618181818	1.618181818
1	1	1	Boston	2	17	41	Y	42.29425	-71.07394	2124	53746	47783	50781	138.5	3	0.1	17899	25159	28586	0.7	2537	2411	375149	52120	2193	654	1261	894880	7.6	21498.4	32	0.148848286	83.53125	27.8125	4.822580645	1.46875	1.5	1.875	1.875
1	1	1	Boston	2	189	78	Y	42.32943	-71.09308	2120	15541	15181	10842	146.4	0.6	0	25036	8048	7493	0.7	2453	4513	391909	30820	1725	695	1011	808477	11	6216.4	54	0.86866997	102.2777778	55.5	4.782608696	1.203703704	1.551020408	2.166666667	2.166666667
1	1	1	Boston	3	4	155	Y	42.35323	-71.06353	2111	7672	7383	5138	156.2	0.3	0	28413	3761	3911	1	6756	9638	740975	41316	2978	1513	1363	808477	4	3068.8	84	2.737226277	166.7108434	29.11538462	4.631944444	1.166666667	1.567567568	1.988095238	1.988095238
3	1	2	Boston	4	119	79	Y	42.34477	-71.11869	2134	17850	21503	21389	144.3	1.3	0	13458	9350	8499	0.8	3585	4385	486584	49455	2254	810	1654	361746	4.2	7140	144	2.016806723	96.76223776	38.38888889	4.779166667	1.244755245	1.508474576	1.777777778	1.777777778
1		1	Boston	2	18	95	N	42.35936	-71.06439	2108	4107	3825	3446	143.9	0.1	0	29977	2132	1974	0.9	7924	10810	1025555	119814	2971	1513	2062	1116149	4.2	1642.8	54	3.287070855	158.3584906	50.74509804	4.714285714	1.12962963	1.742857143	1.703703704	1.703703704
1	1	1	Boston	1	24	59	Y	42.28933	-71.0671	2124	53746	47783	50781	138.5	3	0.1	17899	25159	28586	0.7	2537	2411	375149	52120	2193	654	1261	894880	7.6	21498.4	32	0.148848286	83.53125	27.8125	4.822580645	1.46875	1.5	1.875	1.875
1	1	1	Boston	4	29	100	N	42.36399	-71.0567	2113	7602	6915	6401	139.6	0.1	0	75487	3801	3800	0.9	4905	6026	575265	89666	2543	875	1837	808477	1.5	3040.8	71	2.334911865	153.4929577	84.75362319	4.710144928	1.112676056	1.712121212	2.281690141	2.281690141
1	2	6	Boston	8	25	205	N	42.33777	-71.04745	2127	36831	31799	29456	136.9	2	0.6	18218	17883	18948	0.8	3836	4821	521435	88876	2292	796	1406	550832	3.8	14732.4	37	0.251147131	161.027027	47.8	4.954545455	1.297297297	2.114285714	3.405405405	3.405405405
1	1	1	Boston	4	7	76	Y	42.34903	-71.13207	2134	17850	21503	21389	144.3	1.3	0	13458	9350	8499	0.8	3585	4385	486584	49455	2254	810	1654	361746	4.2	7140	144	2.016806723	96.76223776	38.38888889	4.779166667	1.244755245	1.508474576	1.777777778	1.777777778
1	2	2	Boston	4	25	102	N	42.36238	-71.05449	2109	4072	3771	3428	143.2	0.2	0.1	23454	2294	1778	1	9174	7959	865506	122212	3437	1513	2462	808477	3.1	1628.8	23	1.412082515	165.5714286	60.80952381	4.725	1.47826087	1.5	2.086956522	2.086956522
1		1	Boston	2	35	165	Y	42.35097	-71.08144	2199	1278	1146	1005	169.2	0.1	0	22222	509	768	0.5			2219817	103367			3152	808477	3.5	511.2	31	6.064162754	125.6774194	68.16666667	4.8	1.064516129	1.238095238	1.322580645	1.322580645
1	1	2	Boston	3	28	99	Y	42.35593	-71.05794	2110	2154	1733	1428	143.8	0.2	0.1	11628	1156	997	0.8	6566	7087	882044	125811	3578	1513	2656	1502272	1.9	861.6	14	1.624883937	192.2857143	56.08333333	4.818181818	1.5	1.538461538	2.142857143	2.142857143
1	3	3	Boston	6	4	130	Y	42.28437	-71.14703	2132	28697	25861	24058	136.5	4.6	0.1	6292	12847	15849	0.7	3705	3234	492799	95059	2252	595	1574	594737	3.5	11478.8	30	0.261351361	93.20689655	56.85	4.842105263	1.2	1.642857143	1.866666667	1.866666667
1	2	2	Boston	4	10	229	Y	42.35599	-71.06093	2108	4107	3825	3446	143.9	0.1	0	29977	2132	1974	0.9	7924	10810	1025555	119814	2971	1513	2062	1116149	4.2	1642.8	54	3.287070855	158.3584906	50.74509804	4.714285714	1.12962963	1.742857143	1.703703704	1.703703704
1		2	Boston	4	45	99	N	42.33032	-71.09406	2120	15541	15181	10842	146.4	0.6	0	25036	8048	7493	0.7	2453	4513	391909	30820	1725	695	1011	808477	11	6216.4	54	0.86866997	102.2777778	55.5	4.782608696	1.203703704	1.551020408	2.166666667	2.166666667
1	1	3	Boston	3	197	50	Y	42.2942	-71.13817	2131	32924	29826	32527	137	2.6	0	12700	15251	17672	0.7	2929	2865	432198	71503	2106	620	1345	185564	5.3	13169.6	71	0.539120398	105.5294118	34.98214286	4.896226415	1.3	1.594202899	2.14084507	2.14084507
1	3	3	Boston	6	3	150	N	42.35498	-71.16568	2135	41094	42780	43887	141.5	2.6	0.2	15597	18525	22567	0.8	3734	4580	483587	59708	2215	772	1655	646082	3.7	16437.6	137	0.833455006	114.9776119	38.95	4.774725275	1.220588235	1.535433071	2.065693431	2.065693431
1	1	1	Boston	2	10	139	N	42.34973	-71.0655	2111	7672	7383	5138	156.2	0.3	0	28413	3761	3911	1	6756	9638	740975	41316	2978	1513	1363	808477	4	3068.8	84	2.737226277	166.7108434	29.11538462	4.631944444	1.166666667	1.567567568	1.988095238	1.988095238
1	1	2	Boston	3	34	100	Y	42.27425	-71.13407	2131	32924	29826	32527	137	2.6	0	12700	15251	17672	0.7	2929	2865	432198	71503	2106	620	1345	185564	5.3	13169.6	71	0.539120398	105.5294118	34.98214286	4.896226415	1.3	1.594202899	2.14084507	2.14084507
1	1	1	Boston	2	13	61	Y	42.38026	-71.03802	2128	46870	40508	38413	137.7	4.8	1.1	9664	25250	21621	0.6	2285	2182	368711	54315	2035	587	1235	443373	5.4	18748	96	0.512054619	99.72340426	42.97674419	4.791666667	1.104166667	1.494736842	1.90625	1.90625
1	1	4	Boston	6	43	159	N	42.34377	-71.09827	2215	25052	26125	21963	147.8	0.8	0.1	32786	10603	14448	0.9	3766	6263	492244	41779	2456	1212	1747	1063516	7.4	10020.8	53	0.528899888	107.4615385	44.87234043	4.788888889	1.188679245	1.32	1.905660377	1.905660377
1	1	1	Boston	2	20	50	N	42.38794	-71.00872	2128	46870	40508	38413	137.7	4.8	1.1	9664	25250	21621	0.6	2285	2182	368711	54315	2035	587	1235	443373	5.4	18748	96	0.512054619	99.72340426	42.97674419	4.791666667	1.104166667	1.494736842	1.90625	1.90625
2	2	2	Boston	4	21	93	N	42.33807	-71.08025	2118	28060	26498	22173	145.9	1.1	0	25578	14441	13619	0.9	6435	6926	756291	62061	2898	1041	1117	1616506	4.7	11224	34	0.302922309	105.2352941	55.33333333	4.807692308	1.147058824	1.35483871	1.588235294	1.588235294
1	1	1	Boston	2	6	65	Y	42.28147	-71.12512	2131	32924	29826	32527	137	2.6	0	12700	15251	17672	0.7	2929	2865	432198	71503	2106	620	1345	185564	5.3	13169.6	71	0.539120398	105.5294118	34.98214286	4.896226415	1.3	1.594202899	2.14084507	2.14084507
1	1	2	Boston	3	4	105	Y	42.36473	-71.05466	2113	7602	6915	6401	139.6	0.1	0	75487	3801	3800	0.9	4905	6026	575265	89666	2543	875	1837	808477	1.5	3040.8	71	2.334911865	153.4929577	84.75362319	4.710144928	1.112676056	1.712121212	2.281690141	2.281690141
1	1	1	Boston	2	11	70	N	42.29879	-71.08062	2121	28431	25978	25057	149.3	1.7	0	16290	12643	15786	0.6	2300	2991	410222	27405	2080	838	828	1307571	14.4	11372.4	12	0.105518624	68.08333333	31.66666667	4.75	1	1.25	1.333333333	1.333333333
1		1	Boston	2	52	129	N	42.36071	-71.06422	2108	4107	3825	3446	143.9	0.1	0	29977	2132	1974	0.9	7924	10810	1025555	119814	2971	1513	2062	1116149	4.2	1642.8	54	3.287070855	158.3584906	50.74509804	4.714285714	1.12962963	1.742857143	1.703703704	1.703703704
1	1	1	Boston	2	96	175	Y	42.36618	-71.05433	2113	7602	6915	6401	139.6	0.1	0	75487	3801	3800	0.9	4905	6026	575265	89666	2543	875	1837	808477	1.5	3040.8	71	2.334911865	153.4929577	84.75362319	4.710144928	1.112676056	1.712121212	2.281690141	2.281690141
1	1	1	Boston	2	60	94	Y	42.29053	-71.14106	2131	32924	29826	32527	137	2.6	0	12700	15251	17672	0.7	2929	2865	432198	71503	2106	620	1345	185564	5.3	13169.6	71	0.539120398	105.5294118	34.98214286	4.896226415	1.3	1.594202899	2.14084507	2.14084507
2	2	3	Boston	6	5	249	Y	42.35245	-71.13123	2134	17850	21503	21389	144.3	1.3	0	13458	9350	8499	0.8	3585	4385	486584	49455	2254	810	1654	361746	4.2	7140	144	2.016806723	96.76223776	38.38888889	4.779166667	1.244755245	1.508474576	1.777777778	1.777777778
1	3	4	Wellesley	9	52	150	N	42.32404	-71.25702	2467	22364	22491	11078	141.7	4.9	0.1	4590	10210	12153	0.9	7599	7269	798468	112910	2905	1297	2099	1970803	3.1	8945.6	93	1.039617242	130.0108696	34.95588235	4.782258065	1.293478261	1.615384615	2.129032258	2.129032258
1	1	2	Brookline	4	4	119	N	42.29714	-71.15829	2132	28697	25861	24058	136.5	4.6	0.1	6292	12847	15849	0.7	3705	3234	492799	95059	2252	595	1574	594737	3.5	11478.8	30	0.261351361	93.20689655	56.85	4.842105263	1.2	1.642857143	1.866666667	1.866666667
1	1	1	Boston	2	91	39	N	42.29465	-71.08083	2124	53746	47783	50781	138.5	3	0.1	17899	25159	28586	0.7	2537	2411	375149	52120	2193	654	1261	894880	7.6	21498.4	32	0.148848286	83.53125	27.8125	4.822580645	1.46875	1.5	1.875	1.875
1	1	1	Boston	2	287	160	Y	42.34643	-71.07092	2116	23333	20628	19682	143.7	0.6	0.1	37015	10778	12554	0.9	8389	9018	971946	104850	3281	1495	1734	743791	4.1	9333.2	35	0.375005357	151.8285714	76.375	4.8	1.060606061	1.153846154	1.4	1.4
2	1	1	Boston	2	42	45	Y	42.35874	-71.14	2134	17850	21503	21389	144.3	1.3	0	13458	9350	8499	0.8	3585	4385	486584	49455	2254	810	1654	361746	4.2	7140	144	2.016806723	96.76223776	38.38888889	4.779166667	1.244755245	1.508474576	1.777777778	1.777777778
1	1	1	Boston	3	3	75	N	42.38832	-71.00925	2128	46870	40508	38413	137.7	4.8	1.1	9664	25250	21621	0.6	2285	2182	368711	54315	2035	587	1235	443373	5.4	18748	96	0.512054619	99.72340426	42.97674419	4.791666667	1.104166667	1.494736842	1.90625	1.90625
2	1	1	Boston	2	16	29	Y	42.27479	-71.06772	2124	53746	47783	50781	138.5	3	0.1	17899	25159	28586	0.7	2537	2411	375149	52120	2193	654	1261	894880	7.6	21498.4	32	0.148848286	83.53125	27.8125	4.822580645	1.46875	1.5	1.875	1.875
1	1	1	Brookline	2	15	65	Y	42.33912	-71.13544	2134	17850	21503	21389	144.3	1.3	0	13458	9350	8499	0.8	3585	4385	486584	49455	2254	810	1654	361746	4.2	7140	144	2.016806723	96.76223776	38.38888889	4.779166667	1.244755245	1.508474576	1.777777778	1.777777778
2	1	2	Boston	4	86	45	N	42.34578	-71.15043	2135	41094	42780	43887	141.5	2.6	0.2	15597	18525	22567	0.8	3734	4580	483587	59708	2215	772	1655	646082	3.7	16437.6	137	0.833455006	114.9776119	38.95	4.774725275	1.220588235	1.535433071	2.065693431	2.065693431
1	1	2	Brighton	2	162	67	N	42.34126	-71.15717	2135	41094	42780	43887	141.5	2.6	0.2	15597	18525	22567	0.8	3734	4580	483587	59708	2215	772	1655	646082	3.7	16437.6	137	0.833455006	114.9776119	38.95	4.774725275	1.220588235	1.535433071	2.065693431	2.065693431
1	1	1	Boston	3	6	119	Y	42.3482	-71.08554	2199	1278	1146	1005	169.2	0.1	0	22222	509	768	0.5			2219817	103367			3152	808477	3.5	511.2	31	6.064162754	125.6774194	68.16666667	4.8	1.064516129	1.238095238	1.322580645	1.322580645
1		2	Boston	3	18	125	Y	42.28389	-71.13141	2131	32924	29826	32527	137	2.6	0	12700	15251	17672	0.7	2929	2865	432198	71503	2106	620	1345	185564	5.3	13169.6	71	0.539120398	105.5294118	34.98214286	4.896226415	1.3	1.594202899	2.14084507	2.14084507
2	3	7	Newton	11	101	149	Y	42.35922	-71.24245	2467	22364	22491	11078	141.7	4.9	0.1	4590	10210	12153	0.9	7599	7269	798468	112910	2905	1297	2099	1970803	3.1	8945.6	93	1.039617242	130.0108696	34.95588235	4.782258065	1.293478261	1.615384615	2.129032258	2.129032258
1	2	2	Boston	6	118	160	Y	42.36858	-71.05359	2113	7602	6915	6401	139.6	0.1	0	75487	3801	3800	0.9	4905	6026	575265	89666	2543	875	1837	808477	1.5	3040.8	71	2.334911865	153.4929577	84.75362319	4.710144928	1.112676056	1.712121212	2.281690141	2.281690141
1	1	1	Boston	1	366	58	Y	42.33902	-71.10664	2215	25052	26125	21963	147.8	0.8	0.1	32786	10603	14448	0.9	3766	6263	492244	41779	2456	1212	1747	1063516	7.4	10020.8	53	0.528899888	107.4615385	44.87234043	4.788888889	1.188679245	1.32	1.905660377	1.905660377
1	1	1	Boston	2	205	148	N	42.35258	-71.0826	2199	1278	1146	1005	169.2	0.1	0	22222	509	768	0.5			2219817	103367			3152	808477	3.5	511.2	31	6.064162754	125.6774194	68.16666667	4.8	1.064516129	1.238095238	1.322580645	1.322580645
1	2	4	Boston	6	126	84	N	42.32527	-71.10701	2120	15541	15181	10842	146.4	0.6	0	25036	8048	7493	0.7	2453	4513	391909	30820	1725	695	1011	808477	11	6216.4	54	0.86866997	102.2777778	55.5	4.782608696	1.203703704	1.551020408	2.166666667	2.166666667
1		3	Boston	2	7	250	N	42.34837	-71.04872	2210	2496	2090	592	140.9	0.9	0.5	2694	1441	1054	0.8	5765	5827	715336	161756	2961	1255	2951	808477	2.9	998.4	7	0.701121795	251.8571429	70.25	4.875	1.285714286	1.8	2.571428571	2.571428571
1	1	3	Boston	2	30	115	N	42.367	-71.03936	2109	4072	3771	3428	143.2	0.2	0.1	23454	2294	1778	1	9174	7959	865506	122212	3437	1513	2462	808477	3.1	1628.8	23	1.412082515	165.5714286	60.80952381	4.725	1.47826087	1.5	2.086956522	2.086956522
1	1	1	Boston	2	64	85	Y	42.28809	-71.16984	2132	28697	25861	24058	136.5	4.6	0.1	6292	12847	15849	0.7	3705	3234	492799	95059	2252	595	1574	594737	3.5	11478.8	30	0.261351361	93.20689655	56.85	4.842105263	1.2	1.642857143	1.866666667	1.866666667
1	2	2	Boston	5	28	229	Y	42.36006	-71.06755	2114	13187	11999	10868	142.7	0.4	0.1	29396	6455	6732	0.9	5729	7806	700019	90466	2900	1371	2083	808477	3.5	5274.8	55	1.042693562	139.0363636	47.6875	4.8	1.109090909	1.348837209	1.618181818	1.618181818
2	1	1	Boston	1	7	61	N	42.28672	-71.06749	2124	53746	47783	50781	138.5	3	0.1	17899	25159	28586	0.7	2537	2411	375149	52120	2193	654	1261	894880	7.6	21498.4	32	0.148848286	83.53125	27.8125	4.822580645	1.46875	1.5	1.875	1.875
1	1	2	Boston	2	16	75	N	42.34675	-71.06378	2111	7672	7383	5138	156.2	0.3	0	28413	3761	3911	1	6756	9638	740975	41316	2978	1513	1363	808477	4	3068.8	84	2.737226277	166.7108434	29.11538462	4.631944444	1.166666667	1.567567568	1.988095238	1.988095238
2	2	2	Boston	5	10	400	N	42.3517	-71.05911	2111	7672	7383	5138	156.2	0.3	0	28413	3761	3911	1	6756	9638	740975	41316	2978	1513	1363	808477	4	3068.8	84	2.737226277	166.7108434	29.11538462	4.631944444	1.166666667	1.567567568	1.988095238	1.988095238
1	1	1	Boston	2	117	107	N	42.36293	-71.05678	2113	7602	6915	6401	139.6	0.1	0	75487	3801	3800	0.9	4905	6026	575265	89666	2543	875	1837	808477	1.5	3040.8	71	2.334911865	153.4929577	84.75362319	4.710144928	1.112676056	1.712121212	2.281690141	2.281690141
1	1	1	Boston	2	3	55	N	42.36947	-71.03293	2128	46870	40508	38413	137.7	4.8	1.1	9664	25250	21621	0.6	2285	2182	368711	54315	2035	587	1235	443373	5.4	18748	96	0.512054619	99.72340426	42.97674419	4.791666667	1.104166667	1.494736842	1.90625	1.90625
1	1	1	Boston	2	51	50	Y	42.3228	-71.07612	2119	27217	25346	23823	145.2	1.6	0	17043	12889	14328	0.5	1943	2251	384361	31534	1893	554	940	929538	9.3	10886.8	16	0.146966969	89.3125	31.64285714	4.821428571	1.125	1.733333333	2.75	2.75
1	1	1	Boston	2	29	69	Y	42.28209	-71.13335	2131	32924	29826	32527	137	2.6	0	12700	15251	17672	0.7	2929	2865	432198	71503	2106	620	1345	185564	5.3	13169.6	71	0.539120398	105.5294118	34.98214286	4.896226415	1.3	1.594202899	2.14084507	2.14084507
1	1	1	Boston	1	18	39	Y	42.27681	-71.11983	2131	32924	29826	32527	137	2.6	0	12700	15251	17672	0.7	2929	2865	432198	71503	2106	620	1345	185564	5.3	13169.6	71	0.539120398	105.5294118	34.98214286	4.896226415	1.3	1.594202899	2.14084507	2.14084507
1		1	Boston	2	20	120	N	42.33789	-71.15631	2135	41094	42780	43887	141.5	2.6	0.2	15597	18525	22567	0.8	3734	4580	483587	59708	2215	772	1655	646082	3.7	16437.6	137	0.833455006	114.9776119	38.95	4.774725275	1.220588235	1.535433071	2.065693431	2.065693431
1		1	Boston	2	11	66	N	42.36465	-71.065	2114	13187	11999	10868	142.7	0.4	0.1	29396	6455	6732	0.9	5729	7806	700019	90466	2900	1371	2083	808477	3.5	5274.8	55	1.042693562	139.0363636	47.6875	4.8	1.109090909	1.348837209	1.618181818	1.618181818
2	2	4	Boston	8	56	288	Y	42.35858	-71.05358	2110	2154	1733	1428	143.8	0.2	0.1	11628	1156	997	0.8	6566	7087	882044	125811	3578	1513	2656	1502272	1.9	861.6	14	1.624883937	192.2857143	56.08333333	4.818181818	1.5	1.538461538	2.142857143	2.142857143
1	1	1	Boston	2	198	79	N	42.35509	-71.16242	2135	41094	42780	43887	141.5	2.6	0.2	15597	18525	22567	0.8	3734	4580	483587	59708	2215	772	1655	646082	3.7	16437.6	137	0.833455006	114.9776119	38.95	4.774725275	1.220588235	1.535433071	2.065693431	2.065693431
1		2	Boston	3	46	155	Y	42.31291	-71.04939	2125	36874	33295	33618	139.2	2.1	0.3	17289	18963	17911	0.7	2513	3056	397125	51744	2062	694	1257	1002069	8.7	14749.6	47	0.318652709	75.59574468	52.4	4.790697674	1.212765957	1.311111111	1.936170213	1.936170213
2	4	7	Boston	11	15	379	Y	42.34871	-71.06071	2111	7672	7383	5138	156.2	0.3	0	28413	3761	3911	1	6756	9638	740975	41316	2978	1513	1363	808477	4	3068.8	84	2.737226277	166.7108434	29.11538462	4.631944444	1.166666667	1.567567568	1.988095238	1.988095238
2	2	3	Boston	5	9	129	Y	42.30882	-71.05212	2125	36874	33295	33618	139.2	2.1	0.3	17289	18963	17911	0.7	2513	3056	397125	51744	2062	694	1257	1002069	8.7	14749.6	47	0.318652709	75.59574468	52.4	4.790697674	1.212765957	1.311111111	1.936170213	1.936170213
1	2	3	Brookline	6	24	165	N	42.34068	-71.12665	2134	17850	21503	21389	144.3	1.3	0	13458	9350	8499	0.8	3585	4385	486584	49455	2254	810	1654	361746	4.2	7140	144	2.016806723	96.76223776	38.38888889	4.779166667	1.244755245	1.508474576	1.777777778	1.777777778
1	1	2	Boston	4	14	100	N	42.34013	-71.15834	2135	41094	42780	43887	141.5	2.6	0.2	15597	18525	22567	0.8	3734	4580	483587	59708	2215	772	1655	646082	3.7	16437.6	137	0.833455006	114.9776119	38.95	4.774725275	1.220588235	1.535433071	2.065693431	2.065693431
1	2	2	Boston	6	65	161	N	42.33726	-71.07633	2118	28060	26498	22173	145.9	1.1	0	25578	14441	13619	0.9	6435	6926	756291	62061	2898	1041	1117	1616506	4.7	11224	34	0.302922309	105.2352941	55.33333333	4.807692308	1.147058824	1.35483871	1.588235294	1.588235294
1	1	1	Boston	2	35	100	Y	42.33456	-71.03122	2127	36831	31799	29456	136.9	2	0.6	18218	17883	18948	0.8	3836	4821	521435	88876	2292	796	1406	550832	3.8	14732.4	37	0.251147131	161.027027	47.8	4.954545455	1.297297297	2.114285714	3.405405405	3.405405405
1	2	2	Boston	4	7	140	Y	42.38367	-71.01557	2128	46870	40508	38413	137.7	4.8	1.1	9664	25250	21621	0.6	2285	2182	368711	54315	2035	587	1235	443373	5.4	18748	96	0.512054619	99.72340426	42.97674419	4.791666667	1.104166667	1.494736842	1.90625	1.90625
1	1	1	Boston	2	116	135	Y	42.34431	-71.07276	2116	23333	20628	19682	143.7	0.6	0.1	37015	10778	12554	0.9	8389	9018	971946	104850	3281	1495	1734	743791	4.1	9333.2	35	0.375005357	151.8285714	76.375	4.8	1.060606061	1.153846154	1.4	1.4
1	1	1	Boston	2	3	99	Y	42.3376	-71.15413	2135	41094	42780	43887	141.5	2.6	0.2	15597	18525	22567	0.8	3734	4580	483587	59708	2215	772	1655	646082	3.7	16437.6	137	0.833455006	114.9776119	38.95	4.774725275	1.220588235	1.535433071	2.065693431	2.065693431
1	2	2	Boston	5	49	118	Y	42.26075	-71.11735	2136	32217	28488	28392	135.7	4.6	0.1	7019	15013	17203	0.6	2412	2132	378035	64691	1997	557	1112	1207546	6.2	12886.8	22	0.170717323	75.09090909	23.52631579	4.861111111	1.090909091	1.45	1.727272727	1.727272727
1	1	1	Boston	2	55	60	Y	42.33606	-71.07477	2118	28060	26498	22173	145.9	1.1	0	25578	14441	13619	0.9	6435	6926	756291	62061	2898	1041	1117	1616506	4.7	11224	34	0.302922309	105.2352941	55.33333333	4.807692308	1.147058824	1.35483871	1.588235294	1.588235294
1	1	1	Boston	2	46	45	Y	42.27728	-71.08518	2126	29954	25562	27815	137.9	2.1	0	14387	14402	15551	0.6	1928	1768	339854	49889	1854	549	1278	584205	9.3	11981.6	24	0.200307138	70.625	24.11764706	4.866666667	1.083333333	1.458333333	1.791666667	1.791666667
1	1	1	Boston	2	182	65	Y	42.33194	-71.10864	2120	15541	15181	10842	146.4	0.6	0	25036	8048	7493	0.7	2453	4513	391909	30820	1725	695	1011	808477	11	6216.4	54	0.86866997	102.2777778	55.5	4.782608696	1.203703704	1.551020408	2.166666667	2.166666667
1	2	2	Boston	4	80	150	Y	42.35943	-71.13342	2134	17850	21503	21389	144.3	1.3	0	13458	9350	8499	0.8	3585	4385	486584	49455	2254	810	1654	361746	4.2	7140	144	2.016806723	96.76223776	38.38888889	4.779166667	1.244755245	1.508474576	1.777777778	1.777777778
1	1	2	Newton	3	26	95	N	42.35385	-71.17838	2135	41094	42780	43887	141.5	2.6	0.2	15597	18525	22567	0.8	3734	4580	483587	59708	2215	772	1655	646082	3.7	16437.6	137	0.833455006	114.9776119	38.95	4.774725275	1.220588235	1.535433071	2.065693431	2.065693431
2	1	2	Boston	2	64	45	N	42.34598	-71.15101	2135	41094	42780	43887	141.5	2.6	0.2	15597	18525	22567	0.8	3734	4580	483587	59708	2215	772	1655	646082	3.7	16437.6	137	0.833455006	114.9776119	38.95	4.774725275	1.220588235	1.535433071	2.065693431	2.065693431
1	3	9	Boston	10	57	146	Y	42.37769	-71.03468	2128	46870	40508	38413	137.7	4.8	1.1	9664	25250	21621	0.6	2285	2182	368711	54315	2035	587	1235	443373	5.4	18748	96	0.512054619	99.72340426	42.97674419	4.791666667	1.104166667	1.494736842	1.90625	1.90625
1	1	1	Boston	2	189	60	Y	42.29572	-71.11942	2131	32924	29826	32527	137	2.6	0	12700	15251	17672	0.7	2929	2865	432198	71503	2106	620	1345	185564	5.3	13169.6	71	0.539120398	105.5294118	34.98214286	4.896226415	1.3	1.594202899	2.14084507	2.14084507
1	2	3	Boston	5	11	229	Y	42.34912	-71.06087	2111	7672	7383	5138	156.2	0.3	0	28413	3761	3911	1	6756	9638	740975	41316	2978	1513	1363	808477	4	3068.8	84	2.737226277	166.7108434	29.11538462	4.631944444	1.166666667	1.567567568	1.988095238	1.988095238
1	1	1	Boston	2	196	159	Y	42.34403	-71.08292	2199	1278	1146	1005	169.2	0.1	0	22222	509	768	0.5			2219817	103367			3152	808477	3.5	511.2	31	6.064162754	125.6774194	68.16666667	4.8	1.064516129	1.238095238	1.322580645	1.322580645
2	2	2	Newton	4	7	190	Y	42.31933	-71.18263	2467	22364	22491	11078	141.7	4.9	0.1	4590	10210	12153	0.9	7599	7269	798468	112910	2905	1297	2099	1970803	3.1	8945.6	93	1.039617242	130.0108696	34.95588235	4.782258065	1.293478261	1.615384615	2.129032258	2.129032258
1	2	3	Boston	6	6	249	Y	42.38294	-71.0075	2128	46870	40508	38413	137.7	4.8	1.1	9664	25250	21621	0.6	2285	2182	368711	54315	2035	587	1235	443373	5.4	18748	96	0.512054619	99.72340426	42.97674419	4.791666667	1.104166667	1.494736842	1.90625	1.90625
1	1	1	Boston	4	50	150	N	42.3496	-71.06584	2111	7672	7383	5138	156.2	0.3	0	28413	3761	3911	1	6756	9638	740975	41316	2978	1513	1363	808477	4	3068.8	84	2.737226277	166.7108434	29.11538462	4.631944444	1.166666667	1.567567568	1.988095238	1.988095238
1		1	Boston	2	40	89	N	42.36725	-71.05611	2113	7602	6915	6401	139.6	0.1	0	75487	3801	3800	0.9	4905	6026	575265	89666	2543	875	1837	808477	1.5	3040.8	71	2.334911865	153.4929577	84.75362319	4.710144928	1.112676056	1.712121212	2.281690141	2.281690141
1	1	1	Boston	4	8	130	N	42.35791	-71.07207	2114	13187	11999	10868	142.7	0.4	0.1	29396	6455	6732	0.9	5729	7806	700019	90466	2900	1371	2083	808477	3.5	5274.8	55	1.042693562	139.0363636	47.6875	4.8	1.109090909	1.348837209	1.618181818	1.618181818
1	1	1	Newton	3	310	50	Y	42.31642	-71.20784	2467	22364	22491	11078	141.7	4.9	0.1	4590	10210	12153	0.9	7599	7269	798468	112910	2905	1297	2099	1970803	3.1	8945.6	93	1.039617242	130.0108696	34.95588235	4.782258065	1.293478261	1.615384615	2.129032258	2.129032258
1	1	2	Boston	4	4	157	Y	42.36602	-71.05569	2113	7602	6915	6401	139.6	0.1	0	75487	3801	3800	0.9	4905	6026	575265	89666	2543	875	1837	808477	1.5	3040.8	71	2.334911865	153.4929577	84.75362319	4.710144928	1.112676056	1.712121212	2.281690141	2.281690141
1		1	Cambridge	3	89	50	Y	42.37416	-71.12574	2163	2611	2582	1191	136.9	0.1	0	26341	1225	1386	0.7				53636			2318	808477	8	1044.4	7	0.670241287	96.57142857	62.57142857	4.857142857	1	1.333333333	1.428571429	1.428571429
1	1	1	Newton	2	45	35	Y	42.32029	-71.20391	2467	22364	22491	11078	141.7	4.9	0.1	4590	10210	12153	0.9	7599	7269	798468	112910	2905	1297	2099	1970803	3.1	8945.6	93	1.039617242	130.0108696	34.95588235	4.782258065	1.293478261	1.615384615	2.129032258	2.129032258
1	1	1	Watertown	2	19	88	N	42.36585	-71.17247	2135	41094	42780	43887	141.5	2.6	0.2	15597	18525	22567	0.8	3734	4580	483587	59708	2215	772	1655	646082	3.7	16437.6	137	0.833455006	114.9776119	38.95	4.774725275	1.220588235	1.535433071	2.065693431	2.065693431
1	1	1	Boston	1	13	50	Y	42.27597	-71.07737	2124	53746	47783	50781	138.5	3	0.1	17899	25159	28586	0.7	2537	2411	375149	52120	2193	654	1261	894880	7.6	21498.4	32	0.148848286	83.53125	27.8125	4.822580645	1.46875	1.5	1.875	1.875
1	3	4	Boston	6	102	175	N	42.36631	-71.05798	2113	7602	6915	6401	139.6	0.1	0	75487	3801	3800	0.9	4905	6026	575265	89666	2543	875	1837	808477	1.5	3040.8	71	2.334911865	153.4929577	84.75362319	4.710144928	1.112676056	1.712121212	2.281690141	2.281690141
1	1	1	Boston	1	8	120	Y	42.33766	-71.07878	2118	28060	26498	22173	145.9	1.1	0	25578	14441	13619	0.9	6435	6926	756291	62061	2898	1041	1117	1616506	4.7	11224	34	0.302922309	105.2352941	55.33333333	4.807692308	1.147058824	1.35483871	1.588235294	1.588235294
1	2	2	Boston	6	27	143	N	42.33597	-71.07509	2118	28060	26498	22173	145.9	1.1	0	25578	14441	13619	0.9	6435	6926	756291	62061	2898	1041	1117	1616506	4.7	11224	34	0.302922309	105.2352941	55.33333333	4.807692308	1.147058824	1.35483871	1.588235294	1.588235294
1		1	Boston	2	15	150	N	42.3602	-71.06729	2114	13187	11999	10868	142.7	0.4	0.1	29396	6455	6732	0.9	5729	7806	700019	90466	2900	1371	2083	808477	3.5	5274.8	55	1.042693562	139.0363636	47.6875	4.8	1.109090909	1.348837209	1.618181818	1.618181818
1	3	3	Boston	6	27	199	Y	42.34282	-71.078	2199	1278	1146	1005	169.2	0.1	0	22222	509	768	0.5			2219817	103367			3152	808477	3.5	511.2	31	6.064162754	125.6774194	68.16666667	4.8	1.064516129	1.238095238	1.322580645	1.322580645
2	2	2	Boston	4	3	199	Y	42.34272	-71.10308	2215	25052	26125	21963	147.8	0.8	0.1	32786	10603	14448	0.9	3766	6263	492244	41779	2456	1212	1747	1063516	7.4	10020.8	53	0.528899888	107.4615385	44.87234043	4.788888889	1.188679245	1.32	1.905660377	1.905660377
1	1	2	Boston	4	26	99	N	42.35442	-71.05847	2111	7672	7383	5138	156.2	0.3	0	28413	3761	3911	1	6756	9638	740975	41316	2978	1513	1363	808477	4	3068.8	84	2.737226277	166.7108434	29.11538462	4.631944444	1.166666667	1.567567568	1.988095238	1.988095238
1	2	2	Brookline	4	94	179	Y	42.33606	-71.11232	2215	25052	26125	21963	147.8	0.8	0.1	32786	10603	14448	0.9	3766	6263	492244	41779	2456	1212	1747	1063516	7.4	10020.8	53	0.528899888	107.4615385	44.87234043	4.788888889	1.188679245	1.32	1.905660377	1.905660377
1	2	2	Boston	4	3	109	Y	42.33755	-71.06992	2118	28060	26498	22173	145.9	1.1	0	25578	14441	13619	0.9	6435	6926	756291	62061	2898	1041	1117	1616506	4.7	11224	34	0.302922309	105.2352941	55.33333333	4.807692308	1.147058824	1.35483871	1.588235294	1.588235294
1	1	1	Boston	4	27	199	Y	42.35093	-71.09919	2215	25052	26125	21963	147.8	0.8	0.1	32786	10603	14448	0.9	3766	6263	492244	41779	2456	1212	1747	1063516	7.4	10020.8	53	0.528899888	107.4615385	44.87234043	4.788888889	1.188679245	1.32	1.905660377	1.905660377
1	1	1	Brighton	1	168	60	Y	42.35568	-71.16214	2135	41094	42780	43887	141.5	2.6	0.2	15597	18525	22567	0.8	3734	4580	483587	59708	2215	772	1655	646082	3.7	16437.6	137	0.833455006	114.9776119	38.95	4.774725275	1.220588235	1.535433071	2.065693431	2.065693431
1	1	2	Brookline	2	50	115	Y	42.34917	-71.10717	2215	25052	26125	21963	147.8	0.8	0.1	32786	10603	14448	0.9	3766	6263	492244	41779	2456	1212	1747	1063516	7.4	10020.8	53	0.528899888	107.4615385	44.87234043	4.788888889	1.188679245	1.32	1.905660377	1.905660377
1	1	3	Boston	5	68	300	Y	42.28143	-71.12576	2131	32924	29826	32527	137	2.6	0	12700	15251	17672	0.7	2929	2865	432198	71503	2106	620	1345	185564	5.3	13169.6	71	0.539120398	105.5294118	34.98214286	4.896226415	1.3	1.594202899	2.14084507	2.14084507
1	1	1	Dorchester	2	184	40	N	42.29801	-71.05845	2122	24977	23479	24548	139	2	0.6	12274	12253	12723	0.7	2825	2140	399012	55306	2036	523	1379	938124	9.2	9990.8	23	0.230211795	83.86363636	76.89473684	4.684210526	1.304347826	1.52173913	2.043478261	2.043478261
1	1	1	Boston	4	76	83	Y	42.36665	-71.05334	2113	7602	6915	6401	139.6	0.1	0	75487	3801	3800	0.9	4905	6026	575265	89666	2543	875	1837	808477	1.5	3040.8	71	2.334911865	153.4929577	84.75362319	4.710144928	1.112676056	1.712121212	2.281690141	2.281690141
1	1	1	Boston	3	37	148	N	42.37611	-71.05018	2113	7602	6915	6401	139.6	0.1	0	75487	3801	3800	0.9	4905	6026	575265	89666	2543	875	1837	808477	1.5	3040.8	71	2.334911865	153.4929577	84.75362319	4.710144928	1.112676056	1.712121212	2.281690141	2.281690141
2	4	6	Newton	8	12	90	N	42.32779	-71.26122	2467	22364	22491	11078	141.7	4.9	0.1	4590	10210	12153	0.9	7599	7269	798468	112910	2905	1297	2099	1970803	3.1	8945.6	93	1.039617242	130.0108696	34.95588235	4.782258065	1.293478261	1.615384615	2.129032258	2.129032258
1	1	1	Watertown	1	59	35	Y	42.36357	-71.19144	2135	41094	42780	43887	141.5	2.6	0.2	15597	18525	22567	0.8	3734	4580	483587	59708	2215	772	1655	646082	3.7	16437.6	137	0.833455006	114.9776119	38.95	4.774725275	1.220588235	1.535433071	2.065693431	2.065693431
2	4	10	Boston	14	62	365	Y	42.34227	-71.05177	2210	2496	2090	592	140.9	0.9	0.5	2694	1441	1054	0.8	5765	5827	715336	161756	2961	1255	2951	808477	2.9	998.4	7	0.701121795	251.8571429	70.25	4.875	1.285714286	1.8	2.571428571	2.571428571
1	1	1	Roslindale	2	48	90	Y	42.2909	-71.13024	2131	32924	29826	32527	137	2.6	0	12700	15251	17672	0.7	2929	2865	432198	71503	2106	620	1345	185564	5.3	13169.6	71	0.539120398	105.5294118	34.98214286	4.896226415	1.3	1.594202899	2.14084507	2.14084507
1	1	1	Boston	1	135	125	N	42.34623	-71.07364	2116	23333	20628	19682	143.7	0.6	0.1	37015	10778	12554	0.9	8389	9018	971946	104850	3281	1495	1734	743791	4.1	9333.2	35	0.375005357	151.8285714	76.375	4.8	1.060606061	1.153846154	1.4	1.4
1	1	1	Boston	2	5	85	Y	42.30034	-71.11276	2130	39879	35401	36293	137.8	3.3	0.1	11961	18135	21743	0.7	3062	4504	507672	82714	2270	782	1514	425883	4.5	15951.6	39	0.244489581	100.4473684	48.84848485	4.870967742	1.157894737	1.526315789	1.743589744	1.743589744
1	1	1	Boston	2	63	52	Y	42.2862	-71.06711	2124	53746	47783	50781	138.5	3	0.1	17899	25159	28586	0.7	2537	2411	375149	52120	2193	654	1261	894880	7.6	21498.4	32	0.148848286	83.53125	27.8125	4.822580645	1.46875	1.5	1.875	1.875
1	2	3	Boston	6	20	225	Y	42.3556	-71.06286	2108	4107	3825	3446	143.9	0.1	0	29977	2132	1974	0.9	7924	10810	1025555	119814	2971	1513	2062	1116149	4.2	1642.8	54	3.287070855	158.3584906	50.74509804	4.714285714	1.12962963	1.742857143	1.703703704	1.703703704
1		1	Boston	2	4	74	Y	42.33594	-71.04113	2127	36831	31799	29456	136.9	2	0.6	18218	17883	18948	0.8	3836	4821	521435	88876	2292	796	1406	550832	3.8	14732.4	37	0.251147131	161.027027	47.8	4.954545455	1.297297297	2.114285714	3.405405405	3.405405405
1	2	2	Boston	5	54	88	N	42.34034	-71.15222	2135	41094	42780	43887	141.5	2.6	0.2	15597	18525	22567	0.8	3734	4580	483587	59708	2215	772	1655	646082	3.7	16437.6	137	0.833455006	114.9776119	38.95	4.774725275	1.220588235	1.535433071	2.065693431	2.065693431
2	3	3	Boston	6	9	129	N	42.36575	-71.05405	2113	7602	6915	6401	139.6	0.1	0	75487	3801	3800	0.9	4905	6026	575265	89666	2543	875	1837	808477	1.5	3040.8	71	2.334911865	153.4929577	84.75362319	4.710144928	1.112676056	1.712121212	2.281690141	2.281690141
1	1	2	Brookline	3	280	69	Y	42.34225	-71.12603	2134	17850	21503	21389	144.3	1.3	0	13458	9350	8499	0.8	3585	4385	486584	49455	2254	810	1654	361746	4.2	7140	144	2.016806723	96.76223776	38.38888889	4.779166667	1.244755245	1.508474576	1.777777778	1.777777778
1	1	1	Boston	3	21	190	N	42.35315	-71.06391	2111	7672	7383	5138	156.2	0.3	0	28413	3761	3911	1	6756	9638	740975	41316	2978	1513	1363	808477	4	3068.8	84	2.737226277	166.7108434	29.11538462	4.631944444	1.166666667	1.567567568	1.988095238	1.988095238
	1	1	Boston	1	258	99	N	42.34643	-71.07503	2116	23333	20628	19682	143.7	0.6	0.1	37015	10778	12554	0.9	8389	9018	971946	104850	3281	1495	1734	743791	4.1	9333.2	35	0.375005357	151.8285714	76.375	4.8	1.060606061	1.153846154	1.4	1.4
1	1	2	Boston	4	3	124	Y	42.34742	-71.07487	2116	23333	20628	19682	143.7	0.6	0.1	37015	10778	12554	0.9	8389	9018	971946	104850	3281	1495	1734	743791	4.1	9333.2	35	0.375005357	151.8285714	76.375	4.8	1.060606061	1.153846154	1.4	1.4
1	2	2	Boston	3	73	85	Y	42.3748	-71.03404	2128	46870	40508	38413	137.7	4.8	1.1	9664	25250	21621	0.6	2285	2182	368711	54315	2035	587	1235	443373	5.4	18748	96	0.512054619	99.72340426	42.97674419	4.791666667	1.104166667	1.494736842	1.90625	1.90625
1	1	1	Brookline	2	13	75	N	42.34766	-71.12488	2134	17850	21503	21389	144.3	1.3	0	13458	9350	8499	0.8	3585	4385	486584	49455	2254	810	1654	361746	4.2	7140	144	2.016806723	96.76223776	38.38888889	4.779166667	1.244755245	1.508474576	1.777777778	1.777777778
1	1	1	Roslindale	1	13	75	N	42.27572	-71.13014	2131	32924	29826	32527	137	2.6	0	12700	15251	17672	0.7	2929	2865	432198	71503	2106	620	1345	185564	5.3	13169.6	71	0.539120398	105.5294118	34.98214286	4.896226415	1.3	1.594202899	2.14084507	2.14084507
1	1	1	Boston	4	3	80	Y	42.33061	-71.11353	2120	15541	15181	10842	146.4	0.6	0	25036	8048	7493	0.7	2453	4513	391909	30820	1725	695	1011	808477	11	6216.4	54	0.86866997	102.2777778	55.5	4.782608696	1.203703704	1.551020408	2.166666667	2.166666667
1	2	3	Newton	6	27	160	Y	42.35427	-71.1783	2135	41094	42780	43887	141.5	2.6	0.2	15597	18525	22567	0.8	3734	4580	483587	59708	2215	772	1655	646082	3.7	16437.6	137	0.833455006	114.9776119	38.95	4.774725275	1.220588235	1.535433071	2.065693431	2.065693431
3	1	1	Boston	2	33	39	N	42.28277	-71.06671	2124	53746	47783	50781	138.5	3	0.1	17899	25159	28586	0.7	2537	2411	375149	52120	2193	654	1261	894880	7.6	21498.4	32	0.148848286	83.53125	27.8125	4.822580645	1.46875	1.5	1.875	1.875
1	1	2	Boston	4	44	89	Y	42.35664	-71.0612	2108	4107	3825	3446	143.9	0.1	0	29977	2132	1974	0.9	7924	10810	1025555	119814	2971	1513	2062	1116149	4.2	1642.8	54	3.287070855	158.3584906	50.74509804	4.714285714	1.12962963	1.742857143	1.703703704	1.703703704
1	1	1	Boston	3	30	97	Y	42.37927	-71.03199	2128	46870	40508	38413	137.7	4.8	1.1	9664	25250	21621	0.6	2285	2182	368711	54315	2035	587	1235	443373	5.4	18748	96	0.512054619	99.72340426	42.97674419	4.791666667	1.104166667	1.494736842	1.90625	1.90625
1	3	3	Boston	6	67	206	Y	42.3666	-71.05488	2113	7602	6915	6401	139.6	0.1	0	75487	3801	3800	0.9	4905	6026	575265	89666	2543	875	1837	808477	1.5	3040.8	71	2.334911865	153.4929577	84.75362319	4.710144928	1.112676056	1.712121212	2.281690141	2.281690141
1	1	2	Boston	4	223	129	Y	42.3415	-71.08088	2199	1278	1146	1005	169.2	0.1	0	22222	509	768	0.5			2219817	103367			3152	808477	3.5	511.2	31	6.064162754	125.6774194	68.16666667	4.8	1.064516129	1.238095238	1.322580645	1.322580645
1	1	2	Chelsea	2	27	60	Y	42.38995	-71.04247	2128	46870	40508	38413	137.7	4.8	1.1	9664	25250	21621	0.6	2285	2182	368711	54315	2035	587	1235	443373	5.4	18748	96	0.512054619	99.72340426	42.97674419	4.791666667	1.104166667	1.494736842	1.90625	1.90625
1	1	1	Brookline	2	246	69	N	42.34367	-71.127	2134	17850	21503	21389	144.3	1.3	0	13458	9350	8499	0.8	3585	4385	486584	49455	2254	810	1654	361746	4.2	7140	144	2.016806723	96.76223776	38.38888889	4.779166667	1.244755245	1.508474576	1.777777778	1.777777778
1		2	Boston	3	69	100	Y	42.34324	-71.08244	2199	1278	1146	1005	169.2	0.1	0	22222	509	768	0.5			2219817	103367			3152	808477	3.5	511.2	31	6.064162754	125.6774194	68.16666667	4.8	1.064516129	1.238095238	1.322580645	1.322580645
1	1	2	Winthrop	3	14	55	N	42.38414	-70.98936	2152	18289	17497	18303	137.1	2	1.2	9273	8417	9871	1.2	4815	5118	408113	65610	2294	868	1321	408231	4.9	7315.6	8	0.10935535	86.14285714	206	4.785714286	1	1.428571429	1.75	1.75
1	1	1	Boston	2	168	139	N	42.36482	-71.05371	2113	7602	6915	6401	139.6	0.1	0	75487	3801	3800	0.9	4905	6026	575265	89666	2543	875	1837	808477	1.5	3040.8	71	2.334911865	153.4929577	84.75362319	4.710144928	1.112676056	1.712121212	2.281690141	2.281690141
1	1	1	Boston	2	90	195	N	42.35078	-71.05602	2111	7672	7383	5138	156.2	0.3	0	28413	3761	3911	1	6756	9638	740975	41316	2978	1513	1363	808477	4	3068.8	84	2.737226277	166.7108434	29.11538462	4.631944444	1.166666667	1.567567568	1.988095238	1.988095238
1	1	1	Boston	2	8	99	Y	42.34385	-71.05745	2111	7672	7383	5138	156.2	0.3	0	28413	3761	3911	1	6756	9638	740975	41316	2978	1513	1363	808477	4	3068.8	84	2.737226277	166.7108434	29.11538462	4.631944444	1.166666667	1.567567568	1.988095238	1.988095238
2	1	3	Boston	3	75	35	N	42.34715	-71.14935	2135	41094	42780	43887	141.5	2.6	0.2	15597	18525	22567	0.8	3734	4580	483587	59708	2215	772	1655	646082	3.7	16437.6	137	0.833455006	114.9776119	38.95	4.774725275	1.220588235	1.535433071	2.065693431	2.065693431
1	1	3	Boston	5	31	164	Y	42.34085	-71.15804	2135	41094	42780	43887	141.5	2.6	0.2	15597	18525	22567	0.8	3734	4580	483587	59708	2215	772	1655	646082	3.7	16437.6	137	0.833455006	114.9776119	38.95	4.774725275	1.220588235	1.535433071	2.065693431	2.065693431
1	3	3	Boston	8	50	188	N	42.34745	-71.13603	2134	17850	21503	21389	144.3	1.3	0	13458	9350	8499	0.8	3585	4385	486584	49455	2254	810	1654	361746	4.2	7140	144	2.016806723	96.76223776	38.38888889	4.779166667	1.244755245	1.508474576	1.777777778	1.777777778
1	1	2	Boston	4	22	97	Y	42.3531	-71.06336	2111	7672	7383	5138	156.2	0.3	0	28413	3761	3911	1	6756	9638	740975	41316	2978	1513	1363	808477	4	3068.8	84	2.737226277	166.7108434	29.11538462	4.631944444	1.166666667	1.567567568	1.988095238	1.988095238
1		1	Winthrop	3	278	78	N	42.37868	-70.99108	2152	18289	17497	18303	137.1	2	1.2	9273	8417	9871	1.2	4815	5118	408113	65610	2294	868	1321	408231	4.9	7315.6	8	0.10935535	86.14285714	206	4.785714286	1	1.428571429	1.75	1.75
2	4	4	Brookline	6	4	200	N	42.31619	-71.13686	2130	39879	35401	36293	137.8	3.3	0.1	11961	18135	21743	0.7	3062	4504	507672	82714	2270	782	1514	425883	4.5	15951.6	39	0.244489581	100.4473684	48.84848485	4.870967742	1.157894737	1.526315789	1.743589744	1.743589744
2	3	4	Newton	7	30	110	Y	42.31477	-71.19343	2467	22364	22491	11078	141.7	4.9	0.1	4590	10210	12153	0.9	7599	7269	798468	112910	2905	1297	2099	1970803	3.1	8945.6	93	1.039617242	130.0108696	34.95588235	4.782258065	1.293478261	1.615384615	2.129032258	2.129032258
1	2	2	Boston	6	5	125	Y	42.37735	-71.03512	2128	46870	40508	38413	137.7	4.8	1.1	9664	25250	21621	0.6	2285	2182	368711	54315	2035	587	1235	443373	5.4	18748	96	0.512054619	99.72340426	42.97674419	4.791666667	1.104166667	1.494736842	1.90625	1.90625
1	1	3	Brookline	2	39	80	N	42.33565	-71.11305	2215	25052	26125	21963	147.8	0.8	0.1	32786	10603	14448	0.9	3766	6263	492244	41779	2456	1212	1747	1063516	7.4	10020.8	53	0.528899888	107.4615385	44.87234043	4.788888889	1.188679245	1.32	1.905660377	1.905660377
1	1	1	Boston	2	4	109	Y	42.36313	-71.13085	2134	17850	21503	21389	144.3	1.3	0	13458	9350	8499	0.8	3585	4385	486584	49455	2254	810	1654	361746	4.2	7140	144	2.016806723	96.76223776	38.38888889	4.779166667	1.244755245	1.508474576	1.777777778	1.777777778
3	5	6	Newton	8	6	215	N	42.35553	-71.18029	2135	41094	42780	43887	141.5	2.6	0.2	15597	18525	22567	0.8	3734	4580	483587	59708	2215	772	1655	646082	3.7	16437.6	137	0.833455006	114.9776119	38.95	4.774725275	1.220588235	1.535433071	2.065693431	2.065693431
	1	1	Boston	1	20	40	N	42.2848	-71.13935	2131	32924	29826	32527	137	2.6	0	12700	15251	17672	0.7	2929	2865	432198	71503	2106	620	1345	185564	5.3	13169.6	71	0.539120398	105.5294118	34.98214286	4.896226415	1.3	1.594202899	2.14084507	2.14084507
1	1	1	Boston	2	16	57	Y	42.35341	-71.1288	2134	17850	21503	21389	144.3	1.3	0	13458	9350	8499	0.8	3585	4385	486584	49455	2254	810	1654	361746	4.2	7140	144	2.016806723	96.76223776	38.38888889	4.779166667	1.244755245	1.508474576	1.777777778	1.777777778
1	1	1	Boston	2	52	65	Y	42.28624	-71.13437	2131	32924	29826	32527	137	2.6	0	12700	15251	17672	0.7	2929	2865	432198	71503	2106	620	1345	185564	5.3	13169.6	71	0.539120398	105.5294118	34.98214286	4.896226415	1.3	1.594202899	2.14084507	2.14084507
2	2	4	Boston	8	8	300	N	42.35318	-71.06349	2111	7672	7383	5138	156.2	0.3	0	28413	3761	3911	1	6756	9638	740975	41316	2978	1513	1363	808477	4	3068.8	84	2.737226277	166.7108434	29.11538462	4.631944444	1.166666667	1.567567568	1.988095238	1.988095238
1	1	1	Boston	2	4	89	Y	42.34421	-71.10174	2215	25052	26125	21963	147.8	0.8	0.1	32786	10603	14448	0.9	3766	6263	492244	41779	2456	1212	1747	1063516	7.4	10020.8	53	0.528899888	107.4615385	44.87234043	4.788888889	1.188679245	1.32	1.905660377	1.905660377
1	2	2	Boston	4	36	120	N	42.28291	-71.13268	2131	32924	29826	32527	137	2.6	0	12700	15251	17672	0.7	2929	2865	432198	71503	2106	620	1345	185564	5.3	13169.6	71	0.539120398	105.5294118	34.98214286	4.896226415	1.3	1.594202899	2.14084507	2.14084507
1	1	1	Boston	1	201	122	N	42.34644	-71.07481	2116	23333	20628	19682	143.7	0.6	0.1	37015	10778	12554	0.9	8389	9018	971946	104850	3281	1495	1734	743791	4.1	9333.2	35	0.375005357	151.8285714	76.375	4.8	1.060606061	1.153846154	1.4	1.4
1	1	1	Boston	2	20	60	N	42.34192	-71.07958	2199	1278	1146	1005	169.2	0.1	0	22222	509	768	0.5			2219817	103367			3152	808477	3.5	511.2	31	6.064162754	125.6774194	68.16666667	4.8	1.064516129	1.238095238	1.322580645	1.322580645
1		2	Boston	4	27	149	N	42.35098	-71.0639	2111	7672	7383	5138	156.2	0.3	0	28413	3761	3911	1	6756	9638	740975	41316	2978	1513	1363	808477	4	3068.8	84	2.737226277	166.7108434	29.11538462	4.631944444	1.166666667	1.567567568	1.988095238	1.988095238
1	1	1	Boston	2	5	85	Y	42.3705	-71.03556	2128	46870	40508	38413	137.7	4.8	1.1	9664	25250	21621	0.6	2285	2182	368711	54315	2035	587	1235	443373	5.4	18748	96	0.512054619	99.72340426	42.97674419	4.791666667	1.104166667	1.494736842	1.90625	1.90625
1	1	1	Boston	2	4	149	Y	42.35146	-71.06296	2111	7672	7383	5138	156.2	0.3	0	28413	3761	3911	1	6756	9638	740975	41316	2978	1513	1363	808477	4	3068.8	84	2.737226277	166.7108434	29.11538462	4.631944444	1.166666667	1.567567568	1.988095238	1.988095238
1		1	Boston	2	205	99	Y	42.34306	-71.05173	2210	2496	2090	592	140.9	0.9	0.5	2694	1441	1054	0.8	5765	5827	715336	161756	2961	1255	2951	808477	2.9	998.4	7	0.701121795	251.8571429	70.25	4.875	1.285714286	1.8	2.571428571	2.571428571
1	1	2	Boston	4	164	225	Y	42.35764	-71.0657	2108	4107	3825	3446	143.9	0.1	0	29977	2132	1974	0.9	7924	10810	1025555	119814	2971	1513	2062	1116149	4.2	1642.8	54	3.287070855	158.3584906	50.74509804	4.714285714	1.12962963	1.742857143	1.703703704	1.703703704
1	1	1	Boston	4	320	59	Y	42.36573	-71.05536	2113	7602	6915	6401	139.6	0.1	0	75487	3801	3800	0.9	4905	6026	575265	89666	2543	875	1837	808477	1.5	3040.8	71	2.334911865	153.4929577	84.75362319	4.710144928	1.112676056	1.712121212	2.281690141	2.281690141
1	1	1	Boston	3	112	58	N	42.35779	-71.06136	2108	4107	3825	3446	143.9	0.1	0	29977	2132	1974	0.9	7924	10810	1025555	119814	2971	1513	2062	1116149	4.2	1642.8	54	3.287070855	158.3584906	50.74509804	4.714285714	1.12962963	1.742857143	1.703703704	1.703703704
1	2	3	Boston	6	22	129	Y	42.36481	-71.05372	2113	7602	6915	6401	139.6	0.1	0	75487	3801	3800	0.9	4905	6026	575265	89666	2543	875	1837	808477	1.5	3040.8	71	2.334911865	153.4929577	84.75362319	4.710144928	1.112676056	1.712121212	2.281690141	2.281690141
3	4	5	Brookline	6	3	329	Y	42.32949	-71.14654	2135	41094	42780	43887	141.5	2.6	0.2	15597	18525	22567	0.8	3734	4580	483587	59708	2215	772	1655	646082	3.7	16437.6	137	0.833455006	114.9776119	38.95	4.774725275	1.220588235	1.535433071	2.065693431	2.065693431
1	2	3	Revere	6	91	72	N	42.3974	-70.98485	2152	18289	17497	18303	137.1	2	1.2	9273	8417	9871	1.2	4815	5118	408113	65610	2294	868	1321	408231	4.9	7315.6	8	0.10935535	86.14285714	206	4.785714286	1	1.428571429	1.75	1.75
1	1	1	Newton	1	66	109	Y	42.3643	-71.2041	2467	22364	22491	11078	141.7	4.9	0.1	4590	10210	12153	0.9	7599	7269	798468	112910	2905	1297	2099	1970803	3.1	8945.6	93	1.039617242	130.0108696	34.95588235	4.782258065	1.293478261	1.615384615	2.129032258	2.129032258
2	1	1	Boston	2	38	50	Y	42.3803	-71.03001	2128	46870	40508	38413	137.7	4.8	1.1	9664	25250	21621	0.6	2285	2182	368711	54315	2035	587	1235	443373	5.4	18748	96	0.512054619	99.72340426	42.97674419	4.791666667	1.104166667	1.494736842	1.90625	1.90625
1	1	1	Boston	4	41	60	N	42.36097	-71.1358	2134	17850	21503	21389	144.3	1.3	0	13458	9350	8499	0.8	3585	4385	486584	49455	2254	810	1654	361746	4.2	7140	144	2.016806723	96.76223776	38.38888889	4.779166667	1.244755245	1.508474576	1.777777778	1.777777778
1	1	1	Boston	2	7	39	Y	42.32239	-71.10255	2120	15541	15181	10842	146.4	0.6	0	25036	8048	7493	0.7	2453	4513	391909	30820	1725	695	1011	808477	11	6216.4	54	0.86866997	102.2777778	55.5	4.782608696	1.203703704	1.551020408	2.166666667	2.166666667
2	1	1	Boston	2	8	10	Y	42.35	-71.13325	2134	17850	21503	21389	144.3	1.3	0	13458	9350	8499	0.8	3585	4385	486584	49455	2254	810	1654	361746	4.2	7140	144	2.016806723	96.76223776	38.38888889	4.779166667	1.244755245	1.508474576	1.777777778	1.777777778
2	1	1	Boston	2	58	25	N	42.35882	-71.13018	2134	17850	21503	21389	144.3	1.3	0	13458	9350	8499	0.8	3585	4385	486584	49455	2254	810	1654	361746	4.2	7140	144	2.016806723	96.76223776	38.38888889	4.779166667	1.244755245	1.508474576	1.777777778	1.777777778
1	6	8	Boston	16	10	199	Y	42.28608	-71.06947	2124	53746	47783	50781	138.5	3	0.1	17899	25159	28586	0.7	2537	2411	375149	52120	2193	654	1261	894880	7.6	21498.4	32	0.148848286	83.53125	27.8125	4.822580645	1.46875	1.5	1.875	1.875
1	1	2	Boston	4	99	119	Y	42.352	-71.05924	2111	7672	7383	5138	156.2	0.3	0	28413	3761	3911	1	6756	9638	740975	41316	2978	1513	1363	808477	4	3068.8	84	2.737226277	166.7108434	29.11538462	4.631944444	1.166666667	1.567567568	1.988095238	1.988095238
2	2	2	Boston	4	75	344	Y	42.34567	-71.10465	2215	25052	26125	21963	147.8	0.8	0.1	32786	10603	14448	0.9	3766	6263	492244	41779	2456	1212	1747	1063516	7.4	10020.8	53	0.528899888	107.4615385	44.87234043	4.788888889	1.188679245	1.32	1.905660377	1.905660377
1	2	3	Boston	6	9	109	Y	42.3492	-71.13391	2134	17850	21503	21389	144.3	1.3	0	13458	9350	8499	0.8	3585	4385	486584	49455	2254	810	1654	361746	4.2	7140	144	2.016806723	96.76223776	38.38888889	4.779166667	1.244755245	1.508474576	1.777777778	1.777777778
2	3	7	Boston	7	24	104	Y	42.31532	-71.05168	2125	36874	33295	33618	139.2	2.1	0.3	17289	18963	17911	0.7	2513	3056	397125	51744	2062	694	1257	1002069	8.7	14749.6	47	0.318652709	75.59574468	52.4	4.790697674	1.212765957	1.311111111	1.936170213	1.936170213
1	1	2	Boston	2	13	139	Y	42.35685	-71.06898	2108	4107	3825	3446	143.9	0.1	0	29977	2132	1974	0.9	7924	10810	1025555	119814	2971	1513	2062	1116149	4.2	1642.8	54	3.287070855	158.3584906	50.74509804	4.714285714	1.12962963	1.742857143	1.703703704	1.703703704
1	1	3	Boston	5	6	120	Y	42.37822	-71.03923	2128	46870	40508	38413	137.7	4.8	1.1	9664	25250	21621	0.6	2285	2182	368711	54315	2035	587	1235	443373	5.4	18748	96	0.512054619	99.72340426	42.97674419	4.791666667	1.104166667	1.494736842	1.90625	1.90625
1	1	1	Boston	2	5	149	Y	42.35114	-71.06219	2111	7672	7383	5138	156.2	0.3	0	28413	3761	3911	1	6756	9638	740975	41316	2978	1513	1363	808477	4	3068.8	84	2.737226277	166.7108434	29.11538462	4.631944444	1.166666667	1.567567568	1.988095238	1.988095238
1	1	1	Cambridge	2	48	69	Y	42.38086	-71.12615	2163	2611	2582	1191	136.9	0.1	0	26341	1225	1386	0.7				53636			2318	808477	8	1044.4	7	0.670241287	96.57142857	62.57142857	4.857142857	1	1.333333333	1.428571429	1.428571429
2	1	2	Boston	5	21	42	Y	42.30935	-71.06239	2125	36874	33295	33618	139.2	2.1	0.3	17289	18963	17911	0.7	2513	3056	397125	51744	2062	694	1257	1002069	8.7	14749.6	47	0.318652709	75.59574468	52.4	4.790697674	1.212765957	1.311111111	1.936170213	1.936170213
1		2	Boston	4	18	110	N	42.34229	-71.15516	2135	41094	42780	43887	141.5	2.6	0.2	15597	18525	22567	0.8	3734	4580	483587	59708	2215	772	1655	646082	3.7	16437.6	137	0.833455006	114.9776119	38.95	4.774725275	1.220588235	1.535433071	2.065693431	2.065693431
1	1	1	Boston	1	54	75	Y	42.38081	-71.03744	2128	46870	40508	38413	137.7	4.8	1.1	9664	25250	21621	0.6	2285	2182	368711	54315	2035	587	1235	443373	5.4	18748	96	0.512054619	99.72340426	42.97674419	4.791666667	1.104166667	1.494736842	1.90625	1.90625
1	2	2	Boston	4	101	142	Y	42.31086	-71.09922	2130	39879	35401	36293	137.8	3.3	0.1	11961	18135	21743	0.7	3062	4504	507672	82714	2270	782	1514	425883	4.5	15951.6	39	0.244489581	100.4473684	48.84848485	4.870967742	1.157894737	1.526315789	1.743589744	1.743589744
2	2	2	Boston	6	39	200	Y	42.33646	-71.03691	2127	36831	31799	29456	136.9	2	0.6	18218	17883	18948	0.8	3836	4821	521435	88876	2292	796	1406	550832	3.8	14732.4	37	0.251147131	161.027027	47.8	4.954545455	1.297297297	2.114285714	3.405405405	3.405405405
2	4	4	Boston	8	9	230	N	42.38968	-71.00471	2128	46870	40508	38413	137.7	4.8	1.1	9664	25250	21621	0.6	2285	2182	368711	54315	2035	587	1235	443373	5.4	18748	96	0.512054619	99.72340426	42.97674419	4.791666667	1.104166667	1.494736842	1.90625	1.90625
1	1	1	Boston	2	257	125	N	42.36692	-71.05608	2113	7602	6915	6401	139.6	0.1	0	75487	3801	3800	0.9	4905	6026	575265	89666	2543	875	1837	808477	1.5	3040.8	71	2.334911865	153.4929577	84.75362319	4.710144928	1.112676056	1.712121212	2.281690141	2.281690141
1	1	2	Boston	3	14	170	Y	42.36708	-71.05412	2113	7602	6915	6401	139.6	0.1	0	75487	3801	3800	0.9	4905	6026	575265	89666	2543	875	1837	808477	1.5	3040.8	71	2.334911865	153.4929577	84.75362319	4.710144928	1.112676056	1.712121212	2.281690141	2.281690141
1	3	3	Boston	8	11	175	Y	42.29929	-71.07838	2121	28431	25978	25057	149.3	1.7	0	16290	12643	15786	0.6	2300	2991	410222	27405	2080	838	828	1307571	14.4	11372.4	12	0.105518624	68.08333333	31.66666667	4.75	1	1.25	1.333333333	1.333333333
[truncated: 31,527 more rows]
