# Supplementary material for: The effects of mismatched train and test data cleaning pipelines on regression models: lessons for practice
Source: PeerJ Comput Sci. 2025 Apr 2;11:e2793. doi: 10.7717/peerj-cs.2793 (PMC12190241; doi:10.7717/peerj-cs.2793)
Supplement: Supplemental Information 1 [file peerj-cs-11-2793-s001.zip › mismatched_data_cleaning-main/analysis/airbnb_rfr_results.csv]

model	train_cleaning	test_cleaning	score	train_test_split
rfr_0_9	9	0	0.6604042435759858	0
rfr_0_23	23	0	0.6429653606833802	0
rfr_0_37	37	0	0.6428580139465352	0
rfr_0_51	51	0	0.6429742134165823	0
rfr_0_65	65	0	0.641746085659057	0
rfr_0_79	79	0	0.6433264717683067	0
rfr_0_93	93	0	0.6435524956264906	0
rfr_0_9	9	1	0.6544937894602247	0
rfr_0_23	23	1	0.637431336282041	0
rfr_0_37	37	1	0.6372322845147287	0
rfr_0_51	51	1	0.637575535366714	0
rfr_0_65	65	1	0.6364166894969298	0
rfr_0_79	79	1	0.6376366297216087	0
rfr_0_93	93	1	0.6380236723586239	0
rfr_0_9	9	2	0.6559130056258591	0
rfr_0_23	23	2	0.638892829359462	0
rfr_0_37	37	2	0.6392287768177407	0
rfr_0_51	51	2	0.6393566997202208	0
rfr_0_65	65	2	0.63769437676898	0
rfr_0_79	79	2	0.6397678592959484	0
rfr_0_93	93	2	0.6401363161476514	0
rfr_0_9	9	3	0.6499053405969019	0
rfr_0_23	23	3	0.633250195720199	0
rfr_0_37	37	3	0.6336115285951172	0
rfr_0_51	51	3	0.6339322215494453	0
rfr_0_65	65	3	0.6322645902835695	0
rfr_0_79	79	3	0.6341106281813107	0
rfr_0_93	93	3	0.6345988316034378	0
rfr_0_9	9	4	0.6554904649556892	0
rfr_0_23	23	4	0.6391074195813641	0
rfr_0_37	37	4	0.6389897463020069	0
rfr_0_51	51	4	0.6393198255077797	0
rfr_0_65	65	4	0.6379342052287684	0
rfr_0_79	79	4	0.6396237343473421	0
rfr_0_93	93	4	0.640018450979846	0
rfr_0_9	9	5	0.6493729998069434	0
rfr_0_23	23	5	0.6334911722905623	0
rfr_0_37	37	5	0.6332696191622629	0
rfr_0_51	51	5	0.6338476797687085	0
rfr_0_65	65	5	0.6325129460505541	0
rfr_0_79	79	5	0.633841957736538	0
rfr_0_93	93	5	0.6344067342338898	0
rfr_0_9	9	6	0.654305536400346	0
rfr_0_23	23	6	0.6382303069352258	0
rfr_0_37	37	6	0.6382278205628311	0
rfr_0_51	51	6	0.6383956438716623	0
rfr_0_65	65	6	0.6371399501993866	0
rfr_0_79	79	6	0.6388222529995319	0
rfr_0_93	93	6	0.6391427298835477	0
rfr_0_9	9	7	0.6482165776109354	0
rfr_0_23	23	7	0.6325818174645248	0
rfr_0_37	37	7	0.6325370599949198	0
rfr_0_51	51	7	0.6328641238850596	0
rfr_0_65	65	7	0.6316838594467664	0
rfr_0_79	79	7	0.6330757788139265	0
rfr_0_93	93	7	0.6334849743750631	0
rfr_0_9	9	8	0.651830920549713	0
rfr_0_23	23	8	0.6341288655094588	0
rfr_0_37	37	8	0.6339961892326954	0
rfr_0_51	51	8	0.6342847361153579	0
rfr_0_65	65	8	0.6328859936318458	0
rfr_0_79	79	8	0.634374003774577	0
rfr_0_93	93	8	0.6349217477873301	0
rfr_0_9	9	9	0.6456155395690202	0
rfr_0_23	23	9	0.6282152492977928	0
rfr_0_37	37	9	0.6279922511549376	0
rfr_0_51	51	9	0.6284240961468286	0
rfr_0_65	65	9	0.6271800322090473	0
rfr_0_79	79	9	0.628322456264616	0
rfr_0_93	93	9	0.6289397633151985	0
rfr_0_9	9	10	0.6514202029388075	0
rfr_0_23	23	10	0.6334638888554407	0
rfr_0_37	37	10	0.6333874565183872	0
rfr_0_51	51	10	0.633649854920601	0
rfr_0_65	65	10	0.6322294288601962	0
rfr_0_79	79	10	0.6338754114618614	0
rfr_0_93	93	10	0.6341946292560487	0
rfr_0_9	9	11	0.6450160908717222	0
rfr_0_23	23	11	0.6274115820753796	0
rfr_0_37	37	11	0.6272070847302736	0
rfr_0_51	51	11	0.627667789591158	0
rfr_0_65	65	11	0.6263699463518029	0
rfr_0_79	79	11	0.6276383117849922	0
rfr_0_93	93	11	0.6280497449302269	0
rfr_0_9	9	12	0.6500464693165287	0
rfr_0_23	23	12	0.6322839391057129	0
rfr_0_37	37	12	0.632468472654395	0
rfr_0_51	51	12	0.6325082124623576	0
rfr_0_65	65	12	0.6311405287527891	0
rfr_0_79	79	12	0.632977028271114	0
rfr_0_93	93	12	0.6330052861808886	0
rfr_0_9	9	13	0.6437731485551244	0
rfr_0_23	23	13	0.6263382532696768	0
rfr_0_37	37	13	0.6264433206970046	0
rfr_0_51	51	13	0.6265818118727675	0
rfr_0_65	65	13	0.6253695119020453	0
rfr_0_79	79	13	0.6268833681137487	0
rfr_0_93	93	13	0.6269363538578321	0
rfr_0_9	9	14	0.6205632807035824	0
rfr_0_23	23	14	0.6338906367976116	0
rfr_0_37	37	14	0.6301003347408153	0
rfr_0_51	51	14	0.6307672944471101	0
rfr_0_65	65	14	0.6323901088741588	0
rfr_0_79	79	14	0.6307614108103798	0
rfr_0_93	93	14	0.6311969416837091	0
rfr_0_9	9	15	0.617002943625161	0
rfr_0_23	23	15	0.6279907363365964	0
rfr_0_37	37	15	0.6243975800083693	0
rfr_0_51	51	15	0.6252105116046713	0
rfr_0_65	65	15	0.6267897762676056	0
rfr_0_79	79	15	0.6250585525036612	0
rfr_0_93	93	15	0.6255439936143231	0
rfr_0_9	9	16	0.6169925974640367	0
rfr_0_23	23	16	0.6310431219801372	0
rfr_0_37	37	16	0.6265521846398611	0
rfr_0_51	51	16	0.6272861009235983	0
rfr_0_65	65	16	0.6294631688189072	0
rfr_0_79	79	16	0.6272385334719328	0
rfr_0_93	93	16	0.6276750419783759	0
rfr_0_9	9	17	0.6132306166935936	0
rfr_0_23	23	17	0.6249547951399843	0
rfr_0_37	37	17	0.6207069237780163	0
rfr_0_51	51	17	0.6215956761145969	0
rfr_0_65	65	17	0.623655323669462	0
rfr_0_79	79	17	0.6213842011492227	0
rfr_0_93	93	17	0.6218864065974535	0
rfr_0_9	9	18	0.6173059530073348	0
rfr_0_23	23	18	0.6316241190448955	0
rfr_0_37	37	18	0.6275257503762077	0
rfr_0_51	51	18	0.6282472900516882	0
rfr_0_65	65	18	0.6300341731505321	0
rfr_0_79	79	18	0.6281653081803917	0
rfr_0_93	93	18	0.6286389242071487	0
rfr_0_9	9	19	0.6134917377542837	0
rfr_0_23	23	19	0.6254788095112457	0
rfr_0_37	37	19	0.6215093431360419	0
rfr_0_51	51	19	0.6223871210649979	0
rfr_0_65	65	19	0.6241721320029823	0
rfr_0_79	79	19	0.6221395333042291	0
rfr_0_93	93	19	0.6226943826393203	0
rfr_0_9	9	20	0.6158961249798544	0
rfr_0_23	23	20	0.6299378264527894	0
rfr_0_37	37	20	0.6259036569677474	0
rfr_0_51	51	20	0.6265417748484439	0
rfr_0_65	65	20	0.6284024365239295	0
rfr_0_79	79	20	0.6265682177884654	0
rfr_0_93	93	20	0.6269795835402923	0
rfr_0_9	9	21	0.6119841447391368	0
rfr_0_23	23	21	0.6236835178534486	0
rfr_0_37	37	21	0.6197796961383444	0
rfr_0_51	51	21	0.6205858330507336	0
rfr_0_65	65	21	0.622408205402941	0
rfr_0_79	79	21	0.6204535773700963	0
rfr_0_93	93	21	0.6209273827355861	0
rfr_0_9	9	22	0.609013993977989	0
rfr_0_23	23	22	0.6223344148594443	0
rfr_0_37	37	22	0.6184371919570255	0
rfr_0_51	51	22	0.6189930488737144	0
rfr_0_65	65	22	0.6206009134428416	0
rfr_0_79	79	22	0.6191347296941563	0
rfr_0_93	93	22	0.6192603162582891	0
rfr_0_9	9	23	0.6047847027661708	0
rfr_0_23	23	23	0.6157100815221057	0
rfr_0_37	37	23	0.6119606481397524	0
rfr_0_51	51	23	0.6126154307274406	0
rfr_0_65	65	23	0.614264832796166	0
rfr_0_79	79	23	0.612660864838182	0
rfr_0_93	93	23	0.6128187058827685	0
rfr_0_9	9	24	0.6092365870838954	0
rfr_0_23	23	24	0.6234487932967689	0
rfr_0_37	37	24	0.6194923039341997	0
rfr_0_51	51	24	0.6204537222210331	0
rfr_0_65	65	24	0.6218044781834194	0
rfr_0_79	79	24	0.6203582627096749	0
rfr_0_93	93	24	0.6207121239787399	0
rfr_0_9	9	25	0.6048985073733558	0
rfr_0_23	23	25	0.6165821588392499	0
rfr_0_37	37	25	0.6128147708131866	0
rfr_0_51	51	25	0.6139526253884691	0
rfr_0_65	65	25	0.6152401148929942	0
rfr_0_79	79	25	0.6136953316185485	0
rfr_0_93	93	25	0.6141298965775759	0
rfr_0_9	9	26	0.6056379983127214	0
rfr_0_23	23	26	0.6213906989879948	0
rfr_0_37	37	26	0.6173711978906349	0
rfr_0_51	51	26	0.6183595921499262	0
rfr_0_65	65	26	0.6197574034576252	0
rfr_0_79	79	26	0.6183818828162622	0
rfr_0_93	93	26	0.6186648378193211	0
rfr_0_9	9	27	0.6011427078441407	0
rfr_0_23	23	27	0.6144723866231039	0
rfr_0_37	37	27	0.6106327229265696	0
rfr_0_51	51	27	0.6117938576206744	0
rfr_0_65	65	27	0.6131137778808218	0
rfr_0_79	79	27	0.6116784656796561	0
rfr_0_93	93	27	0.6120123203631822	0
rfr_0_9	9	28	0.6224617901922351	0
rfr_0_23	23	28	0.6308726365674862	0
rfr_0_37	37	28	0.6319854812634036	0
rfr_0_51	51	28	0.631791775289669	0
rfr_0_65	65	28	0.6293823531673477	0
rfr_0_79	79	28	0.6323879738104736	0
rfr_0_93	93	28	0.6322482460451615	0
rfr_0_9	9	29	0.6183933375492316	0
rfr_0_23	23	29	0.6248043223224734	0
rfr_0_37	37	29	0.6260567907830519	0
rfr_0_51	51	29	0.6259502567007954	0
rfr_0_65	65	29	0.6236521167586326	0
rfr_0_79	79	29	0.626485788472917	0
rfr_0_93	93	29	0.6263431124749113	0
rfr_0_9	9	30	0.618735799391084	0
rfr_0_23	23	30	0.6280196078443441	0
rfr_0_37	37	30	0.6284270995397356	0
rfr_0_51	51	30	0.6282350315042946	0
rfr_0_65	65	30	0.6264517391180177	0
rfr_0_79	79	30	0.6288715787627448	0
rfr_0_93	93	30	0.6286682444845944	0
rfr_0_9	9	31	0.6144431063632806	0
rfr_0_23	23	31	0.6217597535140333	0
rfr_0_37	37	31	0.6223519396132335	0
rfr_0_51	51	31	0.6222516522208789	0
rfr_0_65	65	31	0.6205110766255761	0
rfr_0_79	79	31	0.6228150857496663	0
rfr_0_93	93	31	0.6226202978813018	0
rfr_0_9	9	32	0.6191611293965924	0
rfr_0_23	23	32	0.6285996453911971	0
rfr_0_37	37	32	0.6294336787758097	0
rfr_0_51	51	32	0.6292599243808494	0
rfr_0_65	65	32	0.6270264905636582	0
rfr_0_79	79	32	0.6298284649148738	0
rfr_0_93	93	32	0.6296794499419991	0
rfr_0_9	9	33	0.6148214524204948	0
rfr_0_23	23	33	0.6222784494570176	0
rfr_0_37	37	33	0.6231845657358173	0
rfr_0_51	51	33	0.6231046028977305	0
rfr_0_65	65	33	0.6210280330666342	0
rfr_0_79	79	33	0.6235965626208932	0
rfr_0_93	93	33	0.6234719290329522	0
rfr_0_9	9	34	0.6179014161942102	0
rfr_0_23	23	34	0.627004058692509	0
rfr_0_37	37	34	0.6279062452677544	0
rfr_0_51	51	34	0.6276620179085632	0
rfr_0_65	65	34	0.6255020978197374	0
rfr_0_79	79	34	0.6283152703298972	0
rfr_0_93	93	34	0.6281225362088387	0
rfr_0_9	9	35	0.6135341032793729	0
rfr_0_23	23	35	0.6206400655835298	0
rfr_0_37	37	35	0.6216012276059819	0
rfr_0_51	51	35	0.6214647941086628	0
rfr_0_65	65	35	0.6194396424890865	0
rfr_0_79	79	35	0.6220453311901721	0
rfr_0_93	93	35	0.6218632189056734	0
rfr_0_9	9	36	0.6102390655815281	0
rfr_0_23	23	36	0.6190008426299481	0
rfr_0_37	37	36	0.6196936003722577	0
rfr_0_51	51	36	0.6191962314759258	0
rfr_0_65	65	36	0.6172416885019096	0
rfr_0_79	79	36	0.6201238356874266	0
rfr_0_93	93	36	0.6195160372119504	0
rfr_0_9	9	37	0.6054174940780672	0
rfr_0_23	23	37	0.6121943741074114	0
rfr_0_37	37	37	0.6129323052995763	0
rfr_0_51	51	37	0.6124820812805164	0
rfr_0_65	65	37	0.6107588739040908	0
rfr_0_79	79	37	0.6133942367025904	0
rfr_0_93	93	37	0.612768361112719	0
rfr_0_9	9	38	0.6102554447675199	0
rfr_0_23	23	38	0.6200404583979147	0
rfr_0_37	37	38	0.6207672083282062	0
rfr_0_51	51	38	0.6206628639912479	0
rfr_0_65	65	38	0.6183841188901701	0
rfr_0_79	79	38	0.6213670593607656	0
rfr_0_93	93	38	0.620966682144266	0
rfr_0_9	9	39	0.6053146808039682	0
rfr_0_23	23	39	0.6129782612466914	0
rfr_0_37	37	39	0.6138233372787272	0
rfr_0_51	51	39	0.6138252241841209	0
rfr_0_65	65	39	0.6116608044352249	0
rfr_0_79	79	39	0.6144613685557432	0
rfr_0_93	93	39	0.6140802588404474	0
rfr_0_9	9	40	0.6076160410849614	0
rfr_0_23	23	40	0.6182565532253548	0
rfr_0_37	37	40	0.6189714225522809	0
rfr_0_51	51	40	0.618840522248054	0
rfr_0_65	65	40	0.6166209263335871	0
rfr_0_79	79	40	0.6196675975471021	0
rfr_0_93	93	40	0.6192047128806831	0
rfr_0_9	9	41	0.602626853388884	0
rfr_0_23	23	41	0.611228551427242	0
rfr_0_37	37	41	0.6120368665738005	0
rfr_0_51	51	41	0.6120093703654741	0
rfr_0_65	65	41	0.6099098237127918	0
rfr_0_79	79	41	0.6127920098420743	0
rfr_0_93	93	41	0.6123192753741445	0
rfr_0_9	9	42	0.6204947281978317	0
rfr_0_23	23	42	0.6282140251060069	0
rfr_0_37	37	42	0.6292535462077	0
rfr_0_51	51	42	0.6317590506547404	0
rfr_0_65	65	42	0.6264322383966185	0
rfr_0_79	79	42	0.6297272190380888	0
rfr_0_93	93	42	0.6319685374864629	0
rfr_0_9	9	43	0.6163281441847026	0
rfr_0_23	23	43	0.6223555175180664	0
rfr_0_37	37	43	0.623443036992994	0
rfr_0_51	51	43	0.6259872292820389	0
rfr_0_65	65	43	0.6209237357859781	0
rfr_0_79	79	43	0.6239118458078161	0
rfr_0_93	93	43	0.6262243218173098	0
rfr_0_9	9	44	0.6168708565553407	0
rfr_0_23	23	44	0.6253232864843452	0
rfr_0_37	37	44	0.6256520842895819	0
rfr_0_51	51	44	0.6282187547866142	0
rfr_0_65	65	44	0.623465478911817	0
rfr_0_79	79	44	0.6261263621471351	0
rfr_0_93	93	44	0.6283573979436821	0
rfr_0_9	9	45	0.6124856944844321	0
rfr_0_23	23	45	0.6192663974234152	0
rfr_0_37	37	45	0.6196905093322048	0
rfr_0_51	51	45	0.6223019600566426	0
rfr_0_65	65	45	0.6177409678563351	0
rfr_0_79	79	45	0.6201509619091983	0
rfr_0_93	93	45	0.6224680352145746	0
rfr_0_9	9	46	0.6172420896711786	0
rfr_0_23	23	46	0.6259096719385733	0
rfr_0_37	37	46	0.626672142431568	0
rfr_0_51	51	46	0.6291680483712123	0
rfr_0_65	65	46	0.6240498262102824	0
rfr_0_79	79	46	0.6271414542308784	0
rfr_0_93	93	46	0.6293288270663097	0
rfr_0_9	9	47	0.612815943020216	0
rfr_0_23	23	47	0.619799318036222	0
rfr_0_37	37	47	0.6205480860812356	0
rfr_0_51	51	47	0.6230850195804112	0
rfr_0_65	65	47	0.6182735673998575	0
rfr_0_79	79	47	0.6210000124220016	0
rfr_0_93	93	47	0.6232832108684363	0
rfr_0_9	9	48	0.6159904657682294	0
rfr_0_23	23	48	0.6243147868397873	0
rfr_0_37	37	48	0.6251579734871948	0
rfr_0_51	51	48	0.6275695397918772	0
rfr_0_65	65	48	0.6224833605144224	0
rfr_0_79	79	48	0.6256020074714858	0
rfr_0_93	93	48	0.6277733870141595	0
rfr_0_9	9	49	0.611486491578271	0
rfr_0_23	23	49	0.6181107636073933	0
rfr_0_37	37	49	0.618928256809115	0
rfr_0_51	51	49	0.621399380155957	0
rfr_0_65	65	49	0.6165921011975419	0
rfr_0_79	79	49	0.6193754723937643	0
rfr_0_93	93	49	0.621632332039614	0
rfr_0_9	9	50	0.608351437000165	0
rfr_0_23	23	50	0.6161837621748345	0
rfr_0_37	37	50	0.6168162204652783	0
rfr_0_51	51	50	0.619137857647597	0
rfr_0_65	65	50	0.6142037443872308	0
rfr_0_79	79	50	0.6173008349701359	0
rfr_0_93	93	50	0.6192315237377648	0
rfr_0_9	9	51	0.6034266073835051	0
rfr_0_23	23	51	0.6095763825526201	0
rfr_0_37	37	51	0.6101590908669585	0
rfr_0_51	51	51	0.6124935467298722	0
rfr_0_65	65	51	0.6079358444729845	0
rfr_0_79	79	51	0.6106419528453186	0
rfr_0_93	93	51	0.6126432778895524	0
rfr_0_9	9	52	0.6084365183391205	0
rfr_0_23	23	52	0.6173932627280804	0
rfr_0_37	37	52	0.6181200076503672	0
rfr_0_51	51	52	0.620755551791665	0
rfr_0_65	65	52	0.6154709205751794	0
rfr_0_79	79	52	0.6187710150287726	0
rfr_0_93	93	52	0.6208284827426817	0
rfr_0_9	9	53	0.6034074607737974	0
rfr_0_23	23	53	0.6105384581091979	0
rfr_0_37	37	53	0.6112983620178962	0
rfr_0_51	51	53	0.6140063735518151	0
rfr_0_65	65	53	0.6089671144306139	0
rfr_0_79	79	53	0.6119511373740065	0
rfr_0_93	93	53	0.61412023064878	0
rfr_0_9	9	54	0.6053827551058732	0
rfr_0_23	23	54	0.6152291064905513	0
rfr_0_37	37	54	0.6159706513134005	0
rfr_0_51	51	54	0.6183664835855229	0
rfr_0_65	65	54	0.6133082325476478	0
rfr_0_79	79	54	0.616676524872747	0
rfr_0_93	93	54	0.6184689344993941	0
rfr_0_9	9	55	0.6002278895986803	0
rfr_0_23	23	55	0.6083450077853949	0
rfr_0_37	37	55	0.6090920809071259	0
rfr_0_51	51	55	0.6115529926633271	0
rfr_0_65	65	55	0.6067468743442178	0
rfr_0_79	79	55	0.6098184688726674	0
rfr_0_93	93	55	0.6116879103937862	0
rfr_0_9	9	56	0.6205462538338073	0
rfr_0_23	23	56	0.6338602402876947	0
rfr_0_37	37	56	0.6300471133242144	0
rfr_0_51	51	56	0.630718809963343	0
rfr_0_65	65	56	0.6324251224194557	0
rfr_0_79	79	56	0.6308346465645467	0
rfr_0_93	93	56	0.6313006289914525	0
rfr_0_9	9	57	0.6169876951261638	0
rfr_0_23	23	57	0.627961836847809	0
rfr_0_37	37	57	0.6243687888430828	0
rfr_0_51	51	57	0.6251889503548207	0
rfr_0_65	65	57	0.6268191955840405	0
rfr_0_79	79	57	0.6250965336335561	0
rfr_0_93	93	57	0.6255983626854593	0
rfr_0_9	9	58	0.6169755151819203	0
rfr_0_23	23	58	0.6310126265476468	0
rfr_0_37	37	58	0.626498790019181	0
rfr_0_51	51	58	0.6272374586516531	0
rfr_0_65	65	58	0.629498296312484	0
rfr_0_79	79	58	0.6273120075649521	0
rfr_0_93	93	58	0.6277790667266798	0
rfr_0_9	9	59	0.6132153195226504	0
rfr_0_23	23	59	0.6249258034064218	0
rfr_0_37	37	59	0.6206780407137145	0
rfr_0_51	51	59	0.6215740460430224	0
rfr_0_65	65	59	0.6236848368899187	0
rfr_0_79	79	59	0.6214223035117392	0
rfr_0_93	93	59	0.6219409492101625	0
rfr_0_9	9	60	0.6172888777404817	0
rfr_0_23	23	60	0.6315936361361112	0
rfr_0_37	37	60	0.6274723776833537	0
rfr_0_51	51	60	0.628198667755899	0
rfr_0_65	65	60	0.6300692862181316	0
rfr_0_79	79	60	0.6282387520994512	0
rfr_0_93	93	60	0.6287429062351081	0
rfr_0_9	9	61	0.6134764464960569	0
rfr_0_23	23	61	0.62544982898367	0
rfr_0_37	37	61	0.6214804712357238	0
rfr_0_51	51	61	0.6223654993539548	0
rfr_0_65	65	61	0.6242016338158851	0
rfr_0_79	79	61	0.6221776209392862	0
rfr_0_93	93	61	0.6227489041700265	0
rfr_0_9	9	62	0.6158790622842181	0
rfr_0_23	23	62	0.6299073659862464	0
rfr_0_37	37	62	0.6258503235691376	0
rfr_0_51	51	62	0.6264931883495439	0
rfr_0_65	65	62	0.6284375237404547	0
rfr_0_79	79	62	0.6266416076363672	0
rfr_0_93	93	62	0.6270834890142126	0
rfr_0_9	9	63	0.6119688640287666	0
rfr_0_23	23	63	0.6236545573165397	0
rfr_0_37	37	63	0.6197508441537626	0
rfr_0_51	51	63	0.6205642262542714	0
rfr_0_65	65	63	0.6224376868655961	0
rfr_0_79	79	63	0.6204916387324355	0
rfr_0_93	93	63	0.6209818666575306	0
rfr_0_9	9	64	0.6089967763497012	0
rfr_0_23	23	64	0.6223036778058397	0
rfr_0_37	37	64	0.6183833742806064	0
rfr_0_51	51	64	0.6189440211997934	0
rfr_0_65	65	64	0.6206363192582336	0
rfr_0_79	79	64	0.6192087859363944	0
rfr_0_93	93	64	0.6193651652144665	0
rfr_0_9	9	65	0.6047692788005418	0
rfr_0_23	23	65	0.6156808494828183	0
rfr_0_37	37	65	0.6119315256704599	0
rfr_0_51	51	65	0.6125936213692423	0
rfr_0_65	65	65	0.6142945906448308	0
rfr_0_79	79	65	0.6126992830223039	0
rfr_0_93	93	65	0.6128737005864863	0
rfr_0_9	9	66	0.6092193940292934	0
rfr_0_23	23	66	0.6234181001123131	0
rfr_0_37	37	66	0.6194385630685146	0
rfr_0_51	51	66	0.6204047645213634	0
rfr_0_65	65	66	0.6218398334662198	0
rfr_0_79	79	66	0.6204322132558908	0
rfr_0_93	93	66	0.620816823290306	0
rfr_0_9	9	67	0.6048831057421606	0
rfr_0_23	23	67	0.6165529691289631	0
rfr_0_37	37	67	0.6127856905142335	0
rfr_0_51	51	67	0.6139308476109733	0
rfr_0_65	65	67	0.6152698296512684	0
rfr_0_79	79	67	0.6137336941718154	0
rfr_0_93	93	67	0.6141848116470672	0
rfr_0_9	9	68	0.605620851588877	0
rfr_0_23	23	68	0.6213600885135944	0
rfr_0_37	37	68	0.6173176018424411	0
rfr_0_51	51	68	0.6183107663783742	0
rfr_0_65	65	68	0.6197926634672419	0
rfr_0_79	79	68	0.6184556340852159	0
rfr_0_93	93	68	0.6187692549937935	0
rfr_0_9	9	69	0.6011273481269452	0
rfr_0_23	23	69	0.6144432763496956	0
rfr_0_37	37	69	0.610603721766743	0
rfr_0_51	51	69	0.611772139109223	0
rfr_0_65	65	69	0.6131434117733519	0
rfr_0_79	79	69	0.6117167238330694	0
rfr_0_93	93	69	0.6120670859868016	0
rfr_0_9	9	70	0.6224592602236605	0
rfr_0_23	23	70	0.6308689593709914	0
rfr_0_37	37	70	0.6317747733427594	0
rfr_0_51	51	70	0.6315621063084218	0
rfr_0_65	65	70	0.6294231377030772	0
rfr_0_79	79	70	0.6326451214093933	0
rfr_0_93	93	70	0.6325382614431145	0
rfr_0_9	9	71	0.6183911867936822	0
rfr_0_23	23	71	0.624799394392733	0
rfr_0_37	37	71	0.625890242426367	0
rfr_0_51	51	71	0.6257785018752628	0
rfr_0_65	65	71	0.6236797956938447	0
rfr_0_79	79	71	0.6266821503835833	0
rfr_0_93	93	71	0.6265549108342053	0
rfr_0_9	9	72	0.6187332611916482	0
rfr_0_23	23	72	0.6280159186846598	0
rfr_0_37	37	72	0.6282157061134807	0
rfr_0_51	51	72	0.6280046153305603	0
rfr_0_65	65	72	0.6264926563399225	0
rfr_0_79	79	72	0.6291295629515816	0
rfr_0_93	93	72	0.6289592034027619	0
rfr_0_9	9	73	0.6144409487373621	0
rfr_0_23	23	73	0.6217548098425243	0
rfr_0_37	37	73	0.6221848592348177	0
rfr_0_51	51	73	0.6220793487420819	0
rfr_0_65	65	73	0.6205388439783224	0
rfr_0_79	79	73	0.6230120749184197	0
rfr_0_93	93	73	0.622832772808843	0
rfr_0_9	9	74	0.6191585923665663	0
rfr_0_23	23	74	0.6285959579311976	0
rfr_0_37	37	74	0.6292223827436092	0
rfr_0_51	51	74	0.6290296143654082	0
rfr_0_65	65	74	0.6270673889340113	0
rfr_0_79	79	74	0.6300863302441673	0
rfr_0_93	93	74	0.6299702748083695	0
rfr_0_9	9	75	0.6148192957311953	0
rfr_0_23	23	75	0.6222735079315418	0
rfr_0_37	37	75	0.6230175578864994	0
rfr_0_51	51	75	0.6229323742153641	0
rfr_0_65	65	75	0.6210557883656548	0
rfr_0_79	79	75	0.6237934662772315	0
rfr_0_93	93	75	0.623684311725756	0
rfr_0_9	9	76	0.6178988791641842	0
rfr_0_23	23	76	0.6270003712325094	0
rfr_0_37	37	76	0.6276949492355539	0
rfr_0_51	51	76	0.6274317078931222	0
rfr_0_65	65	76	0.6255429961900905	0
rfr_0_79	79	76	0.6285731356591908	0
rfr_0_93	93	76	0.6284133610752092	0
rfr_0_9	9	77	0.6135319465900734	0
rfr_0_23	23	77	0.6206351240580541	0
rfr_0_37	37	77	0.621434219756664	0
rfr_0_51	51	77	0.6212925654262962	0
rfr_0_65	65	77	0.6194673977881071	0
rfr_0_79	79	77	0.6222422348465102	0
rfr_0_93	93	77	0.6220756015984772	0
rfr_0_9	9	78	0.6102365072976634	0
rfr_0_23	23	78	0.6189971242784422	0
rfr_0_37	37	78	0.6194805342184221	0
rfr_0_51	51	78	0.6189639920501838	0
rfr_0_65	65	78	0.6172829294962554	0
rfr_0_79	79	78	0.6203838612702447	0
rfr_0_93	93	78	0.6198092984486708	0
rfr_0_9	9	79	0.6054153185868102	0
rfr_0_23	23	79	0.6121893895018535	0
rfr_0_37	37	79	0.6127638414804656	0
rfr_0_51	51	79	0.6123083511132793	0
rfr_0_65	65	79	0.6107868711730375	0
rfr_0_79	79	79	0.613592856959537	0
rfr_0_93	93	79	0.6129825953519414	0
rfr_0_9	9	80	0.6102528907412057	0
rfr_0_23	23	80	0.6200367462345684	0
rfr_0_37	37	80	0.6205544967635929	0
rfr_0_51	51	80	0.6204310110632948	0
rfr_0_65	65	80	0.6184252912503764	0
rfr_0_79	79	80	0.6216266522034815	0
rfr_0_93	93	80	0.6212594553294029	0
rfr_0_9	9	81	0.605312508989486	0
rfr_0_23	23	81	0.6129732850655623	0
rfr_0_37	37	81	0.613655158178515	0
rfr_0_51	51	81	0.6136517876363813	0
rfr_0_65	65	81	0.6116887543862868	0
rfr_0_79	79	81	0.614659653126718	0
rfr_0_93	93	81	0.6142941310046734	0
rfr_0_9	9	82	0.6076134870586472	0
rfr_0_23	23	82	0.6182528410620085	0
rfr_0_37	37	82	0.6187587109876675	0
rfr_0_51	51	82	0.6186086693201008	0
rfr_0_65	65	82	0.6166620986937934	0
rfr_0_79	79	82	0.619927190389818	0
rfr_0_93	93	82	0.6194974860658198	0
rfr_0_9	9	83	0.6026246815744016	0
rfr_0_23	23	83	0.6112235752461128	0
rfr_0_37	37	83	0.6118686874735886	0
rfr_0_51	51	83	0.6118359338177345	0
rfr_0_65	65	83	0.6099377736638538	0
rfr_0_79	79	83	0.6129902944130489	0
rfr_0_93	93	83	0.6125331475383706	0
rfr_0_9	9	84	0.620494948144748	0
rfr_0_23	23	84	0.6282141992873598	0
rfr_0_37	37	84	0.6289829628019588	0
rfr_0_51	51	84	0.6311959273132193	0
rfr_0_65	65	84	0.6264262949471752	0
rfr_0_79	79	84	0.6299438549941925	0
rfr_0_93	93	84	0.6324843340856168	0
rfr_0_9	9	85	0.6163283562637254	0
rfr_0_23	23	85	0.6223572775176585	0
rfr_0_37	37	85	0.6232575035115467	0
rfr_0_51	51	85	0.6255701979625128	0
rfr_0_65	65	85	0.6209197084626195	0
rfr_0_79	79	85	0.6240658732137134	0
rfr_0_93	93	85	0.626606341877116	0
rfr_0_9	9	86	0.6168710772183165	0
rfr_0_23	23	86	0.625323461232763	0
rfr_0_37	37	86	0.6253806199723285	0
rfr_0_51	51	86	0.6276537981403751	0
rfr_0_65	65	86	0.6234595161128758	0
rfr_0_79	79	86	0.6263437033833987	0
rfr_0_93	93	86	0.6288748737705806	0
rfr_0_9	9	87	0.6124859072419295	0
rfr_0_23	23	87	0.6192681630535262	0
rfr_0_37	37	87	0.6195043822996136	0
rfr_0_51	51	87	0.6218835945875341	0
rfr_0_65	65	87	0.6177369276489278	0
rfr_0_79	79	87	0.6203054820732881	0
rfr_0_93	93	87	0.6228512774173693	0
rfr_0_9	9	88	0.6172423102346798	0
rfr_0_23	23	88	0.6259098466082148	0
rfr_0_37	37	88	0.6264008004898167	0
rfr_0_51	51	88	0.6286033464061556	0
rfr_0_65	65	88	0.6240438660993575	0
rfr_0_79	79	88	0.6273586974902026	0
rfr_0_93	93	88	0.6298460696162724	0
rfr_0_9	9	89	0.6128161556872598	0
rfr_0_23	23	89	0.6198010829156757	0
rfr_0_37	37	89	0.6203620381805095	0
rfr_0_51	51	89	0.6226668319792856	0
rfr_0_65	65	89	0.6182695289101434	0
rfr_0_79	79	89	0.6211544668918793	0
rfr_0_93	93	89	0.6236662901358968	0
rfr_0_9	9	90	0.615990686187847	0
rfr_0_23	23	90	0.6243149613954838	0
rfr_0_37	37	90	0.6248868085542124	0
rfr_0_51	51	90	0.6270052062077607	0
rfr_0_65	65	90	0.6224774042915506	0
rfr_0_79	79	90	0.625819109013088	0
rfr_0_93	93	90	0.6282902921431308	0
rfr_0_9	9	91	0.6114867041152037	0
rfr_0_23	23	91	0.6181125274070836	0
rfr_0_37	37	91	0.6187423227335682	0
rfr_0_51	51	91	0.6209814484044192	0
rfr_0_65	65	91	0.6165880651785993	0
rfr_0_79	79	91	0.6195298323675058	0
rfr_0_93	93	91	0.6220151769369677	0
rfr_0_9	9	92	0.6083516594089109	0
rfr_0_23	23	92	0.6161839383057706	0
rfr_0_37	37	92	0.6165426084640124	0
rfr_0_51	51	92	0.6185684313591999	0
rfr_0_65	65	92	0.614197734413736	0
rfr_0_79	79	92	0.6175198956968395	0
rfr_0_93	93	92	0.6197530935633571	0
rfr_0_9	9	93	0.6034268219026995	0
rfr_0_23	23	93	0.6095781628026873	0
rfr_0_37	37	93	0.6099714226457231	0
rfr_0_51	51	93	0.6120717170669754	0
rfr_0_65	65	93	0.6079317708114267	0
rfr_0_79	79	93	0.6107977524835337	0
rfr_0_93	93	93	0.6130296934547692	0
rfr_0_9	9	94	0.608436740385689	0
rfr_0_23	23	94	0.6173934385721991	0
rfr_0_37	37	94	0.6178468412076742	0
rfr_0_51	51	94	0.6201870527753288	0
rfr_0_65	65	94	0.6154649203885184	0
rfr_0_79	79	94	0.6189897190299516	0
rfr_0_93	93	94	0.6213492032272144	0
rfr_0_9	9	95	0.6034076749378896	0
rfr_0_23	23	95	0.6105402354123466	0
rfr_0_37	37	95	0.6111110044513182	0
rfr_0_51	51	95	0.613585242160307	0
rfr_0_65	65	95	0.6089630475123498	0
rfr_0_79	79	95	0.6121066791108947	0
rfr_0_93	93	95	0.6145060065649699	0
rfr_0_9	9	96	0.6053829766336027	0
rfr_0_23	23	96	0.6152292819237887	0
rfr_0_37	37	96	0.6156981231576215	0
rfr_0_51	51	96	0.6177993129369	0
rfr_0_65	65	96	0.6133022463811594	0
rfr_0_79	79	96	0.6168947178451896	0
rfr_0_93	93	96	0.6189884382566162	0
rfr_0_9	9	97	0.6002281032569083	0
rfr_0_23	23	97	0.6083467808904806	0
rfr_0_37	37	97	0.6089051658867992	0
rfr_0_51	51	97	0.6111328560014262	0
rfr_0_65	65	97	0.6067428170321812	0
rfr_0_79	79	97	0.6099736432135981	0
rfr_0_93	93	97	0.6120727750914506	0
rfr_0_8	8	0	0.6617219853219989	0
rfr_0_22	22	0	0.6494153916968678	0
rfr_0_36	36	0	0.6503255462145883	0
rfr_0_50	50	0	0.6505752488988051	0
rfr_0_64	64	0	0.6501429444471122	0
rfr_0_78	78	0	0.6501921051548598	0
rfr_0_92	92	0	0.6502646852860839	0
rfr_0_8	8	1	0.6556921516036374	0
rfr_0_22	22	1	0.6432169636660133	0
rfr_0_36	36	1	0.6436267376084572	0
rfr_0_50	50	1	0.6439153424151789	0
rfr_0_64	64	1	0.6440498599305113	0
rfr_0_78	78	1	0.643419683367277	0
rfr_0_92	92	1	0.6435650157780811	0
rfr_0_8	8	2	0.656668618360998	0
rfr_0_22	22	2	0.6453607299609618	0
rfr_0_36	36	2	0.6467853909299728	0
rfr_0_50	50	2	0.6467169807767992	0
rfr_0_64	64	2	0.6460252307612039	0
rfr_0_78	78	2	0.6467514025901292	0
rfr_0_92	92	2	0.6464744181779878	0
rfr_0_8	8	3	0.6505102036227624	0
rfr_0_22	22	3	0.6391023154065814	0
rfr_0_36	36	3	0.640100526238923	0
rfr_0_50	50	3	0.6400503121160607	0
rfr_0_64	64	3	0.6398729086335853	0
rfr_0_78	78	3	0.6399937465585236	0
rfr_0_92	92	3	0.639775192845339	0
rfr_0_8	8	4	0.6562939842930673	0
rfr_0_22	22	4	0.6455393135555062	0
rfr_0_36	36	4	0.646543169417367	0
rfr_0_50	50	4	0.6468390346307377	0
rfr_0_64	64	4	0.6461810954275176	0
rfr_0_78	78	4	0.6463591070395107	0
rfr_0_92	92	4	0.6465243083730443	0
rfr_0_8	8	5	0.6500520553363762	0
rfr_0_22	22	5	0.6392401246640123	0
rfr_0_36	36	5	0.6397135329549042	0
rfr_0_50	50	5	0.6400640181063006	0
rfr_0_64	64	5	0.6399681051339232	0
rfr_0_78	78	5	0.6394488623378229	0
rfr_0_92	92	5	0.6397238825105407	0
rfr_0_8	8	6	0.6549253056741406	0
rfr_0_22	22	6	0.6445537246544302	0
rfr_0_36	36	6	0.6455859929197979	0
rfr_0_50	50	6	0.6458558805874349	0
rfr_0_64	64	6	0.6452657402407287	0
rfr_0_78	78	6	0.6453667819797206	0
rfr_0_92	92	6	0.6455031165618192	0
rfr_0_8	8	7	0.6486878182934736	0
rfr_0_22	22	7	0.6382574419925653	0
rfr_0_36	36	7	0.6388372312628663	0
rfr_0_50	50	7	0.6391209713195309	0
rfr_0_64	64	7	0.6390947391722401	0
rfr_0_78	78	7	0.6385466501331908	0
rfr_0_92	92	7	0.638738022038164	0
rfr_0_8	8	8	0.6532963593304896	0
rfr_0_22	22	8	0.6397944503866086	0
rfr_0_36	36	8	0.6407046041870255	0
rfr_0_50	50	8	0.6411509449473924	0
rfr_0_64	64	8	0.6407668870995661	0
rfr_0_78	78	8	0.6402761477842169	0
rfr_0_92	92	8	0.6407788678423516	0
rfr_0_8	8	9	0.6470030071563178	0
rfr_0_22	22	9	0.633229784791316	0
rfr_0_36	36	9	0.6336140743197297	0
rfr_0_50	50	9	0.6340981138528505	0
rfr_0_64	64	9	0.6343238513820596	0
rfr_0_78	78	9	0.6330964396856527	0
rfr_0_92	92	9	0.6336910619638785	0
rfr_0_8	8	10	0.6529591370996775	0
rfr_0_22	22	10	0.6393837801129435	0
rfr_0_36	36	10	0.6405929710563354	0
rfr_0_50	50	10	0.6410531039887799	0
rfr_0_64	64	10	0.6403675347153093	0
rfr_0_78	78	10	0.6401564282214719	0
rfr_0_92	92	10	0.6406259727820252	0
rfr_0_8	8	11	0.6464832732641804	0
rfr_0_22	22	11	0.6326195283248197	0
rfr_0_36	36	11	0.6332981974825679	0
rfr_0_50	50	11	0.6338014786224049	0
rfr_0_64	64	11	0.6337121966078041	0
rfr_0_78	78	11	0.6327635597197561	0
rfr_0_92	92	11	0.6333493279276066	0
rfr_0_8	8	12	0.6508936966304637	0
rfr_0_22	22	12	0.6379310795260189	0
rfr_0_36	36	12	0.639164366777246	0
rfr_0_50	50	12	0.6394533976169725	0
rfr_0_64	64	12	0.6389583172224402	0
rfr_0_78	78	12	0.6385814006810354	0
rfr_0_92	92	12	0.6388624278950147	0
rfr_0_8	8	13	0.6444966363248141	0
rfr_0_22	22	13	0.6313200973413542	0
rfr_0_36	36	13	0.6320689952785451	0
rfr_0_50	50	13	0.6323586681328539	0
rfr_0_64	64	13	0.6324799251634206	0
rfr_0_78	78	13	0.6314015695565662	0
rfr_0_92	92	13	0.6317522411332259	0
rfr_0_8	8	14	0.6220684455203519	0
rfr_0_22	22	14	0.6407571521985511	0
rfr_0_36	36	14	0.6375482911708616	0
rfr_0_50	50	14	0.6383991513291682	0
rfr_0_64	64	14	0.6413811064486279	0
rfr_0_78	78	14	0.6374600061776023	0
rfr_0_92	92	14	0.6375568532048594	0
rfr_0_8	8	15	0.6184182748329075	0
rfr_0_22	22	15	0.6341581885908909	0
rfr_0_36	36	15	0.6304903810383797	0
rfr_0_50	50	15	0.6314162906858858	0
rfr_0_64	64	15	0.634919997171827	0
rfr_0_78	78	15	0.6304503547178065	0
rfr_0_92	92	15	0.6307007091899854	0
rfr_0_8	8	16	0.6185712413045477	0
rfr_0_22	22	16	0.6377633345263327	0
rfr_0_36	36	16	0.6340665105671126	0
rfr_0_50	50	16	0.6349956999211039	0
rfr_0_64	64	16	0.6384542055465692	0
rfr_0_78	78	16	0.6339598456817441	0
rfr_0_92	92	16	0.6340118469417328	0
rfr_0_8	8	17	0.614804280330469	0
rfr_0_22	22	17	0.6310154517817756	0
rfr_0_36	36	17	0.6270285092522445	0
rfr_0_50	50	17	0.6279998154175177	0
rfr_0_64	64	17	0.6318791001975141	0
rfr_0_78	78	17	0.626957233801118	0
rfr_0_92	92	17	0.6271584502929366	0
rfr_0_8	8	18	0.6190107441546573	0
rfr_0_22	22	18	0.6381669490904021	0
rfr_0_36	36	18	0.6346883371396815	0
rfr_0_50	50	18	0.6356875617036342	0
rfr_0_64	64	18	0.6388629074478407	0
rfr_0_78	78	18	0.6346336206958351	0
rfr_0_92	92	18	0.6348013462804447	0
rfr_0_8	8	19	0.6151701911384894	0
rfr_0_22	22	19	0.6313141319554327	0
rfr_0_36	36	19	0.6273944055063018	0
rfr_0_50	50	19	0.6284942074719749	0
rfr_0_64	64	19	0.6322003426247265	0
rfr_0_78	78	19	0.627391145728263	0
rfr_0_92	92	19	0.6277213794868003	0
rfr_0_8	8	20	0.6171108029179844	0
rfr_0_22	22	20	0.6363613989870442	0
rfr_0_36	36	20	0.6328920556866746	0
rfr_0_50	50	20	0.6338173905741109	0
rfr_0_64	64	20	0.6370243164246678	0
rfr_0_78	78	20	0.6326897273162537	0
rfr_0_92	92	20	0.6329986381631909	0
rfr_0_8	8	21	0.6132349693027928	0
rfr_0_22	22	21	0.6294266465480522	0
rfr_0_36	36	21	0.6255455251029521	0
rfr_0_50	50	21	0.6265546659955981	0
rfr_0_64	64	21	0.6302729471836344	0
rfr_0_78	78	21	0.6253977753544835	0
rfr_0_92	92	21	0.625854729316137	0
rfr_0_8	8	22	0.6109637376288624	0
rfr_0_22	22	22	0.6293028523721602	0
rfr_0_36	36	22	0.6266591418958201	0
rfr_0_50	50	22	0.6273388946829312	0
rfr_0_64	64	22	0.6298577760745458	0
rfr_0_78	78	22	0.6264989606020701	0
rfr_0_92	92	22	0.6264274796832499	0
rfr_0_8	8	23	0.6067703430714582	0
rfr_0_22	22	23	0.6220962879147727	0
rfr_0_36	36	23	0.619026383022152	0
rfr_0_50	50	23	0.6197586129269714	0
rfr_0_64	64	23	0.6228118315118467	0
rfr_0_78	78	23	0.6189024969093448	0
rfr_0_92	92	23	0.6189640970886594	0
rfr_0_8	8	24	0.6109631815615102	0
rfr_0_22	22	24	0.6300726467307896	0
rfr_0_36	36	24	0.6273366763494781	0
rfr_0_50	50	24	0.6282247172406534	0
rfr_0_64	64	24	0.6306570475605768	0
rfr_0_78	78	24	0.6273974377039246	0
rfr_0_92	92	24	0.6274457295093719	0
rfr_0_8	8	25	0.6066707595089471	0
rfr_0_22	22	25	0.6226300481268905	0
rfr_0_36	36	25	0.6194924285117056	0
rfr_0_50	50	25	0.62046414087619	0
rfr_0_64	64	25	0.6233937217997827	0
rfr_0_78	78	25	0.6196087435150832	0
rfr_0_92	92	25	0.6198037756565971	0
rfr_0_8	8	26	0.6075368480484514	0
rfr_0_22	22	26	0.6276479572627667	0
rfr_0_36	36	26	0.6248690029663714	0
rfr_0_50	50	26	0.6256761487934637	0
rfr_0_64	64	26	0.6282828439690717	0
rfr_0_78	78	26	0.6249951080171223	0
rfr_0_92	92	26	0.6250452336203224	0
rfr_0_8	8	27	0.6031836698516275	0
rfr_0_22	22	27	0.620127483135571	0
rfr_0_36	36	27	0.6169851076553231	0
rfr_0_50	50	27	0.61782390245706	0
rfr_0_64	64	27	0.6209348589118105	0
rfr_0_78	78	27	0.6171627088991009	0
rfr_0_92	92	27	0.6173207552823154	0
rfr_0_8	8	28	0.6227902900186789	0
rfr_0_22	22	28	0.637701575210563	0
rfr_0_36	36	28	0.6404469796451411	0
rfr_0_50	50	28	0.6403043872987174	0
rfr_0_64	64	28	0.6381413971581245	0
rfr_0_78	78	28	0.6401433257404647	0
rfr_0_92	92	28	0.6392520451732966	0
rfr_0_8	8	29	0.6187676327295942	0
rfr_0_22	22	29	0.630998672503423	0
rfr_0_36	36	29	0.6331692219707052	0
rfr_0_50	50	29	0.6331102819110086	0
rfr_0_64	64	29	0.6316023572027385	0
rfr_0_78	78	29	0.6328800537803334	0
rfr_0_92	92	29	0.6322652179484538	0
rfr_0_8	8	30	0.6191661701558512	0
rfr_0_22	22	30	0.6347338303606767	0
rfr_0_36	36	30	0.6368768943459089	0
rfr_0_50	50	30	0.63683174939376	0
rfr_0_64	64	30	0.6352475553187389	0
rfr_0_78	78	30	0.6365541001561386	0
rfr_0_92	92	30	0.635623380302263	0
rfr_0_8	8	31	0.6149994325896682	0
rfr_0_22	22	31	0.627878746789338	0
rfr_0_36	36	31	0.6296138191343364	0
rfr_0_50	50	31	0.6296230662287874	0
rfr_0_64	64	31	0.6285898132484695	0
rfr_0_78	78	31	0.6292943552195865	0
rfr_0_92	92	31	0.6286337595748455	0
rfr_0_8	8	32	0.6196944752920239	0
rfr_0_22	22	32	0.6350948679063252	0
rfr_0_36	36	32	0.637545076195492	0
rfr_0_50	50	32	0.6375645883346068	0
rfr_0_64	64	32	0.6356197579660778	0
rfr_0_78	78	32	0.6372796357723371	0
rfr_0_92	92	32	0.6364546665869197	0
rfr_0_8	8	33	0.615461411304064	0
rfr_0_22	22	33	0.6281305342444737	0
rfr_0_36	36	33	0.6300246493337501	0
rfr_0_50	50	33	0.6301544772166003	0
rfr_0_64	64	33	0.6288722223761432	0
rfr_0_78	78	33	0.6297792346841729	0
rfr_0_92	92	33	0.6292362209207971	0
rfr_0_8	8	34	0.6180024504496079	0
rfr_0_22	22	34	0.6333768654560621	0
rfr_0_36	36	34	0.6358872499852423	0
rfr_0_50	50	34	0.6358154098592599	0
rfr_0_64	64	34	0.6338773342721749	0
rfr_0_78	78	34	0.6354718284159633	0
rfr_0_92	92	34	0.6347612237989975	0
rfr_0_8	8	35	0.6138037450731231	0
rfr_0_22	22	35	0.6263928082327278	0
rfr_0_36	36	35	0.628373442142091	0
rfr_0_50	50	35	0.6283969209842538	0
rfr_0_64	64	35	0.6271043005164849	0
rfr_0_78	78	35	0.627980188682445	0
rfr_0_92	92	35	0.6275380935824055	0
rfr_0_8	8	36	0.6111214548842723	0
rfr_0_22	22	36	0.6258978127976362	0
rfr_0_36	36	36	0.6286217589483543	0
rfr_0_50	50	36	0.6282966924897402	0
rfr_0_64	64	36	0.6262716058277475	0
rfr_0_78	78	36	0.6282546427294762	0
rfr_0_92	92	36	0.6271347355989892	0
rfr_0_8	8	37	0.6064615346420474	0
rfr_0_22	22	37	0.6185626123199532	0
rfr_0_36	36	37	0.6207183136717518	0
rfr_0_50	50	37	0.6204575110581284	0
rfr_0_64	64	37	0.6191249610127525	0
rfr_0_78	78	37	0.6203570880966836	0
rfr_0_92	92	37	0.6194883912134435	0
rfr_0_8	8	38	0.6108508330079994	0
rfr_0_22	22	38	0.6264675079433941	0
rfr_0_36	36	38	0.6291931017081422	0
rfr_0_50	50	38	0.629104668614243	0
rfr_0_64	64	38	0.6268564444697922	0
rfr_0_78	78	38	0.629036409736044	0
rfr_0_92	92	38	0.6281321021248527	0
rfr_0_8	8	39	0.6060913660441064	0
rfr_0_22	22	39	0.6188824706916343	0
rfr_0_36	36	39	0.6210736639695328	0
rfr_0_50	50	39	0.6210806795631885	0
rfr_0_64	64	39	0.6194832697702792	0
rfr_0_78	78	39	0.620945193841973	0
rfr_0_92	92	39	0.6203016397413015	0
rfr_0_8	8	40	0.6082644263143508	0
rfr_0_22	22	40	0.6243901969162718	0
rfr_0_36	36	40	0.6271791278004979	0
rfr_0_50	50	40	0.6270320282976383	0
rfr_0_64	64	40	0.62479542909387	0
rfr_0_78	78	40	0.6270847989821688	0
rfr_0_92	92	40	0.6261286246016508	0
rfr_0_8	8	41	0.6035403224072742	0
rfr_0_22	22	41	0.6168136171945722	0
rfr_0_36	36	41	0.619107551789231	0
rfr_0_50	50	41	0.6190110479816839	0
rfr_0_64	64	41	0.6174212102514347	0
rfr_0_78	78	41	0.6190358115740333	0
rfr_0_92	92	41	0.6183082474448136	0
rfr_0_8	8	42	0.6206775625679372	0
rfr_0_22	22	42	0.6350083259345074	0
rfr_0_36	36	42	0.6372221315761031	0
rfr_0_50	50	42	0.6406139174480585	0
rfr_0_64	64	42	0.6350332265926105	0
rfr_0_78	78	42	0.6365914192804367	0
rfr_0_92	92	42	0.6390789743563443	0
rfr_0_8	8	43	0.6165574141797325	0
rfr_0_22	22	43	0.6285109217615079	0
rfr_0_36	36	43	0.6301348741509972	0
rfr_0_50	50	43	0.6333602477380365	0
rfr_0_64	64	43	0.6287849684557811	0
rfr_0_78	78	43	0.6295735338189274	0
rfr_0_92	92	43	0.632089160443658	0
rfr_0_8	8	44	0.6171709545049492	0
rfr_0_22	22	44	0.6320298809149176	0
rfr_0_36	36	44	0.6336850922656441	0
rfr_0_50	50	44	0.6372242841650559	0
rfr_0_64	64	44	0.6321541456298146	0
rfr_0_78	78	44	0.6330671340581049	0
rfr_0_92	92	44	0.6355335691200334	0
rfr_0_8	8	45	0.6129174191422551	0
rfr_0_22	22	45	0.6253712191552574	0
rfr_0_36	36	45	0.6265975452233477	0
rfr_0_50	50	45	0.6299465558438893	0
rfr_0_64	64	45	0.6257811303611223	0
rfr_0_78	78	45	0.6260407756646853	0
rfr_0_92	92	45	0.6285305100444287	0
rfr_0_8	8	46	0.6177027846577975	0
rfr_0_22	22	46	0.6323777249131832	0
rfr_0_36	36	46	0.6343383075961951	0
rfr_0_50	50	46	0.6378447686305662	0
rfr_0_64	64	46	0.6324770485463656	0
rfr_0_78	78	46	0.6337211658981582	0
rfr_0_92	92	46	0.6362675492542821	0
rfr_0_8	8	47	0.6133831008420246	0
rfr_0_22	22	47	0.6256266530007171	0
rfr_0_36	36	47	0.627015722659162	0
rfr_0_50	50	47	0.6303802789851167	0
rfr_0_64	64	47	0.6260280828047509	0
rfr_0_78	78	47	0.62647165944404	0
rfr_0_92	92	47	0.6290526709344697	0
rfr_0_8	8	48	0.6159528079935677	0
rfr_0_22	22	48	0.6307325239068993	0
rfr_0_36	36	48	0.6326854147338241	0
rfr_0_50	50	48	0.636110051852073	0
rfr_0_64	64	48	0.6307754097620337	0
rfr_0_78	78	48	0.6320014646173195	0
rfr_0_92	92	48	0.6345910492844096	0
rfr_0_8	8	49	0.6116247384822275	0
rfr_0_22	22	49	0.623906531322999	0
rfr_0_36	36	49	0.6253092589053054	0
rfr_0_50	50	49	0.6285787126828826	0
rfr_0_64	64	49	0.6242450485531187	0
rfr_0_78	78	49	0.6246998249492459	0
rfr_0_92	92	49	0.6273124409594674	0
rfr_0_8	8	50	0.6090025424236705	0
rfr_0_22	22	50	0.6231849259052529	0
rfr_0_36	36	50	0.6253744504353087	0
rfr_0_50	50	50	0.6287027042249631	0
rfr_0_64	64	50	0.623175310642073	0
rfr_0_78	78	50	0.624685731376749	0
rfr_0_92	92	50	0.6270425053139048	0
rfr_0_8	8	51	0.6042390990296225	0
rfr_0_22	22	51	0.6160485353041436	0
rfr_0_36	36	51	0.6176569107471015	0
rfr_0_50	50	51	0.6208036483060104	0
rfr_0_64	64	51	0.6163156019639884	0
rfr_0_78	78	51	0.6170305582416116	0
rfr_0_92	92	51	0.6193919578407807	0
rfr_0_8	8	52	0.6088774196564417	0
rfr_0_22	22	52	0.6240576378803383	0
rfr_0_36	36	52	0.626202327352992	0
rfr_0_50	50	52	0.6296418895238498	0
rfr_0_64	64	52	0.6239871475957736	0
rfr_0_78	78	52	0.6257325510027993	0
rfr_0_92	92	52	0.6281833337285129	0
rfr_0_8	8	53	0.604034060019833	0
rfr_0_22	22	53	0.6166915437638203	0
rfr_0_36	36	53	0.6182861401216506	0
rfr_0_50	50	53	0.6215745711649951	0
rfr_0_64	64	53	0.616915158619169	0
rfr_0_78	78	53	0.6178999152432774	0
rfr_0_92	92	53	0.620367842744582	0
rfr_0_8	8	54	0.6058191038273711	0
rfr_0_22	22	54	0.6214418265585465	0
rfr_0_36	36	54	0.6237328770236048	0
rfr_0_50	50	54	0.6269814813872561	0
rfr_0_64	64	54	0.6214339218179712	0
rfr_0_78	78	54	0.6233408361116883	0
rfr_0_92	92	54	0.6256123494502102	0
rfr_0_8	8	55	0.6009385008563705	0
rfr_0_22	22	55	0.614010063175646	0
rfr_0_36	36	55	0.6158043849806144	0
rfr_0_50	50	55	0.618843449211809	0
rfr_0_64	64	55	0.6142903732156834	0
rfr_0_78	78	55	0.6154891567472701	0
rfr_0_92	92	55	0.6177331576898448	0
rfr_0_8	8	56	0.6220721613223068	0
rfr_0_22	22	56	0.6407206517358979	0
rfr_0_36	36	56	0.6375053683837385	0
rfr_0_50	50	56	0.6383548821506553	0
rfr_0_64	64	56	0.6414232780815723	0
rfr_0_78	78	56	0.6374955003392648	0
rfr_0_92	92	56	0.6376109054624688	0
rfr_0_8	8	57	0.6184195997932247	0
rfr_0_22	22	57	0.6341248677025592	0
rfr_0_36	36	57	0.6304664137428677	0
rfr_0_50	50	57	0.6313875522138653	0
rfr_0_64	64	57	0.6349539985626265	0
rfr_0_78	78	57	0.6304657106013507	0
rfr_0_92	92	57	0.630731894555155	0
rfr_0_8	8	58	0.6185749691992294	0
rfr_0_22	22	58	0.6377267152763675	0
rfr_0_36	36	58	0.6340234480918283	0
rfr_0_50	50	58	0.634951286672726	0
rfr_0_64	64	58	0.6384965144231145	0
rfr_0_78	78	58	0.6339954553558071	0
rfr_0_92	92	58	0.634066075107315	0
rfr_0_8	8	59	0.6148056095199499	0
rfr_0_22	22	59	0.6309820245359277	0
rfr_0_36	36	59	0.6270044654551099	0
rfr_0_50	50	59	0.6279709852146743	0
rfr_0_64	64	59	0.6319132101179374	0
rfr_0_78	78	59	0.6269726386993708	0
rfr_0_92	92	59	0.6271897351992093	0
rfr_0_8	8	60	0.6190144705183864	0
rfr_0_22	22	60	0.6381303448790405	0
rfr_0_36	36	60	0.6346452923490715	0
rfr_0_50	50	60	0.6356431666946589	0
rfr_0_64	64	60	0.6389051989491958	0
rfr_0_78	78	60	0.6346692157459017	0
rfr_0_92	92	60	0.6348555521758849	0
rfr_0_8	8	61	0.6151715198142074	0
rfr_0_22	22	61	0.6312807176300017	0
rfr_0_36	36	61	0.6273703710026604	0
rfr_0_50	50	61	0.6284653884126831	0
rfr_0_64	64	61	0.632234439360863	0
rfr_0_78	78	61	0.6274065446721604	0
rfr_0_92	92	61	0.6277526523007207	0
rfr_0_8	8	62	0.617114526538276	0
rfr_0_22	22	62	0.6363248217245727	0
rfr_0_36	36	62	0.6328490425866617	0
rfr_0_50	50	62	0.6337730282497958	0
rfr_0_64	64	62	0.6370665767900149	0
rfr_0_78	78	62	0.6327252961603989	0
rfr_0_92	92	62	0.6330528041509633	0
rfr_0_8	8	63	0.6132362970619947	0
rfr_0_22	22	63	0.6293932552717063	0
rfr_0_36	36	63	0.6255215071782275	0
rfr_0_50	50	63	0.6265258668155929	0
rfr_0_64	64	63	0.6303070203999613	0
rfr_0_78	78	63	0.625413163676243	0
rfr_0_92	92	63	0.6258859805581795	0
rfr_0_8	8	64	0.610967495060363	0
rfr_0_22	22	64	0.6292659429809101	0
rfr_0_36	36	64	0.6266157382283506	0
rfr_0_50	50	64	0.6272941295399361	0
rfr_0_64	64	64	0.62990042017237	0
rfr_0_78	78	64	0.6265348524183563	0
rfr_0_92	92	64	0.626482137508906	0
rfr_0_8	8	65	0.606771683278281	0
rfr_0_22	22	65	0.6220625835982722	0
rfr_0_36	36	65	0.619002139931585	0
rfr_0_50	50	65	0.6197295437572938	0
rfr_0_64	64	65	0.6228462241614532	0
rfr_0_78	78	65	0.6189180294952101	0
rfr_0_92	92	65	0.6189956413082311	0
rfr_0_8	8	66	0.6109669336302548	0
rfr_0_22	22	66	0.6300357900180944	0
rfr_0_36	36	66	0.6272933346294537	0
rfr_0_50	50	66	0.6281800159882556	0
rfr_0_64	64	66	0.630699630795044	0
rfr_0_78	78	66	0.6274332782939791	0
rfr_0_92	92	66	0.6275003093251996	0
rfr_0_8	8	67	0.6066720977751042	0
rfr_0_22	22	67	0.6225963926154021	0
rfr_0_36	36	67	0.6194682205259694	0
rfr_0_50	50	67	0.6204351137996722	0
rfr_0_64	64	67	0.6234280646476469	0
rfr_0_78	78	67	0.6196242536092287	0
rfr_0_92	92	67	0.6198352741990515	0
rfr_0_8	8	68	0.6075405900063581	0
rfr_0_22	22	68	0.6276111998692137	0
rfr_0_36	36	68	0.6248257780408775	0
rfr_0_50	50	68	0.625631567999178	0
rfr_0_64	64	68	0.6283253124529276	0
rfr_0_78	78	68	0.6250308520262179	0
rfr_0_92	92	68	0.6250996663579087	0
rfr_0_8	8	69	0.6031850044758271	0
rfr_0_22	22	69	0.6200939192141925	0
rfr_0_36	36	69	0.6169609655492	0
rfr_0_50	50	69	0.6177949543748289	0
rfr_0_64	64	69	0.6209691082990475	0
rfr_0_78	78	69	0.6171781767840757	0
rfr_0_92	92	69	0.6173521681046354	0
rfr_0_8	8	70	0.6227943827196485	0
rfr_0_22	22	70	0.6376823234376983	0
rfr_0_36	36	70	0.6400868999026899	0
rfr_0_50	50	70	0.6399192271604098	0
rfr_0_64	64	70	0.6382142127544439	0
rfr_0_78	78	70	0.6405049646294086	0
rfr_0_92	92	70	0.6396203616115624	0
rfr_0_8	8	71	0.6187716829777323	0
rfr_0_22	22	71	0.6309836276673169	0
rfr_0_36	36	71	0.632880054259692	0
rfr_0_50	50	71	0.6328053220631717	0
rfr_0_64	64	71	0.6316557583545968	0
rfr_0_78	78	71	0.6331653416308752	0
rfr_0_92	92	71	0.6325519479883746	0
rfr_0_8	8	72	0.61917027617179	0
rfr_0_22	22	72	0.6347145159551484	0
rfr_0_36	36	72	0.6365156431397412	0
rfr_0_50	50	72	0.6364453361965494	0
rfr_0_64	64	72	0.6353206078093321	0
rfr_0_78	78	72	0.6369169155812408	0
rfr_0_92	92	72	0.6359928950010605	0
rfr_0_8	8	73	0.6150034957759107	0
rfr_0_22	22	73	0.6278636538940381	0
rfr_0_36	36	73	0.6293237277065769	0
rfr_0_50	50	73	0.6293171322178344	0
rfr_0_64	64	73	0.6286433849848583	0
rfr_0_78	78	73	0.6295805543930564	0
rfr_0_92	92	73	0.6289214055446211	0
rfr_0_8	8	74	0.619698579416222	0
rfr_0_22	22	74	0.6350755623994098	0
rfr_0_36	36	74	0.6371839914264754	0
rfr_0_50	50	74	0.637178353167284	0
rfr_0_64	64	74	0.6356927767996252	0
rfr_0_78	78	74	0.6376422840396148	0
rfr_0_92	92	74	0.6368240110413756	0
rfr_0_8	8	75	0.6154654727264894	0
rfr_0_22	22	75	0.628115447900955	0
rfr_0_36	36	75	0.6297346838338207	0
rfr_0_50	50	75	0.6298486760106963	0
rfr_0_64	64	75	0.6289257708571997	0
rfr_0_78	78	75	0.6300653096194283	0
rfr_0_92	92	75	0.6295237420243085	0
rfr_0_8	8	76	0.618006554573806	0
rfr_0_22	22	76	0.6333575599491466	0
rfr_0_36	36	76	0.6355261652162256	0
rfr_0_50	50	76	0.635429174691937	0
rfr_0_64	64	76	0.633950353105722	0
rfr_0_78	78	76	0.6358344766832411	0
rfr_0_92	92	76	0.6351305682534534	0
rfr_0_8	8	77	0.6138078064955486	0
rfr_0_22	22	77	0.6263777218892091	0
rfr_0_36	36	77	0.6280834766421616	0
rfr_0_50	50	77	0.6280911197783496	0
rfr_0_64	64	77	0.6271578489975416	0
rfr_0_78	78	77	0.6282662636177005	0
rfr_0_92	92	77	0.6278256146859169	0
rfr_0_8	8	78	0.6111255933905597	0
rfr_0_22	22	78	0.62587834555983	0
rfr_0_36	36	78	0.6282576492102692	0
rfr_0_50	50	78	0.6279072216571815	0
rfr_0_64	64	78	0.6263452363728149	0
rfr_0_78	78	78	0.6286203290639485	0
rfr_0_92	92	78	0.6275071742176033	0
rfr_0_8	8	79	0.6064656314718408	0
rfr_0_22	22	79	0.6185473944541109	0
rfr_0_36	36	79	0.6204258202606459	0
rfr_0_50	50	79	0.6201490438858026	0
rfr_0_64	64	79	0.61917897632798	0
rfr_0_78	78	79	0.620645657025281	0
rfr_0_92	92	79	0.6197784189179514	0
rfr_0_8	8	80	0.6108549646268966	0
rfr_0_22	22	80	0.626448073103379	0
rfr_0_36	36	80	0.6288295979292229	0
rfr_0_50	50	80	0.6287158459473225	0
rfr_0_64	64	80	0.6269299524773412	0
rfr_0_78	78	80	0.6294014874875454	0
rfr_0_92	92	80	0.6285039209232008	0
rfr_0_8	8	81	0.6060954559498914	0
rfr_0_22	22	81	0.618867278545344	0
rfr_0_36	36	81	0.6207816648984124	0
rfr_0_50	50	81	0.6207727337279313	0
rfr_0_64	64	81	0.6195371937948002	0
rfr_0_78	78	81	0.6212332750633108	0
rfr_0_92	92	81	0.6205911772730881	0
rfr_0_8	8	82	0.6082685579332481	0
rfr_0_22	22	82	0.6243707620762569	0
rfr_0_36	36	82	0.6268156240215785	0
rfr_0_50	50	82	0.6266432056307178	0
rfr_0_64	64	82	0.6248689371014191	0
rfr_0_78	78	82	0.6274498767336703	0
rfr_0_92	92	82	0.626500443399999	0
rfr_0_8	8	83	0.6035444123130593	0
rfr_0_22	22	83	0.6167984250482819	0
rfr_0_36	36	83	0.6188155527181105	0
rfr_0_50	50	83	0.6187031021464268	0
rfr_0_64	64	83	0.6174751342759557	0
rfr_0_78	78	83	0.6193238927953709	0
rfr_0_92	92	83	0.6185977849766002	0
rfr_0_8	8	84	0.6206769861047978	0
rfr_0_22	22	84	0.6350086750890683	0
rfr_0_36	36	84	0.6367023690049252	0
rfr_0_50	50	84	0.6397350012772519	0
rfr_0_64	64	84	0.6350471124463364	0
rfr_0_78	78	84	0.6371201890257745	0
rfr_0_92	92	84	0.6399233388279186	0
rfr_0_8	8	85	0.6165568838933677	0
rfr_0_22	22	85	0.6285126383421312	0
rfr_0_36	36	85	0.6297215957828283	0
rfr_0_50	50	85	0.6326508732370197	0
rfr_0_64	64	85	0.6287973321339182	0
rfr_0_78	78	85	0.6299959540252527	0
rfr_0_92	92	85	0.6327776239017416	0
rfr_0_8	8	86	0.617170376165076	0
rfr_0_22	22	86	0.6320302312061865	0
rfr_0_36	36	86	0.6331636375551004	0
rfr_0_50	50	86	0.6363425065941903	0
rfr_0_64	64	86	0.632168076690335	0
rfr_0_78	78	86	0.6335976252665704	0
rfr_0_92	92	86	0.6363806825051319	0
rfr_0_8	8	87	0.6129168871594197	0
rfr_0_22	22	87	0.6253729412274955	0
rfr_0_36	36	87	0.6261829447118851	0
rfr_0_50	50	87	0.6292349119409117	0
rfr_0_64	64	87	0.625793533592634	0
rfr_0_78	78	87	0.6264645472604997	0
rfr_0_92	92	87	0.6292211760067181	0
rfr_0_8	8	88	0.6177022065786386	0
rfr_0_22	22	88	0.6323780750465413	0
rfr_0_36	36	88	0.6338170879562592	0
rfr_0_50	50	88	0.636963388563041	0
rfr_0_64	64	88	0.6324909733267954	0
rfr_0_78	78	88	0.6342514179623832	0
rfr_0_92	92	88	0.6371142807625769	0
rfr_0_8	8	89	0.6133825690853616	0
rfr_0_22	22	89	0.6256283743408164	0
rfr_0_36	36	89	0.6266012984150114	0
rfr_0_50	50	89	0.6296689376373807	0
rfr_0_64	64	89	0.6260404807630318	0
rfr_0_78	78	89	0.626895250873458	0
rfr_0_92	92	89	0.629743043260284	0
rfr_0_8	8	90	0.6159522302915164	0
rfr_0_22	22	90	0.6307328738118496	0
rfr_0_36	36	90	0.6321645351093175	0
rfr_0_50	50	90	0.63522924674911	0
rfr_0_64	64	90	0.6307893254586918	0
rfr_0_78	78	90	0.6325313707738514	0
rfr_0_92	92	90	0.6354372284309835	0
rfr_0_8	8	91	0.6116242070508964	0
rfr_0_22	22	91	0.6239082516099725	0
rfr_0_36	36	91	0.6248950882082993	0
rfr_0_50	50	91	0.6278678065378885	0
rfr_0_64	64	91	0.624257438926257	0
rfr_0_78	78	91	0.6251231572229827	0
rfr_0_92	92	91	0.6280023909115084	0
rfr_0_8	8	92	0.6090019595082741	0
rfr_0_22	22	92	0.6231852789678433	0
rfr_0_36	36	92	0.6248488702472206	0
rfr_0_50	50	92	0.6278139504901193	0
rfr_0_64	64	92	0.6231893519178744	0
rfr_0_78	78	92	0.6252204195548149	0
rfr_0_92	92	92	0.6278963206180336	0
rfr_0_8	8	93	0.6042385626418069	0
rfr_0_22	22	93	0.6160502716356654	0
rfr_0_36	36	93	0.6172388772168491	0
rfr_0_50	50	93	0.6200861117742902	0
rfr_0_64	64	93	0.6163281078980432	0
rfr_0_78	78	93	0.6174578387955936	0
rfr_0_92	92	93	0.6200883427280602	0
rfr_0_8	8	94	0.6088768376902834	0
rfr_0_22	22	94	0.6240579903679903	0
rfr_0_36	36	94	0.6256776030365665	0
rfr_0_50	50	94	0.6287545830641391	0
rfr_0_64	64	94	0.6240011660063102	0
rfr_0_78	78	94	0.6262663684774592	0
rfr_0_92	92	94	0.6290357586523716	0
rfr_0_8	8	95	0.6040335245199214	0
rfr_0_22	22	95	0.6166932772211237	0
rfr_0_36	36	95	0.617868798578898	0
rfr_0_50	50	95	0.6208582223999839	0
rfr_0_64	64	95	0.6169276438516547	0
rfr_0_78	78	95	0.6183264885027943	0
rfr_0_92	92	95	0.6210630748783095	0
rfr_0_8	8	96	0.6058185232210482	0
rfr_0_22	22	96	0.6214421782225679	0
rfr_0_36	36	96	0.6232093787899344	0
rfr_0_50	50	96	0.6260962482279715	0
rfr_0_64	64	96	0.6214479074727715	0
rfr_0_78	78	96	0.6238734062563132	0
rfr_0_92	92	96	0.6264627825786315	0
rfr_0_8	8	97	0.6009379666213317	0
rfr_0_22	22	97	0.6140117925384522	0
rfr_0_36	36	97	0.615388029215691	0
rfr_0_50	50	97	0.6181287924919412	0
rfr_0_64	64	97	0.6143028289575381	0
rfr_0_78	78	97	0.6159147224232644	0
rfr_0_92	92	97	0.6184267476567773	0
rfr_0_13	13	0	0.6573113738492378	0
rfr_0_27	27	0	0.636579762621873	0
rfr_0_41	41	0	0.6371273521057281	0
rfr_0_55	55	0	0.6381124314078633	0
rfr_0_69	69	0	0.6369418426193032	0
rfr_0_83	83	0	0.6373273064595839	0
rfr_0_97	97	0	0.6382424476649876	0
rfr_0_13	13	1	0.6512587764065041	0
rfr_0_27	27	1	0.6312339581128843	0
rfr_0_41	41	1	0.6313609781448457	0
rfr_0_55	55	1	0.6326371155649448	0
rfr_0_69	69	1	0.6316480135591305	0
rfr_0_83	83	1	0.63176969421027	0
rfr_0_97	97	1	0.632819419894127	0
rfr_0_13	13	2	0.6516839766406377	0
rfr_0_27	27	2	0.6326536044811347	0
rfr_0_41	41	2	0.6329297659749209	0
rfr_0_55	55	2	0.6341322096286586	0
rfr_0_69	69	2	0.6331635896371035	0
rfr_0_83	83	2	0.6331248196883567	0
rfr_0_97	97	2	0.6341701536561102	0
rfr_0_13	13	3	0.6454690912667287	0
rfr_0_27	27	3	0.627237673299808	0
rfr_0_41	41	3	0.6271196882310495	0
rfr_0_55	55	3	0.6286248822967138	0
rfr_0_69	69	3	0.6277924207261206	0
rfr_0_83	83	3	0.6275172654856982	0
rfr_0_97	97	3	0.628730586701578	0
rfr_0_13	13	4	0.6524783418982478	0
rfr_0_27	27	4	0.6332605682531409	0
rfr_0_41	41	4	0.63354445065028	0
rfr_0_55	55	4	0.6347638536599927	0
rfr_0_69	69	4	0.6337663516393317	0
rfr_0_83	83	4	0.6337134790134855	0
rfr_0_97	97	4	0.6348187310523311	0
rfr_0_13	13	5	0.6462413776522902	0
rfr_0_27	27	5	0.6278751273439012	0
rfr_0_41	41	5	0.6277036594278269	0
rfr_0_55	55	5	0.6292114339728665	0
rfr_0_69	69	5	0.6284547272854496	0
rfr_0_83	83	5	0.6280818867678349	0
rfr_0_97	97	5	0.6293342380868543	0
rfr_0_13	13	6	0.6513939227769443	0
rfr_0_27	27	6	0.6328201588284688	0
rfr_0_41	41	6	0.6333306798074797	0
rfr_0_55	55	6	0.634298806530355	0
rfr_0_69	69	6	0.633353844293439	0
rfr_0_83	83	6	0.6334832109743777	0
rfr_0_97	97	6	0.6343567632481242	0
rfr_0_13	13	7	0.6451713394446428	0
rfr_0_27	27	7	0.6274367821241054	0
rfr_0_41	41	7	0.6275079810538664	0
rfr_0_55	55	7	0.62875262330566	0
rfr_0_69	69	7	0.6280058251145963	0
rfr_0_83	83	7	0.6278682963094246	0
rfr_0_97	97	7	0.6288825064517206	0
rfr_0_13	13	8	0.6480343353981376	0
rfr_0_27	27	8	0.6274617459566441	0
rfr_0_41	41	8	0.6276680747031069	0
rfr_0_55	55	8	0.6286066009082856	0
rfr_0_69	69	8	0.6278445200424014	0
rfr_0_83	83	8	0.6277166280210686	0
rfr_0_97	97	8	0.6287092643832733	0
rfr_0_13	13	9	0.6415894400384463	0
rfr_0_27	27	9	0.621703349231473	0
rfr_0_41	41	9	0.621460103049956	0
rfr_0_55	55	9	0.6226628539022009	0
rfr_0_69	69	9	0.6221238983248476	0
rfr_0_83	83	9	0.6217223484419299	0
rfr_0_97	97	9	0.6228432138068194	0
rfr_0_13	13	10	0.6491328830435857	0
rfr_0_27	27	10	0.6278598545487164	0
rfr_0_41	41	10	0.627954173074466	0
rfr_0_55	55	10	0.6291929161174776	0
rfr_0_69	69	10	0.6281877408660713	0
rfr_0_83	83	10	0.6280210946360535	0
rfr_0_97	97	10	0.6292587497657729	0
rfr_0_13	13	11	0.6426355305576887	0
rfr_0_27	27	11	0.6220488924070294	0
rfr_0_41	41	11	0.6216380739250206	0
rfr_0_55	55	11	0.6231279875792677	0
rfr_0_69	69	11	0.6224335031309722	0
rfr_0_83	83	11	0.6219242340156258	0
rfr_0_97	97	11	0.6232713316233265	0
rfr_0_13	13	12	0.6476363383770734	0
rfr_0_27	27	12	0.6276940180405146	0
rfr_0_41	41	12	0.6281935616399691	0
rfr_0_55	55	12	0.6289461788137999	0
rfr_0_69	69	12	0.6281586481759456	0
rfr_0_83	83	12	0.6282053569803662	0
rfr_0_97	97	12	0.6290655935194188	0
rfr_0_13	13	13	0.641182750705763	0
rfr_0_27	27	13	0.621975769986167	0
rfr_0_41	41	13	0.6220073156885131	0
rfr_0_55	55	13	0.6229982844513743	0
rfr_0_69	69	13	0.6224670287426208	0
rfr_0_83	83	13	0.6222227818678985	0
rfr_0_97	97	13	0.6231896494853538	0
rfr_0_13	13	14	0.6223395835729655	0
rfr_0_27	27	14	0.6307243608540748	0
rfr_0_41	41	14	0.6307109948284337	0
rfr_0_55	55	14	0.6309029042894523	0
rfr_0_69	69	14	0.6307760657144525	0
rfr_0_83	83	14	0.6300306635329493	0
rfr_0_97	97	14	0.6310128698073145	0
rfr_0_13	13	15	0.6178054443402954	0
rfr_0_27	27	15	0.6246193213482993	0
rfr_0_41	41	15	0.6242366599048103	0
rfr_0_55	55	15	0.6246331372941483	0
rfr_0_69	69	15	0.624698441401506	0
rfr_0_83	83	15	0.6237967111961589	0
rfr_0_97	97	15	0.6247551787686882	0
rfr_0_13	13	16	0.618716506592186	0
rfr_0_27	27	16	0.6275929030554201	0
rfr_0_41	41	16	0.6273572915621832	0
rfr_0_55	55	16	0.6275821600270779	0
rfr_0_69	69	16	0.6277157879532815	0
rfr_0_83	83	16	0.6266206160148483	0
rfr_0_97	97	16	0.6276483560544728	0
rfr_0_13	13	17	0.6140504904963524	0
rfr_0_27	27	17	0.6212318814021924	0
rfr_0_41	41	17	0.6207001809523272	0
rfr_0_55	55	17	0.6211548676374258	0
rfr_0_69	69	17	0.6213926327088948	0
rfr_0_83	83	17	0.6202039681989454	0
rfr_0_97	97	17	0.6212088620987977	0
rfr_0_13	13	18	0.6192804066983002	0
rfr_0_27	27	18	0.6277424852668367	0
rfr_0_41	41	18	0.6276616943804916	0
rfr_0_55	55	18	0.6278033168329964	0
rfr_0_69	69	18	0.6278290508767062	0
rfr_0_83	83	18	0.6268817349752582	0
rfr_0_97	97	18	0.6279951254541531	0
rfr_0_13	13	19	0.6145114696111191	0
rfr_0_27	27	19	0.621303825957451	0
rfr_0_41	41	19	0.6209052402406036	0
rfr_0_55	55	19	0.621255339288723	0
rfr_0_69	69	19	0.6214187232013352	0
rfr_0_83	83	19	0.6203630717418649	0
rfr_0_97	97	19	0.6214382566196471	0
rfr_0_13	13	20	0.6177364967435546	0
rfr_0_27	27	20	0.6270154514832178	0
rfr_0_41	41	20	0.6266556507579346	0
rfr_0_55	55	20	0.6271230451865055	0
rfr_0_69	69	20	0.6271542303482887	0
rfr_0_83	83	20	0.6259967853883599	0
rfr_0_97	97	20	0.6271493545069073	0
rfr_0_13	13	21	0.6128883793760624	0
rfr_0_27	27	21	0.6205196753275541	0
rfr_0_41	41	21	0.6198111677688531	0
rfr_0_55	55	21	0.6205211608378114	0
rfr_0_69	69	21	0.6206816737565017	0
rfr_0_83	83	21	0.6194022605353618	0
rfr_0_97	97	21	0.6205182845276769	0
rfr_0_13	13	22	0.6082873989665007	0
rfr_0_27	27	22	0.619463658402784	0
rfr_0_41	41	22	0.6189329916903371	0
rfr_0_55	55	22	0.6191512634019365	0
rfr_0_69	69	22	0.6195416535885463	0
rfr_0_83	83	22	0.6183272250180943	0
rfr_0_97	97	22	0.619265583643126	0
rfr_0_13	13	23	0.6030948825657757	0
rfr_0_27	27	23	0.6125726314032435	0
rfr_0_41	41	23	0.6116705163942656	0
rfr_0_55	55	23	0.6121087875293397	0
rfr_0_69	69	23	0.6127034649820433	0
rfr_0_83	83	23	0.6113084412144005	0
rfr_0_97	97	23	0.6122054008957899	0
rfr_0_13	13	24	0.6100706872118098	0
rfr_0_27	27	24	0.6209327211397423	0
rfr_0_41	41	24	0.6202855674586911	0
rfr_0_55	55	24	0.6205884976579266	0
rfr_0_69	69	24	0.620928194373757	0
rfr_0_83	83	24	0.619640874158693	0
rfr_0_97	97	24	0.6207686650960035	0
rfr_0_13	13	25	0.6047488184531099	0
rfr_0_27	27	25	0.6138904095032675	0
rfr_0_41	41	25	0.612907082376134	0
rfr_0_55	55	25	0.6133985560708701	0
rfr_0_69	69	25	0.6139275160182032	0
rfr_0_83	83	25	0.6125136867878633	0
rfr_0_97	97	25	0.6135648232442887	0
rfr_0_13	13	26	0.6074926708200408	0
rfr_0_27	27	26	0.6180110087533353	0
rfr_0_41	41	26	0.6175454790386375	0
rfr_0_55	55	26	0.6180511454608146	0
rfr_0_69	69	26	0.6180748656817235	0
rfr_0_83	83	26	0.6170401682674183	0
rfr_0_97	97	26	0.6181690481721693	0
rfr_0_13	13	27	0.6020392832727881	0
rfr_0_27	27	27	0.610876255712068	0
rfr_0_41	41	27	0.6100524881893095	0
rfr_0_55	55	27	0.6107918195675023	0
rfr_0_69	69	27	0.6109713886656413	0
rfr_0_83	83	27	0.6098100741967899	0
rfr_0_97	97	27	0.6108719383778394	0
rfr_0_13	13	28	0.6201585836861276	0
rfr_0_27	27	28	0.6265832033197647	0
rfr_0_41	41	28	0.6299859975170738	0
rfr_0_55	55	28	0.6295443662063527	0
rfr_0_69	69	28	0.6266360471373258	0
rfr_0_83	83	28	0.62926439442057	0
rfr_0_97	97	28	0.629539060234489	0
rfr_0_13	13	29	0.6156612564249306	0
rfr_0_27	27	29	0.6205210536287602	0
rfr_0_41	41	29	0.6234152353395708	0
rfr_0_55	55	29	0.6232529473487867	0
rfr_0_69	69	29	0.6206186072762274	0
rfr_0_83	83	29	0.6229415033541037	0
rfr_0_97	97	29	0.6232753852275497	0
rfr_0_13	13	30	0.6165334986943378	0
rfr_0_27	27	30	0.6234772184545514	0
rfr_0_41	41	30	0.6266533543625888	0
rfr_0_55	55	30	0.6262423728686713	0
rfr_0_69	69	30	0.6235843609950703	0
rfr_0_83	83	30	0.6258739279377126	0
rfr_0_97	97	30	0.626198733872186	0
rfr_0_13	13	31	0.6119013718592465	0
rfr_0_27	27	31	0.6171545744921605	0
rfr_0_41	41	31	0.6199036130808335	0
rfr_0_55	55	31	0.6197990388305971	0
rfr_0_69	69	31	0.6173160883969656	0
rfr_0_83	83	31	0.619370968477132	0
rfr_0_97	97	31	0.6197599947360717	0
rfr_0_13	13	32	0.6171798528582297	0
rfr_0_27	27	32	0.6235810167438733	0
rfr_0_41	41	32	0.6269731444544819	0
rfr_0_55	55	32	0.6264463365877018	0
rfr_0_69	69	32	0.6236652038781871	0
rfr_0_83	83	32	0.6261358299486108	0
rfr_0_97	97	32	0.626513630650223	0
rfr_0_13	13	33	0.6124447088326763	0
rfr_0_27	27	33	0.6171742947467385	0
rfr_0_41	41	33	0.6201135338021582	0
rfr_0_55	55	33	0.6198684053937953	0
rfr_0_69	69	33	0.6173039905594324	0
rfr_0_83	83	33	0.6195208597603776	0
rfr_0_97	97	33	0.6199421530999256	0
rfr_0_13	13	34	0.6156799367433831	0
rfr_0_27	27	34	0.622994920402047	0
rfr_0_41	41	34	0.626123098785489	0
rfr_0_55	55	34	0.6258876939383318	0
rfr_0_69	69	34	0.6231294383466939	0
rfr_0_83	83	34	0.625416655059986	0
rfr_0_97	97	34	0.625801423638744	0
rfr_0_13	13	35	0.6109217532411151	0
rfr_0_27	27	35	0.6166031193053583	0
rfr_0_41	41	35	0.6192378743282293	0
rfr_0_55	55	35	0.6193168392024494	0
rfr_0_69	69	35	0.616777359127924	0
rfr_0_83	83	35	0.6187885025791353	0
rfr_0_97	97	35	0.6192176284940223	0
rfr_0_13	13	36	0.6060174603892436	0
rfr_0_27	27	36	0.6151754970925799	0
rfr_0_41	41	36	0.6177699805031241	0
rfr_0_55	55	36	0.61742959558434	0
rfr_0_69	69	36	0.6152008368172166	0
rfr_0_83	83	36	0.6170930947033143	0
rfr_0_97	97	36	0.6174755511821728	0
rfr_0_13	13	37	0.6008234302883664	0
rfr_0_27	27	37	0.6082796820829515	0
rfr_0_41	41	37	0.6103705107325512	0
rfr_0_55	55	37	0.6103267188682596	0
rfr_0_69	69	37	0.6083699993756242	0
rfr_0_83	83	37	0.6099448850939646	0
rfr_0_97	97	37	0.6103721911346665	0
rfr_0_13	13	38	0.6073974951039582	0
rfr_0_27	27	38	0.6162876777286793	0
rfr_0_41	41	38	0.6191382253292136	0
rfr_0_55	55	38	0.6186232796067612	0
rfr_0_69	69	38	0.6162289064301409	0
rfr_0_83	83	38	0.6184269153316708	0
rfr_0_97	97	38	0.6187596894044385	0
rfr_0_13	13	39	0.6020713176419012	0
rfr_0_27	27	39	0.6092474692174974	0
rfr_0_41	41	39	0.6116251739917806	0
rfr_0_55	55	39	0.6113648689621205	0
rfr_0_69	69	39	0.6092458716816138	0
rfr_0_83	83	39	0.6111729893248642	0
rfr_0_97	97	39	0.61150574579015	0
rfr_0_13	13	40	0.6054438390223524	0
rfr_0_27	27	40	0.613823325196452	0
rfr_0_41	41	40	0.616944110136427	0
rfr_0_55	55	40	0.6164447499061214	0
rfr_0_69	69	40	0.6137995514220433	0
rfr_0_83	83	40	0.6163546988806416	0
rfr_0_97	97	40	0.6165439003216253	0
rfr_0_13	13	41	0.6000829524435756	0
rfr_0_27	27	41	0.6067943514996734	0
rfr_0_41	41	41	0.6094100631018667	0
rfr_0_55	55	41	0.6092017079977139	0
rfr_0_69	69	41	0.6068166285443659	0
rfr_0_83	83	41	0.6090903553796938	0
rfr_0_97	97	41	0.6092839393579892	0
rfr_0_13	13	42	0.6183149922879421	0
rfr_0_27	27	42	0.6246446304634841	0
rfr_0_41	41	42	0.6272076631573398	0
rfr_0_55	55	42	0.6299816827259241	0
rfr_0_69	69	42	0.6247699642591632	0
rfr_0_83	83	42	0.6269682363572808	0
rfr_0_97	97	42	0.6294626078370371	0
rfr_0_13	13	43	0.6136236956617298	0
rfr_0_27	27	43	0.61855799473515	0
rfr_0_41	41	43	0.620719232956812	0
rfr_0_55	55	43	0.6235891043463342	0
rfr_0_69	69	43	0.618687465265841	0
rfr_0_83	83	43	0.6206672916921787	0
rfr_0_97	97	43	0.6232180451717564	0
rfr_0_13	13	44	0.6147878577986295	0
rfr_0_27	27	44	0.6214805101578452	0
rfr_0_41	41	44	0.6237893916591359	0
rfr_0_55	55	44	0.6265814730614637	0
rfr_0_69	69	44	0.6216592012107212	0
rfr_0_83	83	44	0.6234913090514522	0
rfr_0_97	97	44	0.6260322645075517	0
rfr_0_13	13	45	0.6099455277167335	0
rfr_0_27	27	45	0.6151376414563757	0
rfr_0_41	41	45	0.6171245469632345	0
rfr_0_55	55	45	0.6200368782210546	0
rfr_0_69	69	45	0.6153304528191046	0
rfr_0_83	83	45	0.6170096610023401	0
rfr_0_97	97	45	0.61961384349055	0
rfr_0_13	13	46	0.6153829879536673	0
rfr_0_27	27	46	0.621668322565593	0
rfr_0_41	41	46	0.6241960244721749	0
rfr_0_55	55	46	0.6269210107881498	0
rfr_0_69	69	46	0.621825325927319	0
rfr_0_83	83	46	0.6238677722212036	0
rfr_0_97	97	46	0.6264511609549057	0
rfr_0_13	13	47	0.6104618981488947	0
rfr_0_27	27	47	0.6152472272616369	0
rfr_0_41	41	47	0.6174222416366644	0
rfr_0_55	55	47	0.6202478864040661	0
rfr_0_69	69	47	0.6154077791383148	0
rfr_0_83	83	47	0.617277834253833	0
rfr_0_97	97	47	0.6199059237813093	0
rfr_0_13	13	48	0.613951933245744	0
rfr_0_27	27	48	0.6210196584308203	0
rfr_0_41	41	48	0.6232550476533185	0
rfr_0_55	55	48	0.6262179062899447	0
rfr_0_69	69	48	0.6211919174203264	0
rfr_0_83	83	48	0.6230410133054081	0
rfr_0_97	97	48	0.6256340281114074	0
rfr_0_13	13	49	0.6089515498929979	0
rfr_0_27	27	49	0.6145554626124463	0
rfr_0_41	41	49	0.6164069329374229	0
rfr_0_55	55	49	0.6194999079914227	0
rfr_0_69	69	49	0.6147284297560416	0
rfr_0_83	83	49	0.6163888592704106	0
rfr_0_97	97	49	0.6190231732525626	0
rfr_0_13	13	50	0.6043075040153292	0
rfr_0_27	27	50	0.6133819168242365	0
rfr_0_41	41	50	0.615027266125039	0
rfr_0_55	55	50	0.6180458081026876	0
rfr_0_69	69	50	0.6134379901865171	0
rfr_0_83	83	50	0.6148890086416623	0
rfr_0_97	97	50	0.61756639838531	0
rfr_0_13	13	51	0.5989190835061453	0
rfr_0_27	27	51	0.6064637879029696	0
rfr_0_41	41	51	0.6077149100800565	0
rfr_0_55	55	51	0.6108466289442991	0
rfr_0_69	69	51	0.6065429865803178	0
rfr_0_83	83	51	0.6077677858940433	0
rfr_0_97	97	51	0.6104868624850197	0
rfr_0_13	13	52	0.6058038061275655	0
rfr_0_27	27	52	0.6146404589792531	0
rfr_0_41	41	52	0.6164375388391714	0
rfr_0_55	55	52	0.619365499049216	0
rfr_0_69	69	52	0.6146399289597592	0
rfr_0_83	83	52	0.6162943083802053	0
rfr_0_97	97	52	0.6189539713287708	0
rfr_0_13	13	53	0.6002854386393424	0
rfr_0_27	27	53	0.6075854294149381	0
rfr_0_41	41	53	0.6090127235143482	0
rfr_0_55	55	53	0.6120223298081833	0
rfr_0_69	69	53	0.6076013586108326	0
rfr_0_83	83	53	0.6090695601886422	0
rfr_0_97	97	53	0.611734902988486	0
rfr_0_13	13	54	0.603506330168645	0
rfr_0_27	27	54	0.6116744689783485	0
rfr_0_41	41	54	0.6135810164820666	0
rfr_0_55	55	54	0.6167505435028814	0
rfr_0_69	69	54	0.611727804968974	0
rfr_0_83	83	54	0.6135902633058379	0
rfr_0_97	97	54	0.6163228730699583	0
rfr_0_13	13	55	0.5978925434130129	0
rfr_0_27	27	55	0.6045555941855056	0
rfr_0_41	41	55	0.6060594686100509	0
rfr_0_55	55	55	0.609346446691654	0
rfr_0_69	69	55	0.6046132186733124	0
rfr_0_83	83	55	0.6062797260340236	0
rfr_0_97	97	55	0.6090198350294369	0
rfr_0_13	13	56	0.6223449759117968	0
rfr_0_27	27	56	0.630677924875746	0
rfr_0_41	41	56	0.6304628695107701	0
rfr_0_55	55	56	0.6309031286283555	0
rfr_0_69	69	56	0.6308166419713452	0
rfr_0_83	83	56	0.630283393626762	0
rfr_0_97	97	56	0.63101292762895	0
rfr_0_13	13	57	0.6178087346062446	0
rfr_0_27	27	57	0.6245805126333104	0
rfr_0_41	41	57	0.6240421404043832	0
rfr_0_55	55	57	0.624633495751473	0
rfr_0_69	69	57	0.6247317868592437	0
rfr_0_83	83	57	0.623987377923696	0
rfr_0_97	97	57	0.6247553346370794	0
rfr_0_13	13	58	0.6187219164798754	0
rfr_0_27	27	58	0.627546315955581	0
rfr_0_41	41	58	0.627108358744083	0
rfr_0_55	55	58	0.627582385096071	0
rfr_0_69	69	58	0.6277564962617742	0
rfr_0_83	83	58	0.6268741685949073	0
rfr_0_97	97	58	0.6276484140642833	0
rfr_0_13	13	59	0.6140537912645583	0
rfr_0_27	27	59	0.6211929488129986	0
rfr_0_41	41	59	0.6205050405617627	0
rfr_0_55	55	59	0.6211552272389165	0
rfr_0_69	69	59	0.6214260846025723	0
rfr_0_83	83	59	0.620395243518888	0
rfr_0_97	97	59	0.6212090184647077	0
rfr_0_13	13	60	0.6192858143642849	0
rfr_0_27	27	60	0.6276959172991463	0
rfr_0_41	41	60	0.6274128637928309	0
rfr_0_55	55	60	0.6278035418095592	0
rfr_0_69	69	60	0.6278697424673214	0
rfr_0_83	83	60	0.6271351834276577	0
rfr_0_97	97	60	0.6279951834401404	0
rfr_0_13	13	61	0.6145147691035004	0
rfr_0_27	27	61	0.6212649084166189	0
rfr_0_41	41	61	0.6207101752763904	0
rfr_0_55	55	61	0.6212556987512192	0
rfr_0_69	69	61	0.6214521621650688	0
rfr_0_83	83	61	0.6205542731293969	0
rfr_0_97	97	61	0.6214384129251181	0
rfr_0_13	13	62	0.6177419004282871	0
rfr_0_27	27	62	0.6269689177999712	0
rfr_0_41	41	62	0.6264070033652631	0
rfr_0_55	55	62	0.6271232699974353	0
rfr_0_69	69	62	0.6271948919807886	0
rfr_0_83	83	62	0.6262500472459884	0
rfr_0_97	97	62	0.627149412450204	0
rfr_0_13	13	63	0.6128916765924654	0
rfr_0_27	27	63	0.6204807846319058	0
rfr_0_41	41	63	0.6196162373597719	0
rfr_0_55	55	63	0.6205215200523516	0
rfr_0_69	69	63	0.6207150896541549	0
rfr_0_83	83	63	0.6195933300328436	0
rfr_0_97	97	63	0.6205184407253289	0
rfr_0_13	13	64	0.6082928517177595	0
rfr_0_27	27	64	0.6194167021844886	0
rfr_0_41	41	64	0.6186820865301548	0
rfr_0_55	55	64	0.619151490254194	0
rfr_0_69	69	64	0.6195826844367126	0
rfr_0_83	83	64	0.6185827865434883	0
rfr_0_97	97	64	0.6192656421125593	0
rfr_0_13	13	65	0.6030982106932803	0
rfr_0_27	27	65	0.6125333761108889	0
rfr_0_41	41	65	0.6114737585304696	0
rfr_0_55	55	65	0.6121091501114835	0
rfr_0_69	69	65	0.6127371941506736	0
rfr_0_83	83	65	0.6115013019709046	0
rfr_0_97	97	65	0.6122055585577806	0
rfr_0_13	13	66	0.6100761321806846	0
rfr_0_27	27	66	0.6208858319392342	0
rfr_0_41	41	66	0.620035020400359	0
rfr_0_55	55	66	0.6205887241864115	0
rfr_0_69	69	66	0.6209691666610606	0
rfr_0_83	83	66	0.6198960709364869	0
rfr_0_97	97	66	0.6207687234819868	0
rfr_0_13	13	67	0.6047521417613709	0
rfr_0_27	27	67	0.6138512110539294	0
rfr_0_41	41	67	0.6127106094245072	0
rfr_0_55	55	67	0.6133989181279824	0
rfr_0_69	69	67	0.6139611963458346	0
rfr_0_83	83	67	0.6127062682753441	0
rfr_0_97	97	67	0.6135649806779794	0
rfr_0_13	13	68	0.6074981011161573	0
rfr_0_27	27	68	0.6179642459068839	0
rfr_0_41	41	68	0.6172956071386975	0
rfr_0_55	55	68	0.6180513713788649	0
rfr_0_69	69	68	0.6181157275594946	0
rfr_0_83	83	68	0.6172946773570496	0
rfr_0_97	97	68	0.6181691064008179	0
rfr_0_13	13	69	0.6020425975369981	0
rfr_0_27	27	69	0.6108371639373911	0
rfr_0_41	41	69	0.6098565499191793	0
rfr_0_55	55	69	0.6107921806393123	0
rfr_0_69	69	69	0.611004977335628	0
rfr_0_83	83	69	0.6100021315930046	0
rfr_0_97	97	69	0.6108720953830902	0
rfr_0_13	13	70	0.6201650987659892	0
rfr_0_27	27	70	0.6264433876704414	0
rfr_0_41	41	70	0.6295971926548358	0
rfr_0_55	55	70	0.629435744490894	0
rfr_0_69	69	70	0.626746108519551	0
rfr_0_83	83	70	0.629632080881998	0
rfr_0_97	97	70	0.6296403381121485	0
rfr_0_13	13	71	0.6156650613947146	0
rfr_0_27	27	71	0.6204067777408974	0
rfr_0_41	41	71	0.6230991138567681	0
rfr_0_55	55	71	0.6231638340705432	0
rfr_0_69	69	71	0.6207074436784821	0
rfr_0_83	83	71	0.6232364854404087	0
rfr_0_97	97	71	0.6233582195912686	0
rfr_0_13	13	72	0.6165400349700034	0
rfr_0_27	27	72	0.6233369479366506	0
rfr_0_41	41	72	0.6262632845839026	0
rfr_0_55	55	72	0.6261333977692716	0
rfr_0_69	69	72	0.6236947804449697	0
rfr_0_83	83	72	0.6262428106101401	0
rfr_0_97	97	72	0.6263003412417467	0
rfr_0_13	13	73	0.6119051889836182	0
rfr_0_27	27	73	0.6170399335616346	0
rfr_0_41	41	73	0.6195864817802106	0
rfr_0_55	55	73	0.6197096408890792	0
rfr_0_69	69	73	0.6174052085780426	0
rfr_0_83	83	73	0.619666892853612	0
rfr_0_97	97	73	0.619843093705713	0
rfr_0_13	13	74	0.6171863861224753	0
rfr_0_27	27	74	0.6234408108519862	0
rfr_0_41	41	74	0.6265832543903587	0
rfr_0_55	55	74	0.626337411695761	0
rfr_0_69	69	74	0.6237755724551806	0
rfr_0_83	83	74	0.6265045426678864	0
rfr_0_97	97	74	0.6266151912068159	0
rfr_0_13	13	75	0.6124485243000457	0
rfr_0_27	27	75	0.6170597035815013	0
rfr_0_41	41	75	0.6197965401672945	0
rfr_0_55	55	75	0.6197790462596593	0
rfr_0_69	69	75	0.6173930720537023	0
rfr_0_83	83	75	0.6198166556769615	0
rfr_0_97	97	75	0.62002521599655	0
rfr_0_13	13	76	0.6156864700076288	0
rfr_0_27	27	76	0.62285471451016	0
rfr_0_41	41	76	0.6257332087213658	0
rfr_0_55	55	76	0.6257787690463907	0
rfr_0_69	69	76	0.6232398069236872	0
rfr_0_83	83	76	0.6257853677792616	0
rfr_0_97	97	76	0.625902984195337	0
rfr_0_13	13	77	0.6109255687084844	0
rfr_0_27	27	77	0.616488528140121	0
rfr_0_41	41	77	0.6189208806933657	0
rfr_0_55	55	77	0.6192274800683135	0
rfr_0_69	69	77	0.6168664406221939	0
rfr_0_83	83	77	0.6190842984957191	0
rfr_0_97	97	77	0.6193006913906468	0
rfr_0_13	13	78	0.6060240483855743	0
rfr_0_27	27	78	0.6150341166330495	0
rfr_0_41	41	78	0.6173768241550553	0
rfr_0_55	55	78	0.617319758179723	0
rfr_0_69	69	78	0.6153121300012833	0
rfr_0_83	83	78	0.6174648962944191	0
rfr_0_97	97	78	0.6175779625571016	0
rfr_0_13	13	79	0.6008272790188743	0
rfr_0_27	27	79	0.6081640919151176	0
rfr_0_41	41	79	0.6100507535559812	0
rfr_0_55	55	79	0.6102365807036738	0
rfr_0_69	69	79	0.6084598574798876	0
rfr_0_83	83	79	0.6102432597511358	0
rfr_0_97	97	79	0.6104559781713172	0
rfr_0_13	13	80	0.6074040721364055	0
rfr_0_27	27	80	0.616146532557515	0
rfr_0_41	41	80	0.6187457232802963	0
rfr_0_55	55	80	0.6185136249958877	0
rfr_0_69	69	80	0.6163400143977251	0
rfr_0_83	83	80	0.6187980981626646	0
rfr_0_97	97	80	0.6188619303441802	0
rfr_0_13	13	81	0.6020751598677108	0
rfr_0_27	27	81	0.6091320744073698	0
rfr_0_41	41	81	0.6113059572333943	0
rfr_0_55	55	81	0.6112748831390824	0
rfr_0_69	69	81	0.6093355779176564	0
rfr_0_83	83	81	0.6114708597022186	0
rfr_0_97	97	81	0.6115893912192264	0
rfr_0_13	13	82	0.6054504160547995	0
rfr_0_27	27	82	0.6136821800252876	0
rfr_0_41	41	82	0.6165516080875095	0
rfr_0_55	55	82	0.6163350952952478	0
rfr_0_69	69	82	0.6139106593896274	0
rfr_0_83	83	82	0.6167258817116354	0
rfr_0_97	97	82	0.616646141261367	0
rfr_0_13	13	83	0.6000867946693853	0
rfr_0_27	27	83	0.606678956689546	0
rfr_0_41	41	83	0.6090908463434807	0
rfr_0_55	55	83	0.6091117221746756	0
rfr_0_69	69	83	0.6069063347804085	0
rfr_0_83	83	83	0.6093882257570482	0
rfr_0_97	97	83	0.6093675847870657	0
rfr_0_13	13	84	0.6183111356078442	0
rfr_0_27	27	84	0.624629067905448	0
rfr_0_41	41	84	0.6270457725231788	0
rfr_0_55	55	84	0.6295356737266152	0
rfr_0_69	69	84	0.6248076117131213	0
rfr_0_83	83	84	0.6271379945218113	0
rfr_0_97	97	84	0.6299492196782863	0
rfr_0_13	13	85	0.6136198113755565	0
rfr_0_27	27	85	0.6185493427976678	0
rfr_0_41	41	85	0.620623824268016	0
rfr_0_55	55	85	0.6232577528872574	0
rfr_0_69	69	85	0.6187097702905128	0
rfr_0_83	83	85	0.620776646796981	0
rfr_0_97	97	85	0.623580580616454	0
rfr_0_13	13	86	0.6147839885627215	0
rfr_0_27	27	86	0.621464896934335	0
rfr_0_41	41	86	0.6236269739737208	0
rfr_0_55	55	86	0.6261340120349659	0
rfr_0_69	69	86	0.6216969712297549	0
rfr_0_83	83	86	0.6236616198807738	0
rfr_0_97	97	86	0.6265204605626287	0
rfr_0_13	13	87	0.6099416310041104	0
rfr_0_27	27	87	0.615128961839968	0
rfr_0_41	41	87	0.6170288330468541	0
rfr_0_55	55	87	0.6197044667159091	0
rfr_0_69	69	87	0.6153528292011013	0
rfr_0_83	83	87	0.6171193659515322	0
rfr_0_97	97	87	0.6199775387438511	0
rfr_0_13	13	88	0.615379120462002	0
rfr_0_27	27	88	0.621652716380489	0
rfr_0_41	41	88	0.6240336800042863	0
rfr_0_55	55	88	0.6264737514760736	0
rfr_0_69	69	88	0.6218630789197133	0
rfr_0_83	83	88	0.6240380062747872	0
rfr_0_97	97	88	0.6269391369323017	0
rfr_0_13	13	89	0.6104580030929581	0
rfr_0_27	27	89	0.6152385513353664	0
rfr_0_41	41	89	0.6173265684130333	0
rfr_0_55	55	89	0.6199156162235955	0
[truncated: 190,081 more rows]
