# Supplementary material for: The effects of mismatched train and test data cleaning pipelines on regression models: lessons for practice
Source: PeerJ Comput Sci. 2025 Apr 2;11:e2793. doi: 10.7717/peerj-cs.2793 (PMC12190241; doi:10.7717/peerj-cs.2793)
Supplement: Supplemental Information 1 [file peerj-cs-11-2793-s001.zip › mismatched_data_cleaning-main/analysis/airbnb_xgb_results.csv]

model	train_cleaning	test_cleaning	score	train_test_split
xgb_0_0	0	0	0.6678420232510116	0
xgb_0_14	14	0	0.6599975372599058	0
xgb_0_28	28	0	0.6611220169865564	0
xgb_0_42	42	0	0.6585847999774949	0
xgb_0_56	56	0	0.6589213390820589	0
xgb_0_70	70	0	0.6562136461098738	0
xgb_0_84	84	0	0.6581973351816078	0
xgb_0_0	0	1	0.6614943510284441	0
xgb_0_14	14	1	0.6560239504351362	0
xgb_0_28	28	1	0.657531949691098	0
xgb_0_42	42	1	0.6545434586298207	0
xgb_0_56	56	1	0.6550594770032643	0
xgb_0_70	70	1	0.6517764796697807	0
xgb_0_84	84	1	0.6544358439971221	0
xgb_0_0	0	2	0.6635540017765805	0
xgb_0_14	14	2	0.6560018027911403	0
xgb_0_28	28	2	0.656743849421288	0
xgb_0_42	42	2	0.6539623912648602	0
xgb_0_56	56	2	0.6554426465216387	0
xgb_0_70	70	2	0.6516669310793531	0
xgb_0_84	84	2	0.6538632626206783	0
xgb_0_0	0	3	0.6571323109350735	0
xgb_0_14	14	3	0.6519747199949705	0
xgb_0_28	28	3	0.6530400541469057	0
xgb_0_42	42	3	0.6498091940586691	0
xgb_0_56	56	3	0.6515300347992435	0
xgb_0_70	70	3	0.6471117876386956	0
xgb_0_84	84	3	0.6500318278502769	0
xgb_0_0	0	4	0.6641580780047875	0
xgb_0_14	14	4	0.6561778196736507	0
xgb_0_28	28	4	0.6574680838879605	0
xgb_0_42	42	4	0.6547428368968305	0
xgb_0_56	56	4	0.655552639380433	0
xgb_0_70	70	4	0.6523588876447003	0
xgb_0_84	84	4	0.6546041966792318	0
xgb_0_0	0	5	0.6577048253411311	0
xgb_0_14	14	5	0.6520824363144335	0
xgb_0_28	28	5	0.6536752604004927	0
xgb_0_42	42	5	0.6505669413920808	0
xgb_0_56	56	5	0.6515525881328843	0
xgb_0_70	70	5	0.6477762995976856	0
xgb_0_84	84	5	0.6507152262359029	0
xgb_0_0	0	6	0.6633637126522696	0
xgb_0_14	14	6	0.6553417248540241	0
xgb_0_28	28	6	0.6568879878928049	0
xgb_0_42	42	6	0.6536094103964369	0
xgb_0_56	56	6	0.6547013790023672	0
xgb_0_70	70	6	0.6517573674442778	0
xgb_0_84	84	6	0.6538774905739744	0
xgb_0_0	0	7	0.6568253859315395	0
xgb_0_14	14	7	0.6512241063222513	0
xgb_0_28	28	7	0.6531993953637565	0
xgb_0_42	42	7	0.6494355518167645	0
xgb_0_56	56	7	0.6507077111614543	0
xgb_0_70	70	7	0.647166720858481	0
xgb_0_84	84	7	0.6500055034301981	0
xgb_0_0	0	8	0.6550259886918639	0
xgb_0_14	14	8	0.6509040611146429	0
xgb_0_28	28	8	0.6505274218980026	0
xgb_0_42	42	8	0.64722403684603	0
xgb_0_56	56	8	0.6499973121281204	0
xgb_0_70	70	8	0.6455673857108253	0
xgb_0_84	84	8	0.6492041097040667	0
xgb_0_0	0	9	0.6480074625325631	0
xgb_0_14	14	9	0.6467555113088792	0
xgb_0_28	28	9	0.64647378581433	0
xgb_0_42	42	9	0.6427128182821011	0
xgb_0_56	56	9	0.64594345131584	0
xgb_0_70	70	9	0.6406576570494463	0
xgb_0_84	84	9	0.6451110163105525	0
xgb_0_0	0	10	0.6562529066915604	0
xgb_0_14	14	10	0.6516543751290425	0
xgb_0_28	28	10	0.6521558024757936	0
xgb_0_42	42	10	0.6488094425550772	0
xgb_0_56	56	10	0.6504828422753763	0
xgb_0_70	70	10	0.6471607360544274	0
xgb_0_84	84	10	0.6506430646316712	0
xgb_0_0	0	11	0.6492326797720442	0
xgb_0_14	14	11	0.6473388411930482	0
xgb_0_28	28	11	0.6480676357550437	0
xgb_0_42	42	11	0.6443281702498552	0
xgb_0_56	56	11	0.646219353219769	0
xgb_0_70	70	11	0.6423299929093232	0
xgb_0_84	84	11	0.6465606664868553	0
xgb_0_0	0	12	0.6543296715373673	0
xgb_0_14	14	12	0.6492819488681428	0
xgb_0_28	28	12	0.6494107723415563	0
xgb_0_42	42	12	0.6464179928948807	0
xgb_0_56	56	12	0.6481976571657373	0
xgb_0_70	70	12	0.6449387909963527	0
xgb_0_84	84	12	0.6485474330974406	0
xgb_0_0	0	13	0.647372146055881	0
xgb_0_14	14	13	0.6450073168411914	0
xgb_0_28	28	13	0.645469001323077	0
xgb_0_42	42	13	0.6419641539553004	0
xgb_0_56	56	13	0.644002916225128	0
xgb_0_70	70	13	0.6401471805286556	0
xgb_0_84	84	13	0.6445172960581613	0
xgb_0_0	0	14	0.6254344858300697	0
xgb_0_14	14	14	0.6502243451441417	0
xgb_0_28	28	14	0.6547487691769014	0
xgb_0_42	42	14	0.6500872959539612	0
xgb_0_56	56	14	0.6490280430407663	0
xgb_0_70	70	14	0.6485052595984004	0
xgb_0_84	84	14	0.6507276206747968	0
xgb_0_0	0	15	0.6205276582579136	0
xgb_0_14	14	15	0.6449182604093292	0
xgb_0_28	28	15	0.6497581014262843	0
xgb_0_42	42	15	0.6448436953204717	0
xgb_0_56	56	15	0.6439555799561001	0
xgb_0_70	70	15	0.6429981877533153	0
xgb_0_84	84	15	0.6455367237897838	0
xgb_0_0	0	16	0.6218626752781669	0
xgb_0_14	14	16	0.646654882074458	0
xgb_0_28	28	16	0.6518306826274771	0
xgb_0_42	42	16	0.6463559691648709	0
xgb_0_56	56	16	0.645349263764562	0
xgb_0_70	70	16	0.6449450702707661	0
xgb_0_84	84	16	0.647045857987889	0
xgb_0_0	0	17	0.6166882896666102	0
xgb_0_14	14	17	0.6410832292916302	0
xgb_0_28	28	17	0.6466225154181449	0
xgb_0_42	42	17	0.6408175779294712	0
xgb_0_56	56	17	0.6398898211736502	0
xgb_0_70	70	17	0.6393112180449334	0
xgb_0_84	84	17	0.6415235274421858	0
xgb_0_0	0	18	0.6225786567552346	0
xgb_0_14	14	18	0.6475661318733974	0
xgb_0_28	28	18	0.6524481480975088	0
xgb_0_42	42	18	0.6473145881061023	0
xgb_0_56	56	18	0.6462367480143868	0
xgb_0_70	70	18	0.645986757176843	0
xgb_0_84	84	18	0.6477874024059614	0
xgb_0_0	0	19	0.6173376938579869	0
xgb_0_14	14	19	0.6419309668360735	0
xgb_0_28	28	19	0.6471503607942395	0
xgb_0_42	42	19	0.6417523501695181	0
xgb_0_56	56	19	0.6407042831066114	0
xgb_0_70	70	19	0.6402178500742096	0
xgb_0_84	84	19	0.6421926223348233	0
xgb_0_0	0	20	0.6209475007960461	0
xgb_0_14	14	20	0.6463464911047987	0
xgb_0_28	28	20	0.6520448743510198	0
xgb_0_42	42	20	0.6463251276231107	0
xgb_0_56	56	20	0.6455749875341106	0
xgb_0_70	70	20	0.6451191813525594	0
xgb_0_84	84	20	0.6471294076788545	0
xgb_0_0	0	21	0.6156157196274852	0
xgb_0_14	14	21	0.640618039880148	0
xgb_0_28	28	21	0.6467397079915032	0
xgb_0_42	42	21	0.6407020220985401	0
xgb_0_56	56	21	0.6400019913886146	0
xgb_0_70	70	21	0.6394678125165334	0
xgb_0_84	84	21	0.6415155356901886	0
xgb_0_0	0	22	0.6108555571473689	0
xgb_0_14	14	22	0.6373777399035268	0
xgb_0_28	28	22	0.6417466946167081	0
xgb_0_42	42	22	0.6365862541659247	0
xgb_0_56	56	22	0.636967712710059	0
xgb_0_70	70	22	0.6348184404767121	0
xgb_0_84	84	22	0.6381779535862293	0
xgb_0_0	0	23	0.6050549033170758	0
xgb_0_14	14	23	0.6310860576382509	0
xgb_0_28	28	23	0.635765198425401	0
xgb_0_42	42	23	0.6302406334804562	0
xgb_0_56	56	23	0.6307984682143268	0
xgb_0_70	70	23	0.6284412262419079	0
xgb_0_84	84	23	0.6319415912985799	0
xgb_0_0	0	24	0.6140485528521065	0
xgb_0_14	14	24	0.6398956416726809	0
xgb_0_28	28	24	0.6434456967915801	0
xgb_0_42	42	24	0.6385486431432339	0
xgb_0_56	56	24	0.6392012320159621	0
xgb_0_70	70	24	0.6373117609394099	0
xgb_0_84	84	24	0.6400623068644626	0
xgb_0_0	0	25	0.6081770861031444	0
xgb_0_14	14	25	0.6335568496711399	0
xgb_0_28	28	25	0.6373263800478421	0
xgb_0_42	42	25	0.6321669207953688	0
xgb_0_56	56	25	0.6329759507008987	0
xgb_0_70	70	25	0.6308108148267491	0
xgb_0_84	84	25	0.6337323477360721	0
xgb_0_0	0	26	0.6107580152532801	0
xgb_0_14	14	26	0.6377092144134695	0
xgb_0_28	28	26	0.6428953480738939	0
xgb_0_42	42	26	0.6367644436279892	0
xgb_0_56	56	26	0.6377070475067483	0
xgb_0_70	70	26	0.6360871001464153	0
xgb_0_84	84	26	0.6385427849824343	0
xgb_0_0	0	27	0.6048635520285319	0
xgb_0_14	14	27	0.6312362991795273	0
xgb_0_28	28	27	0.636775356565703	0
xgb_0_42	42	27	0.6302282323800039	0
xgb_0_56	56	27	0.6314135188360281	0
xgb_0_70	70	27	0.6296904108773231	0
xgb_0_84	84	27	0.6321499481052353	0
xgb_0_0	0	28	0.6233305121023613	0
xgb_0_14	14	28	0.6490894445355404	0
xgb_0_28	28	28	0.6548599451959785	0
xgb_0_42	42	28	0.6498587603591592	0
xgb_0_56	56	28	0.647951436628175	0
xgb_0_70	70	28	0.6476589200962998	0
xgb_0_84	84	28	0.6497793157874288	0
xgb_0_0	0	29	0.6184922778133102	0
xgb_0_14	14	29	0.6438530562087876	0
xgb_0_28	28	29	0.6498328389925531	0
xgb_0_42	42	29	0.6446261832748115	0
xgb_0_56	56	29	0.6429499948911073	0
xgb_0_70	70	29	0.6422619920013325	0
xgb_0_84	84	29	0.6446803106238532	0
xgb_0_0	0	30	0.6197898329901534	0
xgb_0_14	14	30	0.6455597802651944	0
xgb_0_28	28	30	0.6519827516581108	0
xgb_0_42	42	30	0.6461691576233172	0
xgb_0_56	56	30	0.644307914935348	0
xgb_0_70	70	30	0.644120691371958	0
xgb_0_84	84	30	0.6461262416256266	0
xgb_0_0	0	31	0.6146815971106279	0
xgb_0_14	14	31	0.6400547512825006	0
xgb_0_28	28	31	0.6467356528191288	0
xgb_0_42	42	31	0.6406388974148205	0
xgb_0_56	56	31	0.6389163914535163	0
xgb_0_70	70	31	0.6385937683497875	0
xgb_0_84	84	31	0.6406918861316084	0
xgb_0_0	0	32	0.6205167135903236	0
xgb_0_14	14	32	0.6464558350766642	0
xgb_0_28	28	32	0.6525991052341028	0
xgb_0_42	42	32	0.6471033524568166	0
xgb_0_56	56	32	0.6451825216586955	0
xgb_0_70	70	32	0.6451444118610444	0
xgb_0_84	84	32	0.646850954224687	0
xgb_0_0	0	33	0.6153373460146405	0
xgb_0_14	14	33	0.6408833050521509	0
xgb_0_28	28	33	0.6472581657735961	0
xgb_0_42	42	33	0.6415439651634558	0
xgb_0_56	56	33	0.6397141793850505	0
xgb_0_70	70	33	0.6394767814063391	0
xgb_0_84	84	33	0.6413403916563369	0
xgb_0_0	0	34	0.6188228445353148	0
xgb_0_14	14	34	0.6452753201530325	0
xgb_0_28	28	34	0.6522074218789016	0
xgb_0_42	42	34	0.6461576555554844	0
xgb_0_56	56	34	0.6445632585237415	0
xgb_0_70	70	34	0.6443142181863423	0
xgb_0_84	84	34	0.6462393697656288	0
xgb_0_0	0	35	0.6136191674492002	0
xgb_0_14	14	35	0.6396739894567287	0
xgb_0_28	28	35	0.6469238259955526	0
xgb_0_42	42	35	0.640603725144262	0
xgb_0_56	56	35	0.6391185316340386	0
xgb_0_70	70	35	0.6388338643250836	0
xgb_0_84	84	35	0.6407735987132145	0
xgb_0_0	0	36	0.6090650421251222	0
xgb_0_14	14	36	0.6364050618797148	0
xgb_0_28	28	36	0.6421851805264112	0
xgb_0_42	42	36	0.636557017478832	0
xgb_0_56	56	36	0.6359719123428664	0
xgb_0_70	70	36	0.6342022437946231	0
xgb_0_84	84	36	0.6373735572871608	0
xgb_0_0	0	37	0.6033459866909103	0
xgb_0_14	14	37	0.6301844739149043	0
xgb_0_28	28	37	0.6361802660916717	0
xgb_0_42	42	37	0.6302283777594475	0
xgb_0_56	56	37	0.6298725688496201	0
xgb_0_70	70	37	0.627945462819508	0
xgb_0_84	84	37	0.6312349713617359	0
xgb_0_0	0	38	0.6122936180497154	0
xgb_0_14	14	38	0.638921916960963	0
xgb_0_28	28	38	0.6438142669779773	0
xgb_0_42	42	38	0.6384911355455	0
xgb_0_56	56	38	0.6382139357867384	0
xgb_0_70	70	38	0.6366755096082011	0
xgb_0_84	84	38	0.6392171822468213	0
xgb_0_0	0	39	0.6064991145372725	0
xgb_0_14	14	39	0.6326427452669001	0
xgb_0_28	28	39	0.6376632035439831	0
xgb_0_42	42	39	0.6321193374356702	0
xgb_0_56	56	39	0.6320477590889502	0
xgb_0_70	70	39	0.6302879530494221	0
xgb_0_84	84	39	0.6329763543165479	0
xgb_0_0	0	40	0.6088459534639956	0
xgb_0_14	14	40	0.6368398501640395	0
xgb_0_28	28	40	0.6434605682603369	0
xgb_0_42	42	40	0.6368177227755077	0
xgb_0_56	56	40	0.636692776168158	0
xgb_0_70	70	40	0.6355297378946997	0
xgb_0_84	84	40	0.6378421198104265	0
xgb_0_0	0	41	0.6030915271590074	0
xgb_0_14	14	41	0.6304967782909523	0
xgb_0_28	28	41	0.6373838194243088	0
xgb_0_42	42	41	0.6303632283927227	0
xgb_0_56	56	41	0.6305207336792581	0
xgb_0_70	70	41	0.6293192296984643	0
xgb_0_84	84	41	0.6316095499124393	0
xgb_0_0	0	42	0.6151713874824241	0
xgb_0_14	14	42	0.6464547260875868	0
xgb_0_28	28	42	0.6512161665161944	0
xgb_0_42	42	42	0.6508368448309956	0
xgb_0_56	56	42	0.6458493944797707	0
xgb_0_70	70	42	0.6450155440816477	0
xgb_0_84	84	42	0.649446259399288	0
xgb_0_0	0	43	0.610598856903645	0
xgb_0_14	14	43	0.6412330331285776	0
xgb_0_28	28	43	0.646344351006608	0
xgb_0_42	42	43	0.645660889931219	0
xgb_0_56	56	43	0.6408752354612308	0
xgb_0_70	70	43	0.6397094026347199	0
xgb_0_84	84	43	0.6443922950151442	0
xgb_0_0	0	44	0.6115970894820951	0
xgb_0_14	14	44	0.6429698618983499	0
xgb_0_28	28	44	0.6483832344021117	0
xgb_0_42	42	44	0.6472767329850719	0
xgb_0_56	56	44	0.6422772048924394	0
xgb_0_70	70	44	0.6415705430424594	0
xgb_0_84	84	44	0.6457588537355041	0
xgb_0_0	0	45	0.6067788935505104	0
xgb_0_14	14	45	0.6374979615470412	0
xgb_0_28	28	45	0.6433024583028841	0
xgb_0_42	42	45	0.6418187933172954	0
xgb_0_56	56	45	0.6369311668527196	0
xgb_0_70	70	45	0.6361494270182149	0
xgb_0_84	84	45	0.6403789434550395	0
xgb_0_0	0	46	0.6122612197534482	0
xgb_0_14	14	46	0.6438968311162122	0
xgb_0_28	28	46	0.6492688803230788	0
xgb_0_42	42	46	0.6482042894916846	0
xgb_0_56	56	46	0.6431672410100648	0
xgb_0_70	70	46	0.642676908583925	0
xgb_0_84	84	46	0.6466785840909727	0
xgb_0_0	0	47	0.6073319464014915	0
xgb_0_14	14	47	0.6383546405968114	0
xgb_0_28	28	47	0.644093120989712	0
xgb_0_42	42	47	0.6427004922841153	0
xgb_0_56	56	47	0.6377602549809889	0
xgb_0_70	70	47	0.6371052891703872	0
xgb_0_84	84	47	0.6412058283852371	0
xgb_0_0	0	48	0.6106942630674497	0
xgb_0_14	14	48	0.6426483820709563	0
xgb_0_28	28	48	0.6485608141741317	0
xgb_0_42	42	48	0.6471053174391931	0
xgb_0_56	56	48	0.6424897078812135	0
xgb_0_70	70	48	0.6416853479134816	0
xgb_0_84	84	48	0.6457166222101076	0
xgb_0_0	0	49	0.6057251782512664	0
xgb_0_14	14	49	0.6370256874470366	0
xgb_0_28	28	49	0.6433902267146684	0
xgb_0_42	42	49	0.6415625537474231	0
xgb_0_56	56	49	0.6370349165726299	0
xgb_0_70	70	49	0.6362496092913879	0
xgb_0_84	84	49	0.6402452524328246	0
xgb_0_0	0	50	0.6008533199795583	0
xgb_0_14	14	50	0.6337633483411731	0
xgb_0_28	28	50	0.6386927037847342	0
xgb_0_42	42	50	0.6375199194889737	0
xgb_0_56	56	50	0.6339640235113	0
xgb_0_70	70	50	0.6316171131298434	0
xgb_0_84	84	50	0.6369669725407676	0
xgb_0_0	0	51	0.5953953310438089	0
xgb_0_14	14	51	0.6275518874084225	0
xgb_0_28	28	51	0.6328504901487715	0
xgb_0_42	42	51	0.6312439059062156	0
xgb_0_56	56	51	0.6278926735043322	0
xgb_0_70	70	51	0.6254532592787955	0
xgb_0_84	84	51	0.6308669822235591	0
xgb_0_0	0	52	0.6039142401009674	0
xgb_0_14	14	52	0.636444444840418	0
xgb_0_28	28	52	0.6406437233696494	0
xgb_0_42	42	52	0.6396608763649454	0
xgb_0_56	56	52	0.6362602839843573	0
xgb_0_70	70	52	0.6340809370598497	0
xgb_0_84	84	52	0.6388684268186169	0
xgb_0_0	0	53	0.5983708508467368	0
xgb_0_14	14	53	0.6301894673604549	0
xgb_0_28	28	53	0.6346712304173339	0
xgb_0_42	42	53	0.6333546022379637	0
xgb_0_56	56	53	0.6301315907803147	0
xgb_0_70	70	53	0.6277836948057334	0
xgb_0_84	84	53	0.6326721537159286	0
xgb_0_0	0	54	0.6006111834228822	0
xgb_0_14	14	54	0.6344386885918057	0
xgb_0_28	28	54	0.6400061307186418	0
xgb_0_42	42	54	0.6376024652716898	0
xgb_0_56	56	54	0.6347291705507847	0
xgb_0_70	70	54	0.6329201299721843	0
xgb_0_84	84	54	0.6373769699653424	0
xgb_0_0	0	55	0.5950587865079022	0
xgb_0_14	14	55	0.6280712736562662	0
xgb_0_28	28	55	0.6340432590562921	0
xgb_0_42	42	55	0.6311422898548353	0
xgb_0_56	56	55	0.6285434555597962	0
xgb_0_70	70	55	0.6267460885255961	0
xgb_0_84	84	55	0.6311327566361064	0
xgb_0_0	0	56	0.6254344858300697	0
xgb_0_14	14	56	0.6502224612029607	0
xgb_0_28	28	56	0.6549037174133683	0
xgb_0_42	42	56	0.6502193898665719	0
xgb_0_56	56	56	0.6490658711416817	0
xgb_0_70	70	56	0.6484595924200203	0
xgb_0_84	84	56	0.650634990431904	0
xgb_0_0	0	57	0.6205276582579136	0
xgb_0_14	14	57	0.6449146205073069	0
xgb_0_28	28	57	0.6499180748259027	0
xgb_0_42	42	57	0.6449836388473023	0
xgb_0_56	56	57	0.6439906630027683	0
xgb_0_70	70	57	0.6429603642907754	0
xgb_0_84	84	57	0.6454344447827012	0
xgb_0_0	0	58	0.6218626752781669	0
xgb_0_14	14	58	0.646652992002168	0
xgb_0_28	28	58	0.6519861351283609	0
xgb_0_42	42	58	0.6464884929646577	0
xgb_0_56	56	58	0.6453872149734629	0
xgb_0_70	70	58	0.6448992544728622	0
xgb_0_84	84	58	0.6469529262886101	0
xgb_0_0	0	59	0.6166882896666102	0
xgb_0_14	14	59	0.6410795777713422	0
xgb_0_28	28	59	0.6467829994396077	0
xgb_0_42	42	59	0.6409579681444509	0
xgb_0_56	56	59	0.6399250162024982	0
xgb_0_70	70	59	0.6392732738530333	0
xgb_0_84	84	59	0.641420921968982	0
xgb_0_0	0	60	0.6225786567552346	0
xgb_0_14	14	60	0.6475642425773125	0
xgb_0_28	28	60	0.6526035367579652	0
xgb_0_42	42	60	0.647447057481702	0
xgb_0_56	56	60	0.6462746836376818	0
xgb_0_70	70	60	0.6459409601943336	0
xgb_0_84	84	60	0.647694508871391	0
xgb_0_0	0	61	0.6173376938579869	0
xgb_0_14	14	61	0.6419273167271838	0
xgb_0_28	28	61	0.647310782784853	0
xgb_0_42	42	61	0.6418926861203773	0
xgb_0_56	56	61	0.6407394645317529	0
xgb_0_70	70	61	0.6401799205486323	0
xgb_0_84	84	61	0.6420900565210487	0
xgb_0_0	0	62	0.6209475007960461	0
xgb_0_14	14	62	0.6463446031996584	0
xgb_0_28	28	62	0.6522001486106533	0
xgb_0_42	42	62	0.6464574994716092	0
xgb_0_56	56	62	0.6456128952282988	0
xgb_0_70	70	62	0.6450734180868762	0
xgb_0_84	84	62	0.6470365825347107	0
xgb_0_0	0	63	0.6156157196274852	0
xgb_0_14	14	63	0.6406143922890908	0
xgb_0_28	28	63	0.6469000193235871	0
xgb_0_42	42	63	0.64084226124615	0
xgb_0_56	56	63	0.6400371485457317	0
xgb_0_70	70	63	0.6394299091546103	0
xgb_0_84	84	63	0.6414130406259546	0
xgb_0_0	0	64	0.6108555571473689	0
xgb_0_14	14	64	0.6373758348558343	0
xgb_0_28	28	64	0.6419033787973343	0
xgb_0_42	42	64	0.6367198279769926	0
xgb_0_56	56	64	0.637005964613609	0
xgb_0_70	70	64	0.6347722616715241	0
xgb_0_84	84	64	0.6380842855714148	0
xgb_0_0	0	65	0.6050549033170758	0
xgb_0_14	14	65	0.631082375851362	0
xgb_0_28	28	65	0.6359270126615265	0
xgb_0_42	42	65	0.6303821873572182	0
xgb_0_56	56	65	0.6308339549665687	0
xgb_0_70	70	65	0.6284029675394418	0
xgb_0_84	84	65	0.6318381353525149	0
xgb_0_0	0	66	0.6140485528521065	0
xgb_0_14	14	66	0.6398937393439486	0
xgb_0_28	28	66	0.6436021573462956	0
xgb_0_42	42	66	0.6386820263124318	0
xgb_0_56	56	66	0.63923942932487	0
xgb_0_70	70	66	0.6372656480424541	0
xgb_0_84	84	66	0.6399687725363742	0
xgb_0_0	0	67	0.6081770861031444	0
xgb_0_14	14	67	0.6335531732156052	0
xgb_0_28	28	67	0.6374879599713759	0
xgb_0_42	42	67	0.632308269697238	0
xgb_0_56	56	67	0.6330113860671002	0
xgb_0_70	70	67	0.6307726115242028	0
xgb_0_84	84	67	0.6336290415977832	0
xgb_0_0	0	68	0.6107580152532801	0
xgb_0_14	14	68	0.6377073172110126	0
xgb_0_28	28	68	0.6430513870085861	0
xgb_0_42	42	68	0.6368974673646453	0
xgb_0_56	56	68	0.6377451418839601	0
xgb_0_70	70	68	0.6360411115115825	0
xgb_0_84	84	68	0.638449502704747	0
xgb_0_0	0	69	0.6048635520285319	0
xgb_0_14	14	69	0.6312326327290989	0
xgb_0_28	28	69	0.6369364967656278	0
xgb_0_42	42	69	0.6303691966149672	0
xgb_0_56	56	69	0.631448857768423	0
xgb_0_70	70	69	0.6296523115412457	0
xgb_0_84	84	69	0.6320469231042742	0
xgb_0_0	0	70	0.6233305121023613	0
xgb_0_14	14	70	0.6490915251209869	0
xgb_0_28	28	70	0.6545429663962641	0
xgb_0_42	42	70	0.6493232035831821	0
xgb_0_56	56	70	0.6479729688766037	0
xgb_0_70	70	70	0.6482180111657152	0
xgb_0_84	84	70	0.6505573986766074	0
xgb_0_0	0	71	0.6184922778133102	0
xgb_0_14	14	71	0.6438553830527053	0
xgb_0_28	28	71	0.6495708716526061	0
xgb_0_42	42	71	0.6441604591943345	0
xgb_0_56	56	71	0.6429659960490721	0
xgb_0_70	70	71	0.6427483116913368	0
xgb_0_84	84	71	0.6454000214007323	0
xgb_0_0	0	72	0.6197898329901534	0
xgb_0_14	14	72	0.6455618676195036	0
xgb_0_28	28	72	0.651664741616927	0
xgb_0_42	42	72	0.6456318584962517	0
xgb_0_56	56	72	0.6443295172356147	0
xgb_0_70	70	72	0.6446816013576434	0
xgb_0_84	84	72	0.6469068558870698	0
xgb_0_0	0	73	0.6146815971106279	0
xgb_0_14	14	73	0.6400570855592838	0
xgb_0_28	28	73	0.6464728486512452	0
xgb_0_42	42	73	0.6401716856262905	0
xgb_0_56	56	73	0.6389324437255476	0
xgb_0_70	70	73	0.6390816415384181	0
xgb_0_84	84	73	0.6414138959511257	0
xgb_0_0	0	74	0.6205167135903236	0
xgb_0_14	14	74	0.6464579214692789	0
xgb_0_28	28	74	0.6522812417078215	0
xgb_0_42	42	74	0.6465663008764291	0
xgb_0_56	56	74	0.645204114006261	0
xgb_0_70	70	74	0.6457050634219593	0
xgb_0_84	84	74	0.6476312088382964	0
xgb_0_0	0	75	0.6153373460146405	0
xgb_0_14	14	75	0.6408856383156314	0
xgb_0_28	28	75	0.6469954756882241	0
xgb_0_42	42	75	0.6410769561901806	0
xgb_0_56	56	75	0.639730224688838	0
xgb_0_70	70	75	0.6399644428106621	0
xgb_0_84	84	75	0.642062088053528	0
xgb_0_0	0	76	0.6188228445353148	0
xgb_0_14	14	76	0.6452774065456472	0
xgb_0_28	28	76	0.6518895583526203	0
xgb_0_42	42	76	0.6456206039750968	0
xgb_0_56	56	76	0.644584850871307	0
xgb_0_70	70	76	0.6448748697472573	0
xgb_0_84	84	76	0.6470196243792383	0
xgb_0_0	0	77	0.6136191674492002	0
xgb_0_14	14	77	0.6396763227202091	0
xgb_0_28	28	77	0.6466611359101806	0
xgb_0_42	42	77	0.6401367161709868	0
xgb_0_56	56	77	0.6391345769378263	0
xgb_0_70	70	77	0.6393215257294067	0
xgb_0_84	84	77	0.6414952951104055	0
xgb_0_0	0	78	0.6090650421251222	0
xgb_0_14	14	78	0.6364071657509764	0
xgb_0_28	28	78	0.6418646541147979	0
xgb_0_42	42	78	0.63601546677647	0
xgb_0_56	56	78	0.6359936855792123	0
xgb_0_70	70	78	0.6347675921851346	0
xgb_0_84	84	78	0.6381603484436384	0
xgb_0_0	0	79	0.6033459866909103	0
xgb_0_14	14	79	0.630186827519711	0
xgb_0_28	28	79	0.6359152858814298	0
xgb_0_42	42	79	0.6297572974149112	0
xgb_0_56	56	79	0.6298887540359204	0
xgb_0_70	70	79	0.6284373756424125	0
xgb_0_84	84	79	0.6319629594880776	0
xgb_0_0	0	80	0.6122936180497154	0
xgb_0_14	14	80	0.6389240173309172	0
xgb_0_28	28	80	0.6434942739932314	0
xgb_0_42	42	80	0.6379504861033285	0
xgb_0_56	56	80	0.6382356727876015	0
xgb_0_70	70	80	0.6372399171339037	0
xgb_0_84	84	80	0.640002664008732	0
xgb_0_0	0	81	0.6064991145372725	0
xgb_0_14	14	81	0.6326450948939045	0
xgb_0_28	28	81	0.6373986711739603	0
xgb_0_42	42	81	0.6316490532589853	0
xgb_0_56	56	81	0.6320639169208402	0
xgb_0_70	70	81	0.6307790344957263	0
xgb_0_84	84	81	0.6337031120779439	0
xgb_0_0	0	82	0.6088459534639956	0
xgb_0_14	14	82	0.6368419505339938	0
xgb_0_28	28	82	0.6431405752755912	0
xgb_0_42	42	82	0.6362770733333362	0
xgb_0_56	56	82	0.6367145131690211	0
xgb_0_70	70	82	0.6360941454204024	0
xgb_0_84	84	82	0.6386276015723371	0
xgb_0_0	0	83	0.6030915271590074	0
xgb_0_14	14	83	0.6304991279179566	0
xgb_0_28	28	83	0.6371192870542859	0
xgb_0_42	42	83	0.6298929442160379	0
xgb_0_56	56	83	0.6305368915111482	0
xgb_0_70	70	83	0.6298103111447684	0
xgb_0_84	84	83	0.6323363076738353	0
xgb_0_0	0	84	0.6151713874824241	0
xgb_0_14	14	84	0.6464321019627454	0
xgb_0_28	28	84	0.6511554681048002	0
xgb_0_42	42	84	0.6503425821794366	0
xgb_0_56	56	84	0.6458424295189023	0
xgb_0_70	70	84	0.6458880542081353	0
xgb_0_84	84	84	0.6503906871739804	0
xgb_0_0	0	85	0.610598856903645	0
xgb_0_14	14	85	0.6412254873825014	0
xgb_0_28	28	85	0.6463026469768096	0
xgb_0_42	42	85	0.6452321278924962	0
xgb_0_56	56	85	0.6408734410745166	0
xgb_0_70	70	85	0.6404756738929953	0
xgb_0_84	84	85	0.6452489263991474	0
xgb_0_0	0	86	0.6115970894820951	0
xgb_0_14	14	86	0.642947164118393	0
xgb_0_28	28	86	0.6483223383809296	0
xgb_0_42	42	86	0.6467808612117023	0
xgb_0_56	56	86	0.6422702172564396	0
xgb_0_70	70	86	0.6424458937134838	0
xgb_0_84	84	86	0.6467063561898758	0
xgb_0_0	0	87	0.6067788935505104	0
xgb_0_14	14	87	0.637490391660922	0
xgb_0_28	28	87	0.6432606208552553	0
xgb_0_42	42	87	0.6413886596005518	0
xgb_0_56	56	87	0.6369293667254767	0
xgb_0_70	70	87	0.6369181497002357	0
xgb_0_84	84	87	0.6412383153392158	0
xgb_0_0	0	88	0.6122612197534482	0
xgb_0_14	14	88	0.6438741435683634	0
xgb_0_28	28	88	0.6492080117536859	0
xgb_0_42	42	88	0.6477086412561922	0
xgb_0_56	56	88	0.6431602565240755	0
xgb_0_70	70	88	0.6435518646488407	0
xgb_0_84	84	88	0.6476256594133745	0
xgb_0_0	0	89	0.6073319464014915	0
xgb_0_14	14	89	0.6383470739290276	0
xgb_0_28	28	89	0.6440513013292645	0
xgb_0_42	42	89	0.6422705414386225	0
xgb_0_56	56	89	0.6377584556190696	0
xgb_0_70	70	89	0.6378736850301365	0
xgb_0_84	84	89	0.6420648349076543	0
xgb_0_0	0	90	0.6106942630674497	0
xgb_0_14	14	90	0.6426257093232335	0
xgb_0_28	28	90	0.6484999853120927	0
xgb_0_42	42	90	0.6466099925377323	0
xgb_0_56	56	90	0.6424827279515244	0
xgb_0_70	70	90	0.6425597332045064	0
xgb_0_84	84	90	0.6466630797119255	0
xgb_0_0	0	91	0.6057251782512664	0
xgb_0_14	14	91	0.6370181254085837	0
xgb_0_28	28	91	0.6433484326397303	0
xgb_0_42	42	91	0.6411328659483391	0
xgb_0_56	56	91	0.6370331183115707	0
xgb_0_70	70	91	0.6370175350421158	0
xgb_0_84	84	91	0.6411037334100937	0
xgb_0_0	0	92	0.6008533199795583	0
xgb_0_14	14	92	0.6337404709882262	0
xgb_0_28	28	92	0.6386313259860117	0
xgb_0_42	42	92	0.6370201246369076	0
xgb_0_56	56	92	0.633956980592771	0
xgb_0_70	70	92	0.6324993891185684	0
xgb_0_84	84	92	0.6379219711400966	0
xgb_0_0	0	93	0.5953953310438089	0
xgb_0_14	14	93	0.6275442548413357	0
xgb_0_28	28	93	0.6328083062743055	0
xgb_0_42	42	93	0.6308102105510012	0
xgb_0_56	56	93	0.6278908584714863	0
xgb_0_70	70	93	0.6262283472192725	0
xgb_0_84	84	93	0.6317334699692556	0
xgb_0_0	0	94	0.6039142401009674	0
xgb_0_14	14	94	0.6364216047416875	0
xgb_0_28	28	94	0.640582445520506	0
xgb_0_42	42	94	0.6391618953948723	0
xgb_0_56	56	94	0.636253252534743	0
xgb_0_70	70	94	0.6349617763220117	0
xgb_0_84	84	94	0.6398218702675476	0
xgb_0_0	0	95	0.5983708508467368	0
xgb_0_14	14	95	0.6301818474278593	0
xgb_0_28	28	95	0.6346291163715101	0
xgb_0_42	42	95	0.6329216247958895	0
xgb_0_56	56	95	0.6301297787519646	0
xgb_0_70	70	95	0.6285574997123697	0
xgb_0_84	84	95	0.6335372071300578	0
xgb_0_0	0	96	0.6006111834228822	0
xgb_0_14	14	96	0.6344159018617688	0
xgb_0_28	28	96	0.6399449960527125	0
xgb_0_42	42	96	0.6371046502318842	0
xgb_0_56	56	96	0.6347221555310152	0
xgb_0_70	70	96	0.6337989110453208	0
xgb_0_84	84	96	0.6383281855766557	0
xgb_0_0	0	97	0.5950587865079022	0
xgb_0_14	14	97	0.6280636717222637	0
xgb_0_28	28	97	0.6340012444855707	0
xgb_0_42	42	97	0.6307103351232256	0
xgb_0_56	56	97	0.6285416478115313	0
xgb_0_70	70	97	0.6275180656733275	0
xgb_0_84	84	97	0.6319957667586158	0
xgb_0_3	3	0	0.6489178391578971	0
xgb_0_17	17	0	0.6405551372053843	0
xgb_0_31	31	0	0.6467462340947872	0
xgb_0_45	45	0	0.640050221321092	0
xgb_0_59	59	0	0.6439745982484503	0
xgb_0_73	73	0	0.6428814112785237	0
xgb_0_87	87	0	0.6417240031252569	0
xgb_0_3	3	1	0.6434142790212478	0
xgb_0_17	17	1	0.6360473541367384	0
xgb_0_31	31	1	0.6424996266742513	0
xgb_0_45	45	1	0.6359072450491764	0
xgb_0_59	59	1	0.638978325099355	0
xgb_0_73	73	1	0.6386396556357421	0
xgb_0_87	87	1	0.6370854054186015	0
xgb_0_3	3	2	0.6454781370884084	0
xgb_0_17	17	2	0.6370929415651034	0
xgb_0_31	31	2	0.6439049474245547	0
xgb_0_45	45	2	0.6374241685672213	0
xgb_0_59	59	2	0.6406812983869365	0
xgb_0_73	73	2	0.6400309753525504	0
xgb_0_87	87	2	0.6389985519696071	0
xgb_0_3	3	3	0.6399002451376261	0
xgb_0_17	17	3	0.6325458450051955	0
xgb_0_31	31	3	0.6396203916975504	0
xgb_0_45	45	3	0.6332711548654235	0
xgb_0_59	59	3	0.6356400373165247	0
xgb_0_73	73	3	0.6357641281721487	0
xgb_0_87	87	3	0.6343107223284773	0
xgb_0_3	3	4	0.6462324492848084	0
xgb_0_17	17	4	0.6371879450704762	0
xgb_0_31	31	4	0.6434050380254466	0
xgb_0_45	45	4	0.6368460749279512	0
xgb_0_59	59	4	0.6405200158583377	0
xgb_0_73	73	4	0.6393070453268702	0
xgb_0_87	87	4	0.6384397205069716	0
xgb_0_3	3	5	0.640643648773605	0
xgb_0_17	17	5	0.6325909264011831	0
xgb_0_31	31	5	0.6390642750310892	0
xgb_0_45	45	5	0.6326345860633146	0
xgb_0_59	59	5	0.6354245492609987	0
xgb_0_73	73	5	0.6349315493423597	0
xgb_0_87	87	5	0.6336933091696328	0
xgb_0_3	3	6	0.6447168403008361	0
xgb_0_17	17	6	0.6362250669775913	0
xgb_0_31	31	6	0.6425713643528759	0
xgb_0_45	45	6	0.6359637693025326	0
xgb_0_59	59	6	0.6394163774491135	0
xgb_0_73	73	6	0.6382036732621599	0
xgb_0_87	87	6	0.6375439336842311	0
xgb_0_3	3	7	0.6391194051220973	0
xgb_0_17	17	7	0.6315948575086772	0
xgb_0_31	31	7	0.6382301403390318	0
xgb_0_45	45	7	0.6317049307801911	0
xgb_0_59	59	7	0.634314622201496	0
xgb_0_73	73	7	0.6338067823807727	0
xgb_0_87	87	7	0.6327497736115852	0
xgb_0_3	3	8	0.637321604853742	0
xgb_0_17	17	8	0.6305700409473621	0
xgb_0_31	31	8	0.637133309038007	0
xgb_0_45	45	8	0.631599820408641	0
xgb_0_59	59	8	0.635056571587671	0
xgb_0_73	73	8	0.6336785567530163	0
xgb_0_87	87	8	0.6319565899721573	0
xgb_0_3	3	9	0.6313532707282314	0
xgb_0_17	17	9	0.6258533316857513	0
xgb_0_31	31	9	0.632547973277172	0
xgb_0_45	45	9	0.6272271550455346	0
xgb_0_59	59	9	0.6298247852834227	0
xgb_0_73	73	9	0.6290860057497248	0
xgb_0_87	87	9	0.6269861406563214	0
xgb_0_3	3	10	0.638693995340557	0
xgb_0_17	17	10	0.6309387537940088	0
xgb_0_31	31	10	0.6373959318734226	0
xgb_0_45	45	10	0.6320987604395845	0
xgb_0_59	59	10	0.6343954315644706	0
xgb_0_73	73	10	0.6331069786392287	0
xgb_0_87	87	10	0.6321265762006928	0
xgb_0_3	3	11	0.6326912726356446	0
xgb_0_17	17	11	0.6260041975853343	0
xgb_0_31	31	11	0.6327379448026664	0
xgb_0_45	45	11	0.6276213158328767	0
xgb_0_59	59	11	0.6289042229202058	0
xgb_0_73	73	11	0.6283248133435404	0
xgb_0_87	87	11	0.6270494690153737	0
xgb_0_3	3	12	0.6364816070956063	0
xgb_0_17	17	12	0.6298141317620127	0
xgb_0_31	31	12	0.6361716716606662	0
xgb_0_45	45	12	0.6303525365019402	0
xgb_0_59	59	12	0.6328760244567224	0
xgb_0_73	73	12	0.6317983009693713	0
xgb_0_87	87	12	0.6304619152025068	0
xgb_0_3	3	13	0.6305166672211644	0
xgb_0_17	17	13	0.6249275255074709	0
xgb_0_31	31	13	0.6316208174202759	0
xgb_0_45	45	13	0.6260442520014822	0
xgb_0_59	59	13	0.6274973006127836	0
xgb_0_73	73	13	0.6271825632438015	0
xgb_0_87	87	13	0.625525431096658	0
xgb_0_3	3	14	0.6062145433790347	0
xgb_0_17	17	14	0.6287969462383874	0
xgb_0_31	31	14	0.6303932936205179	0
xgb_0_45	45	14	0.6262606837460039	0
xgb_0_59	59	14	0.6308516616371148	0
xgb_0_73	73	14	0.6264644024358944	0
xgb_0_87	87	14	0.6251829098820152	0
xgb_0_3	3	15	0.6021457068556028	0
xgb_0_17	17	15	0.6230235815625533	0
xgb_0_31	31	15	0.6254026455250015	0
xgb_0_45	45	15	0.6214792317120407	0
xgb_0_59	59	15	0.624683082702886	0
xgb_0_73	73	15	0.6213131982185227	0
xgb_0_87	87	15	0.620104040767605	0
xgb_0_3	3	16	0.6030262733380738	0
xgb_0_17	17	16	0.625599512620685	0
xgb_0_31	31	16	0.627138279437376	0
xgb_0_45	45	16	0.6233610659896078	0
xgb_0_59	59	16	0.6275964305028052	0
xgb_0_73	73	16	0.6231000254082724	0
xgb_0_87	87	16	0.62223926363006	0
xgb_0_3	3	17	0.5984822725591418	0
xgb_0_17	17	17	0.6195407134441742	0
xgb_0_31	31	17	0.6217830050177364	0
xgb_0_45	45	17	0.6183052821090496	0
xgb_0_59	59	17	0.6211244937086339	0
xgb_0_73	73	17	0.6177223064310848	0
xgb_0_87	87	17	0.6168904498117824	0
xgb_0_3	3	18	0.6039427269511112	0
xgb_0_17	17	18	0.6266085325533797	0
xgb_0_31	31	18	0.6281222266736559	0
xgb_0_45	45	18	0.6241845027568351	0
xgb_0_59	59	18	0.6286825092405832	0
xgb_0_73	73	18	0.6239367474660993	0
xgb_0_87	87	18	0.622920648971496	0
xgb_0_3	3	19	0.5993443482044025	0
xgb_0_17	17	19	0.6204774413854671	0
xgb_0_31	31	19	0.6227201543156577	0
xgb_0_45	45	19	0.6190657907563517	0
xgb_0_59	59	19	0.6221436721029555	0
xgb_0_73	73	19	0.6184769222982569	0
xgb_0_87	87	19	0.6175052193927635	0
xgb_0_3	3	20	0.6032203164282979	0
xgb_0_17	17	20	0.6256458721457094	0
xgb_0_31	31	20	0.6267598251100968	0
xgb_0_45	45	20	0.6231193478951684	0
xgb_0_59	59	20	0.6278206396811237	0
xgb_0_73	73	20	0.6228264610259683	0
xgb_0_87	87	20	0.6219389128050583	0
xgb_0_3	3	21	0.5986048975215932	0
xgb_0_17	17	21	0.6194779839090037	0
xgb_0_31	31	21	0.6213259510744182	0
xgb_0_45	45	21	0.6179920373041704	0
xgb_0_59	59	21	0.6212604628156329	0
xgb_0_73	73	21	0.6172895415008233	0
xgb_0_87	87	21	0.6164696744004026	0
xgb_0_3	3	22	0.5921440763337743	0
xgb_0_17	17	22	0.6164217608751483	0
xgb_0_31	31	22	0.6178256365342721	0
xgb_0_45	45	22	0.6133759396951657	0
xgb_0_59	59	22	0.6173019999528739	0
xgb_0_73	73	22	0.6139111809097209	0
xgb_0_87	87	22	0.6122709385221476	0
xgb_0_3	3	23	0.5869140331477882	0
xgb_0_17	17	23	0.6096307903444875	0
xgb_0_31	31	23	0.6117512232904141	0
xgb_0_45	45	23	0.6075249459003323	0
xgb_0_59	59	23	0.6100116015990942	0
xgb_0_73	73	23	0.6077790072712473	0
xgb_0_87	87	23	0.6062045266133682	0
xgb_0_3	3	24	0.5946228868225037	0
xgb_0_17	17	24	0.6187733143529519	0
xgb_0_31	31	24	0.6200557434126226	0
xgb_0_45	45	24	0.615779606426095	0
xgb_0_59	59	24	0.6199293976761544	0
xgb_0_73	73	24	0.6165020345863349	0
xgb_0_87	87	24	0.6148149923704115	0
xgb_0_3	3	25	0.5894056176079279	0
xgb_0_17	17	25	0.6119436340602883	0
xgb_0_31	31	25	0.6139702661770898	0
xgb_0_45	45	25	0.609918718086641	0
xgb_0_59	59	25	0.6126340273584754	0
xgb_0_73	73	25	0.6103702019783995	0
xgb_0_87	87	25	0.6086965178917363	0
xgb_0_3	3	26	0.5912875133406275	0
xgb_0_17	17	26	0.6165930403727522	0
xgb_0_31	31	26	0.6178702097019272	0
xgb_0_45	45	26	0.6134382704385665	0
xgb_0_59	59	26	0.6175554184967191	0
xgb_0_73	73	26	0.6142251919849739	0
xgb_0_87	87	26	0.6126752318426072	0
xgb_0_3	3	27	0.585870954952723	0
xgb_0_17	17	27	0.6096775685442025	0
xgb_0_31	31	27	0.6117325693572254	0
xgb_0_45	45	27	0.6075270669388254	0
xgb_0_59	59	27	0.610185886881232	0
xgb_0_73	73	27	0.6079639062683502	0
xgb_0_87	87	27	0.6064928999560806	0
xgb_0_3	3	28	0.6040266781777734	0
xgb_0_17	17	28	0.6277678647524352	0
xgb_0_31	31	28	0.6337139475130888	0
xgb_0_45	45	28	0.6295386761282837	0
xgb_0_59	59	28	0.6298979846522853	0
xgb_0_73	73	28	0.6296469741524311	0
xgb_0_87	87	28	0.6284221562953227	0
xgb_0_3	3	29	0.6000632553169514	0
xgb_0_17	17	29	0.6220436851918909	0
xgb_0_31	31	29	0.6282794520973256	0
xgb_0_45	45	29	0.6243691961578894	0
xgb_0_59	59	29	0.6237964964209031	0
xgb_0_73	73	29	0.6240515579057193	0
xgb_0_87	87	29	0.6228879151535687	0
xgb_0_3	3	30	0.6008566372810905	0
xgb_0_17	17	30	0.624636243538669	0
xgb_0_31	31	30	0.6302004850509364	0
xgb_0_45	45	30	0.626346231375909	0
xgb_0_59	59	30	0.6266527192713539	0
xgb_0_73	73	30	0.6260492983353696	0
xgb_0_87	87	30	0.62516344497018	0
xgb_0_3	3	31	0.5964156450692991	0
xgb_0_17	17	31	0.6186250522911212	0
xgb_0_31	31	31	0.6243967495666927	0
xgb_0_45	45	31	0.6209116425216668	0
xgb_0_59	59	31	0.6202419862695843	0
xgb_0_73	73	31	0.6202043476143543	0
xgb_0_87	87	31	0.6193634713851427	0
xgb_0_3	3	32	0.6017779731470446	0
xgb_0_17	17	32	0.62562244711862	0
xgb_0_31	31	32	0.6314608271255002	0
xgb_0_45	45	32	0.6274933416053264	0
xgb_0_59	59	32	0.6277593406860031	0
xgb_0_73	73	32	0.6271370228093696	0
xgb_0_87	87	32	0.6261962850483933	0
xgb_0_3	3	33	0.5972782809942684	0
xgb_0_17	17	33	0.6195347885595766	0
xgb_0_31	31	33	0.6256062264882294	0
xgb_0_45	45	33	0.6219779173446593	0
xgb_0_59	59	33	0.6212810217079521	0
xgb_0_73	73	33	0.6212244064065742	0
xgb_0_87	87	33	0.6203105899042204	0
xgb_0_3	3	34	0.6009975083349824	0
xgb_0_17	17	34	0.6247135569326854	0
xgb_0_31	31	34	0.6302333767720123	0
xgb_0_45	45	34	0.6265053262108254	0
xgb_0_59	59	34	0.626905287307479	0
xgb_0_73	73	34	0.6261380249451021	0
xgb_0_87	87	34	0.6253119015101154	0
xgb_0_3	3	35	0.5965475802213417	0
xgb_0_17	17	35	0.6186545572015033	0
xgb_0_31	31	35	0.6244185579237931	0
xgb_0_45	45	35	0.6210521220796141	0
xgb_0_59	59	35	0.6204676586370503	0
xgb_0_73	73	35	0.620219559062231	0
xgb_0_87	87	35	0.6194435003618237	0
xgb_0_3	3	36	0.5897224649962343	0
xgb_0_17	17	36	0.6151750792581818	0
xgb_0_31	31	36	0.6206192871062415	0
xgb_0_45	45	36	0.6163327758066737	0
xgb_0_59	59	36	0.6158964251744278	0
xgb_0_73	73	36	0.6165579911921484	0
xgb_0_87	87	36	0.6151089698812311	0
xgb_0_3	3	37	0.5845846785755715	0
xgb_0_17	17	37	0.6084122493808077	0
xgb_0_31	31	37	0.6140883573755049	0
xgb_0_45	45	37	0.6101031668597674	0
xgb_0_59	59	37	0.6086402800435609	0
xgb_0_73	73	37	0.6099633488551408	0
xgb_0_87	87	37	0.6085825284781479	0
xgb_0_3	3	38	0.5921858376322316	0
xgb_0_17	17	38	0.6175356742696694	0
xgb_0_31	31	38	0.6230052993624355	0
xgb_0_45	45	38	0.6190102723895808	0
xgb_0_59	59	38	0.6185934288896586	0
xgb_0_73	73	38	0.6193256384655617	0
xgb_0_87	87	38	0.6179750604390535	0
xgb_0_3	3	39	0.587035713964954	0
xgb_0_17	17	39	0.6107328343446119	0
xgb_0_31	31	39	0.616433449646109	0
xgb_0_45	45	39	0.6127365033566388	0
xgb_0_59	59	39	0.6113336799656572	0
xgb_0_73	73	39	0.6127102089641038	0
xgb_0_87	87	39	0.611365665380187	0
xgb_0_3	3	40	0.5888492163274808	0
xgb_0_17	17	40	0.6154536975293974	0
xgb_0_31	31	40	0.6211042619688687	0
xgb_0_45	45	40	0.6168852273805427	0
xgb_0_59	59	40	0.6163135616537309	0
xgb_0_73	73	40	0.6171497936422421	0
xgb_0_87	87	40	0.6159711405491708	0
xgb_0_3	3	41	0.5835855175978606	0
xgb_0_17	17	41	0.6086243427796281	0
xgb_0_31	31	41	0.6145618865175236	0
xgb_0_45	45	41	0.610639052809795	0
xgb_0_59	59	41	0.6090374048344714	0
xgb_0_73	73	41	0.6104703187989218	0
xgb_0_87	87	41	0.609370064752716	0
xgb_0_3	3	42	0.5971940342943084	0
xgb_0_17	17	42	0.6240053619863906	0
xgb_0_31	31	42	0.6291376744943695	0
xgb_0_45	45	42	0.6287953835863398	0
xgb_0_59	59	42	0.627010974492427	0
xgb_0_73	73	42	0.626269674030248	0
xgb_0_87	87	42	0.6280125992640506	0
xgb_0_3	3	43	0.5934178564092853	0
xgb_0_17	17	43	0.6182639479132614	0
xgb_0_31	31	43	0.6238117553684395	0
xgb_0_45	45	43	0.6235529067842542	0
xgb_0_59	59	43	0.6210744230389302	0
xgb_0_73	73	43	0.6208665350187319	0
xgb_0_87	87	43	0.6223401256113853	0
xgb_0_3	3	44	0.5941213958258864	0
xgb_0_17	17	44	0.6208558444917371	0
xgb_0_31	31	44	0.6256618995053582	0
xgb_0_45	45	44	0.6255942071547889	0
xgb_0_59	59	44	0.6237953279448694	0
xgb_0_73	73	44	0.6227763773273298	0
xgb_0_87	87	44	0.6248260497809612	0
xgb_0_3	3	45	0.589894122001867	0
xgb_0_17	17	45	0.6148228738825503	0
xgb_0_31	31	45	0.6199585974664007	0
xgb_0_45	45	45	0.6200713001209871	0
xgb_0_59	59	45	0.6175578484372147	0
xgb_0_73	73	45	0.6171074164953139	0
xgb_0_87	87	45	0.6188675024439734	0
xgb_0_3	3	46	0.5950009844858986	0
xgb_0_17	17	46	0.6218151742169626	0
xgb_0_31	31	46	0.6268350942969874	0
xgb_0_45	45	46	0.6266611315037172	0
xgb_0_59	59	46	0.6248078990559733	0
xgb_0_73	73	46	0.6238374666215805	0
xgb_0_87	87	46	0.6257329082909436	0
xgb_0_3	3	47	0.5906915496106322	0
xgb_0_17	17	47	0.6157105234533936	0
xgb_0_31	31	47	0.6210719283583239	0
xgb_0_45	45	47	0.6210618336278393	0
xgb_0_59	59	47	0.6184898985357736	0
xgb_0_73	73	47	0.6180995741228881	0
xgb_0_87	87	47	0.6196905623992063	0
xgb_0_3	3	48	0.5943730859357745	0
xgb_0_17	17	48	0.6209797732267833	0
xgb_0_31	31	48	0.6258582363998118	0
xgb_0_45	45	48	0.6258166623630845	0
xgb_0_59	59	48	0.6239976283788751	0
xgb_0_73	73	48	0.6229990845851683	0
xgb_0_87	87	48	0.6249681473369022	0
xgb_0_3	3	49	0.5900821034530774	0
xgb_0_17	17	49	0.614854695789648	0
xgb_0_31	31	49	0.6201153329840277	0
xgb_0_45	45	49	0.6202320526927743	0
xgb_0_59	59	49	0.6176769121134347	0
xgb_0_73	73	49	0.6172322765565998	0
xgb_0_87	87	49	0.6189047822364138	0
xgb_0_3	3	50	0.5827906105704903	0
xgb_0_17	17	50	0.6113441323865149	0
xgb_0_31	31	50	0.6160099311533893	0
xgb_0_45	45	50	0.6155740885032395	0
xgb_0_59	59	50	0.6130585476076609	0
xgb_0_73	73	50	0.6131224100781518	0
xgb_0_87	87	50	0.6146535965140986	0
xgb_0_3	3	51	0.5778379292910051	0
xgb_0_17	17	51	0.6045566359583219	0
xgb_0_31	31	51	0.6095860612572679	0
xgb_0_45	45	51	0.6092666090154855	0
xgb_0_59	59	51	0.6059687349488307	0
xgb_0_73	73	51	0.6067175986832432	0
xgb_0_87	87	51	0.6079747647790761	0
xgb_0_3	3	52	0.5853680215790387	0
xgb_0_17	17	52	0.6137503623529565	0
xgb_0_31	31	52	0.6184874169677339	0
xgb_0_45	45	52	0.6183028476307182	0
xgb_0_59	59	52	0.6157648257651296	0
xgb_0_73	73	52	0.615917200178192	0
xgb_0_87	87	52	0.6175717851048174	0
xgb_0_3	3	53	0.5804212011313381	0
xgb_0_17	17	53	0.6069264236819981	0
xgb_0_31	31	53	0.6120280073751896	0
xgb_0_45	45	53	0.6119555588192301	0
xgb_0_59	59	53	0.6086719195289665	0
xgb_0_73	73	53	0.6094931859607114	0
xgb_0_87	87	53	0.6108212779353418	0
xgb_0_3	3	54	0.5819594423403001	0
xgb_0_17	17	54	0.6115609718330565	0
xgb_0_31	31	54	0.6164554083006352	0
xgb_0_45	45	54	0.6160984210614726	0
xgb_0_59	59	54	0.6133893734286805	0
xgb_0_73	73	54	0.6136763808096244	0
xgb_0_87	87	54	0.6153388758392866	0
xgb_0_3	3	55	0.5768175288568722	0
xgb_0_17	17	55	0.6046535119455534	0
xgb_0_31	31	55	0.6099636116721017	0
xgb_0_45	45	55	0.6097204277434716	0
xgb_0_59	59	55	0.6062269771245931	0
xgb_0_73	73	55	0.6071319379716498	0
xgb_0_87	87	55	0.6085322118282939	0
xgb_0_3	3	56	0.6062145433790347	0
xgb_0_17	17	56	0.628796742158416	0
xgb_0_31	31	56	0.6303767892734	0
xgb_0_45	45	56	0.6260985026334516	0
xgb_0_59	59	56	0.6308774550815064	0
xgb_0_73	73	56	0.6268284681176193	0
xgb_0_87	87	56	0.6255695791732662	0
xgb_0_3	3	57	0.6021457068556028	0
xgb_0_17	17	57	0.6230235412848901	0
xgb_0_31	31	57	0.6253955966613939	0
xgb_0_45	45	57	0.6213583345212663	0
xgb_0_59	59	57	0.6247056277271306	0
xgb_0_73	73	57	0.6215920014830975	0
xgb_0_87	87	57	0.6203673876783597	0
xgb_0_3	3	58	0.6030262733380738	0
xgb_0_17	17	58	0.6255993078765545	0
xgb_0_31	31	58	0.6271217213784175	0
xgb_0_45	45	58	0.6231983570739259	0
xgb_0_59	59	58	0.627622307889528	0
xgb_0_73	73	58	0.6234652759074104	0
xgb_0_87	87	58	0.6226271913000385	0
xgb_0_3	3	59	0.5984822725591418	0
xgb_0_17	17	59	0.619540673037948	0
xgb_0_31	31	59	0.6217759336547397	0
xgb_0_45	45	59	0.6181839990244538	0
xgb_0_59	59	59	0.6211471106947288	0
xgb_0_73	73	59	0.618001999612593	0
xgb_0_87	87	59	0.617154637304069	0
xgb_0_3	3	60	0.6039427269511112	0
xgb_0_17	17	60	0.6266083278933325	0
xgb_0_31	31	60	0.6281056754146752	0
xgb_0_45	45	60	0.6240218606616073	0
xgb_0_59	59	60	0.6287083760001149	0
xgb_0_73	73	60	0.6243018479660551	0
xgb_0_87	87	60	0.6233084173293497	0
xgb_0_3	3	61	0.5993443482044025	0
xgb_0_17	17	61	0.620477400994859	0
xgb_0_31	31	61	0.6227130856859093	0
xgb_0_45	45	61	0.6189445545505209	0
xgb_0_59	59	61	0.6221662803470533	0
xgb_0_73	73	61	0.6187565073717711	0
xgb_0_87	87	61	0.6177693047703698	0
xgb_0_3	3	62	0.6032203164282979	0
xgb_0_17	17	62	0.6256456676363378	0
xgb_0_31	31	62	0.626743286036546	0
xgb_0_45	45	62	0.6229568255409146	0
xgb_0_59	59	62	0.6278464873969325	0
xgb_0_73	73	62	0.6231912927302639	0
xgb_0_87	87	62	0.6223263956786362	0
xgb_0_3	3	63	0.5986048975215932	0
xgb_0_17	17	63	0.6194779435462568	0
xgb_0_31	31	63	0.6213188873205858	0
xgb_0_45	45	63	0.6178708847266515	0
xgb_0_59	59	63	0.6212830554646429	0
xgb_0_73	73	63	0.617568933717529	0
xgb_0_87	87	63	0.6167335776128365	0
xgb_0_3	3	64	0.5921440763337743	0
xgb_0_17	17	64	0.6164215545087912	0
xgb_0_31	31	64	0.6178089472826621	0
xgb_0_45	45	64	0.6132119416057864	0
xgb_0_59	59	64	0.6173280823710553	0
xgb_0_73	73	64	0.6142793253580596	0
xgb_0_87	87	64	0.6126619398168663	0
xgb_0_3	3	65	0.5869140331477882	0
xgb_0_17	17	65	0.6096307496033436	0
xgb_0_31	31	65	0.611744093314537	0
xgb_0_45	45	65	0.6074026575285061	0
xgb_0_59	59	65	0.6100344060521175	0
xgb_0_73	73	65	0.6080610187643711	0
xgb_0_87	87	65	0.6064709038942251	0
xgb_0_3	3	66	0.5946228868225037	0
xgb_0_17	17	66	0.618773108281129	0
xgb_0_31	31	66	0.620039077980578	0
xgb_0_45	45	66	0.6156158424013285	0
xgb_0_59	59	66	0.6199554428684684	0
xgb_0_73	73	66	0.616869653604236	0
xgb_0_87	87	66	0.6152054356124902	0
xgb_0_3	3	67	0.5894056176079279	0
xgb_0_17	17	67	0.611943593378139	0
xgb_0_31	31	67	0.6139631465256636	0
xgb_0_45	45	67	0.6097966067925924	0
xgb_0_59	59	67	0.6126567987898646	0
xgb_0_73	73	67	0.6106518051091603	0
xgb_0_87	87	67	0.6089625094491085	0
xgb_0_3	3	68	0.5912875133406275	0
xgb_0_17	17	68	0.6165928348562386	0
xgb_0_31	31	68	0.6178535891788366	0
xgb_0_45	45	68	0.6132749477147533	0
xgb_0_59	59	68	0.6175813935040936	0
xgb_0_73	73	68	0.6145918203663586	0
xgb_0_87	87	68	0.6130646229428913	0
xgb_0_3	3	69	0.585870954952723	0
xgb_0_17	17	69	0.6096775279727656	0
xgb_0_31	31	69	0.6117254690812189	0
xgb_0_45	45	69	0.6074052879584562	0
xgb_0_59	59	69	0.6102085963424471	0
xgb_0_73	73	69	0.6082447430443421	0
xgb_0_87	87	69	0.6067581676440201	0
xgb_0_3	3	70	0.6040266781777734	0
xgb_0_17	17	70	0.6277580070672119	0
xgb_0_31	31	70	0.6336375995857005	0
xgb_0_45	45	70	0.6292547811970095	0
xgb_0_59	59	70	0.6300445840991342	0
xgb_0_73	73	70	0.6300977830212172	0
xgb_0_87	87	70	0.6291095715271602	0
xgb_0_3	3	71	0.6000632553169514	0
xgb_0_17	17	71	0.622038443505421	0
xgb_0_31	31	71	0.6282123565804625	0
xgb_0_45	45	71	0.624123814892524	0
xgb_0_59	59	71	0.6239228871043829	0
xgb_0_73	73	71	0.6244338042127605	0
xgb_0_87	87	71	0.6234700089634877	0
xgb_0_3	3	72	0.6008566372810905	0
xgb_0_17	17	72	0.6246263537829924	0
xgb_0_31	31	72	0.6301238887373819	0
xgb_0_45	45	72	0.6260614128364113	0
xgb_0_59	59	72	0.6267997956568155	0
xgb_0_73	73	72	0.6265015738410435	0
xgb_0_87	87	72	0.6258530966010905	0
xgb_0_3	3	73	0.5964156450692991	0
xgb_0_17	17	73	0.6186197938606186	0
xgb_0_31	31	73	0.6243294397200472	0
xgb_0_45	45	73	0.6206654774108877	0
xgb_0_59	59	73	0.6203687806952058	0
xgb_0_73	73	73	0.6205878149682194	0
xgb_0_87	87	73	0.619947424634341	0
xgb_0_3	3	74	0.6017779731470446	0
xgb_0_17	17	74	0.6256125619193926	0
xgb_0_31	31	74	0.6313842661017164	0
xgb_0_45	45	74	0.6272086542886051	0
xgb_0_59	59	74	0.6279063493098237	0
xgb_0_73	73	74	0.6275890899408003	0
xgb_0_87	87	74	0.6268856189401497	0
xgb_0_3	3	75	0.5972782809942684	0
xgb_0_17	17	75	0.6195295324117431	0
xgb_0_31	31	75	0.6255389458605893	0
xgb_0_45	45	75	0.6217318590934264	0
xgb_0_59	59	75	0.6214077610924886	0
xgb_0_73	73	75	0.6216077072983957	0
xgb_0_87	87	75	0.6208942896610414	0
xgb_0_3	3	76	0.6009975083349824	0
xgb_0_17	17	76	0.6247036717334579	0
xgb_0_31	31	76	0.6301568157482282	0
xgb_0_45	45	76	0.6262206388941041	0
xgb_0_59	59	76	0.6270522959312996	0
xgb_0_73	73	76	0.6265900920765328	0
xgb_0_87	87	76	0.6260012354018716	0
xgb_0_3	3	77	0.5965475802213417	0
xgb_0_17	17	77	0.61864930105367	0
xgb_0_31	31	77	0.6243512772961528	0
xgb_0_45	45	77	0.6208060638283812	0
xgb_0_59	59	77	0.6205943980215869	0
xgb_0_73	73	77	0.6206028599540525	0
xgb_0_87	87	77	0.6200272001186449	0
xgb_0_3	3	78	0.5897224649962343	0
xgb_0_17	17	78	0.6151651112462067	0
xgb_0_31	31	78	0.6205420846964212	0
xgb_0_45	45	78	0.6160457035366086	0
xgb_0_59	59	78	0.6160446653554283	0
xgb_0_73	73	78	0.6170138454927063	0
xgb_0_87	87	78	0.6158040786321876	0
xgb_0_3	3	79	0.5845846785755715	0
xgb_0_17	17	79	0.6084069474100235	0
xgb_0_31	31	79	0.6140204901972214	0
xgb_0_45	45	79	0.6098549634795327	0
xgb_0_59	59	79	0.6087681243385323	0
xgb_0_73	73	79	0.6103499913534938	0
xgb_0_87	87	79	0.6091713169132407	0
xgb_0_3	3	80	0.5921858376322316	0
xgb_0_17	17	80	0.6175257228466715	0
xgb_0_31	31	80	0.6229282254345065	0
xgb_0_45	45	80	0.6187236778712896	0
xgb_0_59	59	80	0.6187414223661989	0
xgb_0_73	73	80	0.6197807341237027	0
xgb_0_87	87	80	0.6186690123752512	0
xgb_0_3	3	81	0.587035713964954	0
xgb_0_17	17	81	0.6107275413346317	0
xgb_0_31	31	81	0.6163656971694176	0
xgb_0_45	45	81	0.6124887194622823	0
xgb_0_59	59	81	0.6114613081923532	0
xgb_0_73	73	81	0.6130961980021059	0
xgb_0_87	87	81	0.6119534587102435	0
xgb_0_3	3	82	0.5888492163274808	0
xgb_0_17	17	82	0.6154437461063996	0
xgb_0_31	31	82	0.6210271880409399	0
xgb_0_45	45	82	0.6165986328622515	0
xgb_0_59	59	82	0.616461555130271	0
xgb_0_73	73	82	0.6176048893003832	0
xgb_0_87	87	82	0.6166650924853685	0
xgb_0_3	3	83	0.5835855175978606	0
xgb_0_17	17	83	0.608619049769648	0
xgb_0_31	31	83	0.6144941340408321	0
xgb_0_45	45	83	0.6103912689154385	0
xgb_0_59	59	83	0.6091650330611675	0
xgb_0_73	73	83	0.6108563078369237	0
xgb_0_87	87	83	0.6099578580827725	0
xgb_0_3	3	84	0.5971940342943084	0
xgb_0_17	17	84	0.6240053619863906	0
xgb_0_31	31	84	0.6288325954054224	0
xgb_0_45	45	84	0.6283896887375643	0
xgb_0_59	59	84	0.6272678110324768	0
xgb_0_73	73	84	0.6272554040706093	0
xgb_0_87	87	84	0.6288794907476214	0
xgb_0_3	3	85	0.5934178564092853	0
xgb_0_17	17	85	0.6182639479132614	0
xgb_0_31	31	85	0.6235188833719263	0
xgb_0_45	45	85	0.6231702401126256	0
xgb_0_59	59	85	0.621306554511788	0
xgb_0_73	73	85	0.6217745848572712	0
xgb_0_87	87	85	0.6231269570187847	0
xgb_0_3	3	86	0.5941213958258864	0
xgb_0_17	17	86	0.6208558444917371	0
xgb_0_31	31	86	0.62535582720073	0
xgb_0_45	45	86	0.625187191525599	0
xgb_0_59	59	86	0.6240530006421264	0
xgb_0_73	73	86	0.6237653165110535	0
xgb_0_87	87	86	0.6256957635170113	0
xgb_0_3	3	87	0.589894122001867	0
xgb_0_17	17	87	0.6148228738825503	0
xgb_0_31	31	87	0.6196647885257454	0
xgb_0_45	45	87	0.6196874092377556	0
xgb_0_59	59	87	0.6177907225356094	0
xgb_0_73	73	87	0.6180183713298482	0
xgb_0_87	87	87	0.6196568510503087	0
xgb_0_3	3	88	0.5950009844858986	0
xgb_0_17	17	88	0.6218151742169626	0
xgb_0_31	31	88	0.6265291599690639	0
xgb_0_45	45	88	0.6262542993562552	0
xgb_0_59	59	88	0.6250654555949593	0
xgb_0_73	73	88	0.6248259599937502	0
xgb_0_87	87	88	0.6266022299620028	0
xgb_0_3	3	89	0.5906915496106322	0
xgb_0_17	17	89	0.6157105234533936	0
xgb_0_31	31	89	0.6207782443304721	0
xgb_0_45	45	89	0.6206781059557285	0
xgb_0_59	59	89	0.618722673627799	0
xgb_0_73	73	89	0.6190101416651838	0
xgb_0_87	87	89	0.6204795754141628	0
xgb_0_3	3	90	0.5943730859357745	0
xgb_0_17	17	90	0.6209797732267833	0
xgb_0_31	31	90	0.6255525016468542	0
xgb_0_45	45	90	0.6254100956108544	0
xgb_0_59	59	90	0.6242550169019414	0
xgb_0_73	73	90	0.6239869331178642	0
xgb_0_87	87	90	0.6258369019096431	0
xgb_0_3	3	91	0.5900821034530774	0
xgb_0_17	17	91	0.614854695789648	0
xgb_0_31	31	91	0.619821828633759	0
xgb_0_45	45	91	0.6198485597874679	0
xgb_0_59	59	91	0.6179095447923151	0
xgb_0_73	73	91	0.618142287008418	0
xgb_0_87	87	91	0.6196933125286543	0
xgb_0_3	3	92	0.5827906105704903	0
xgb_0_17	17	92	0.6113441323865149	0
xgb_0_31	31	92	0.615701437364413	0
xgb_0_45	45	92	0.6151638527787957	0
xgb_0_59	59	92	0.61331825887683	0
xgb_0_73	73	92	0.6141191732326113	0
xgb_0_87	87	92	0.6155301909713613	0
xgb_0_3	3	93	0.5778379292910051	0
xgb_0_17	17	93	0.6045566359583219	0
xgb_0_31	31	93	0.6092898194889	0
xgb_0_45	45	93	0.6088795393985599	0
xgb_0_59	59	93	0.6062035373158439	0
xgb_0_73	73	93	0.607636096501872	0
xgb_0_87	87	93	0.6087706494328166	0
xgb_0_3	3	94	0.5853680215790387	0
xgb_0_17	17	94	0.6137503623529565	0
xgb_0_31	31	94	0.618179425539954	0
xgb_0_45	45	94	0.6178932799473069	0
xgb_0_59	59	94	0.6160241141121249	0
xgb_0_73	73	94	0.6169123401715098	0
xgb_0_87	87	94	0.6184469520875054	0
xgb_0_3	3	95	0.5804212011313381	0
xgb_0_17	17	95	0.6069264236819981	0
xgb_0_31	31	95	0.6117322559875826	0
xgb_0_45	45	95	0.6115691299340091	0
xgb_0_59	59	95	0.6089063332182991	0
xgb_0_73	73	95	0.6104101633534343	0
xgb_0_87	87	95	0.6116158451296163	0
xgb_0_3	3	96	0.5819594423403001	0
xgb_0_17	17	96	0.6115609718330565	0
xgb_0_31	31	96	0.6161481365326205	0
xgb_0_45	45	96	0.6156898103832125	0
xgb_0_59	59	96	0.6136480559166353	0
xgb_0_73	73	96	0.6146691955362323	0
xgb_0_87	87	96	0.616211997886926	0
xgb_0_3	3	97	0.5768175288568722	0
xgb_0_17	17	97	0.6046535119455534	0
xgb_0_31	31	97	0.6096685588613941	0
xgb_0_45	45	97	0.6093349116191156	0
xgb_0_59	59	97	0.6064608371191839	0
xgb_0_73	73	97	0.6080467494261874	0
xgb_0_87	87	97	0.6093249022222891	0
xgb_0_6	6	0	0.6628143666744881	0
xgb_0_20	20	0	0.6469991430567769	0
xgb_0_34	34	0	0.648930157173723	0
xgb_0_48	48	0	0.648338290066387	0
xgb_0_62	62	0	0.6450516098095949	0
xgb_0_76	76	0	0.6458490579310703	0
xgb_0_90	90	0	0.6467024478086831	0
xgb_0_6	6	1	0.6576908595329956	0
xgb_0_20	20	1	0.64234095262763	0
xgb_0_34	34	1	0.6443591796341351	0
xgb_0_48	48	1	0.6437592042857915	0
xgb_0_62	62	1	0.6400343399964068	0
xgb_0_76	76	1	0.6408514632389137	0
xgb_0_90	90	1	0.6424562053386711	0
xgb_0_6	6	2	0.6586991023935129	0
xgb_0_20	20	2	0.6435222313972604	0
xgb_0_34	34	2	0.6452650215239915	0
xgb_0_48	48	2	0.6444036790421446	0
xgb_0_62	62	2	0.6419056685222935	0
xgb_0_76	76	2	0.6419868112257114	0
xgb_0_90	90	2	0.643297325976845	0
xgb_0_6	6	3	0.6534987520426803	0
xgb_0_20	20	3	0.6388179852991047	0
xgb_0_34	34	3	0.6406613521607959	0
xgb_0_48	48	3	0.6396902764319996	0
xgb_0_62	62	3	0.6368601824752045	0
xgb_0_76	76	3	0.636924926793845	0
xgb_0_90	90	3	0.6390260669270142	0
xgb_0_6	6	4	0.6589212478939681	0
xgb_0_20	20	4	0.6432727957039279	0
xgb_0_34	34	4	0.6457325320385863	0
xgb_0_48	48	4	0.6448285672012277	0
xgb_0_62	62	4	0.6416560828874337	0
xgb_0_76	76	4	0.642359119339649	0
xgb_0_90	90	4	0.6437470214001665	0
xgb_0_6	6	5	0.653667418592102	0
xgb_0_20	20	5	0.6385016452481849	0
xgb_0_34	34	5	0.6410887210550811	0
xgb_0_48	48	5	0.640154433649629	0
xgb_0_62	62	5	0.636538295657838	0
xgb_0_76	76	5	0.6372681648704013	0
xgb_0_90	90	5	0.6394253879044696	0
xgb_0_6	6	6	0.6580024198261707	0
xgb_0_20	20	6	0.6431585967157811	0
xgb_0_34	34	6	0.6454159871305751	0
xgb_0_48	48	6	0.6446653866931549	0
xgb_0_62	62	6	0.6412530887851524	0
xgb_0_76	76	6	0.6419347219950639	0
xgb_0_90	90	6	0.6429824559150132	0
xgb_0_6	6	7	0.6526791585369544	0
xgb_0_20	20	7	0.6384026865784911	0
xgb_0_34	34	7	0.6407309455389432	0
xgb_0_48	48	7	0.6399215858454083	0
xgb_0_62	62	7	0.6361441453299077	0
xgb_0_76	76	7	0.6368068595402718	0
xgb_0_90	90	7	0.6386421512083078	0
xgb_0_6	6	8	0.6503427003397065	0
xgb_0_20	20	8	0.6395534440718731	0
xgb_0_34	34	8	0.6383153219267215	0
xgb_0_48	48	8	0.6393042788392652	0
xgb_0_62	62	8	0.636446370538223	0
xgb_0_76	76	8	0.636409879873555	0
xgb_0_90	90	8	0.6365875872571563	0
xgb_0_6	6	9	0.6446714810638059	0
xgb_0_20	20	9	0.6348512992687563	0
xgb_0_34	34	9	0.633364446538592	0
xgb_0_48	48	9	0.6343702946622951	0
xgb_0_62	62	9	0.6312744173336609	0
xgb_0_76	76	9	0.6310762173099242	0
xgb_0_90	90	9	0.6319514524138867	0
xgb_0_6	6	10	0.6513678352029952	0
xgb_0_20	20	10	0.639743585745559	0
xgb_0_34	34	10	0.6394567573512144	0
xgb_0_48	48	10	0.6404524591449149	0
xgb_0_62	62	10	0.636538958492005	0
xgb_0_76	76	10	0.6376232397832321	0
xgb_0_90	90	10	0.6379833522894931	0
xgb_0_6	6	11	0.6457429388817506	0
xgb_0_20	20	11	0.6348535707919503	0
xgb_0_34	34	11	0.6345370615407283	0
xgb_0_48	48	11	0.6356301728891609	0
xgb_0_62	62	11	0.6311730740724386	0
xgb_0_76	76	11	0.6323491330081236	0
xgb_0_90	90	11	0.6333574736708514	0
xgb_0_6	6	12	0.6504540793121177	0
xgb_0_20	20	12	0.6384594954767024	0
xgb_0_34	34	12	0.6382552641829271	0
xgb_0_48	48	12	0.6389619252912979	0
xgb_0_62	62	12	0.6356443541023838	0
xgb_0_76	76	12	0.6366555118436845	0
xgb_0_90	90	12	0.6363772614091492	0
xgb_0_6	6	13	0.6449284620398454	0
xgb_0_20	20	13	0.6336151648628112	0
xgb_0_34	34	13	0.6333237678213066	0
xgb_0_48	48	13	0.6340968897029015	0
xgb_0_62	62	13	0.6303070867539862	0
xgb_0_76	76	13	0.6313388415450221	0
xgb_0_90	90	13	0.6317945761405895	0
xgb_0_6	6	14	0.6151672539869699	0
xgb_0_20	20	14	0.6360033079081391	0
xgb_0_34	34	14	0.6400555260813137	0
xgb_0_48	48	14	0.6396728429259018	0
xgb_0_62	62	14	0.6338241353491946	0
xgb_0_76	76	14	0.6383058187421458	0
xgb_0_90	90	14	0.6371164314618425	0
xgb_0_6	6	15	0.6118973865892223	0
xgb_0_20	20	15	0.6300464593867863	0
xgb_0_34	34	15	0.6340537386843661	0
xgb_0_48	48	15	0.6338337729583221	0
xgb_0_62	62	15	0.6277207073564538	0
xgb_0_76	76	15	0.6319808929676649	0
xgb_0_90	90	15	0.6316035856781947	0
xgb_0_6	6	16	0.6116344236341581	0
xgb_0_20	20	16	0.6323261026674946	0
xgb_0_34	34	16	0.6367622177889136	0
xgb_0_48	48	16	0.636347626719689	0
xgb_0_62	62	16	0.6303872938815256	0
xgb_0_76	76	16	0.6347257667339602	0
xgb_0_90	90	16	0.6335794778865877	0
xgb_0_6	6	17	0.6080010899143471	0
xgb_0_20	20	17	0.6260259981186104	0
xgb_0_34	34	17	0.6304618268261205	0
xgb_0_48	48	17	0.6302763323077922	0
xgb_0_62	62	17	0.6240033903812708	0
xgb_0_76	76	17	0.628117496281813	0
xgb_0_90	90	17	0.6279054000914617	0
xgb_0_6	6	18	0.6126036463180136	0
xgb_0_20	20	18	0.6329807314816579	0
xgb_0_34	34	18	0.6373407379956988	0
xgb_0_48	48	18	0.6369856007632638	0
xgb_0_62	62	18	0.6310864773218945	0
xgb_0_76	76	18	0.6354802740156155	0
xgb_0_90	90	18	0.6343214649875142	0
xgb_0_6	6	19	0.608826940331207	0
xgb_0_20	20	19	0.6266236727381003	0
xgb_0_34	34	19	0.6309575996888879	0
xgb_0_48	48	19	0.6308221835737906	0
xgb_0_62	62	19	0.6246427234099294	0
xgb_0_76	76	19	0.6288170274263172	0
xgb_0_90	90	19	0.6285269457133217	0
xgb_0_6	6	20	0.6115855428154362	0
xgb_0_20	20	20	0.6323530798038126	0
xgb_0_34	34	20	0.6367275997918578	0
xgb_0_48	48	20	0.636120530187716	0
xgb_0_62	62	20	0.6300622165628241	0
xgb_0_76	76	20	0.6344388524584393	0
xgb_0_90	90	20	0.6337068055590671	0
xgb_0_6	6	21	0.6079229467886096	0
xgb_0_20	20	21	0.625878101001291	0
xgb_0_34	34	21	0.6302808510267888	0
xgb_0_48	48	21	0.6298082378477269	0
xgb_0_62	62	21	0.6234561834673373	0
xgb_0_76	76	21	0.6276862676850335	0
xgb_0_90	90	21	0.6277379026966317	0
xgb_0_6	6	22	0.6020279342811721	0
xgb_0_20	20	22	0.622227099151877	0
xgb_0_34	34	22	0.6267903403749691	0
xgb_0_48	48	22	0.6269101415711069	0
xgb_0_62	62	22	0.6196679026243126	0
xgb_0_76	76	22	0.6245473633137156	0
xgb_0_90	90	22	0.6244168445075914	0
xgb_0_6	6	23	0.597920790983576	0
xgb_0_20	20	23	0.6152648173726234	0
xgb_0_34	34	23	0.6198766004472305	0
xgb_0_48	48	23	0.6201058285884065	0
xgb_0_62	62	23	0.6125449353524007	0
xgb_0_76	76	23	0.6172304853825279	0
xgb_0_90	90	23	0.6180459723254463	0
xgb_0_6	6	24	0.604025053400051	0
xgb_0_20	20	24	0.6242403177672218	0
xgb_0_34	34	24	0.6285118005037782	0
xgb_0_48	48	24	0.6288938434687985	0
xgb_0_62	62	24	0.6220859842357935	0
xgb_0_76	76	24	0.6261429934825157	0
xgb_0_90	90	24	0.6264634071441059	0
xgb_0_6	6	25	0.599686187219944	0
xgb_0_20	20	25	0.6172368552763777	0
xgb_0_34	34	25	0.6214931527823837	0
xgb_0_48	48	25	0.6220020474066837	0
xgb_0_62	62	25	0.6149378749089791	0
xgb_0_76	76	25	0.6187454240581309	0
xgb_0_90	90	25	0.6199649586401427	0
xgb_0_6	6	26	0.6010966440283534	0
xgb_0_20	20	26	0.622280545249615	0
xgb_0_34	34	26	0.6265416005893866	0
xgb_0_48	48	26	0.6265034894135306	0
xgb_0_62	62	26	0.6194004857795298	0
xgb_0_76	76	26	0.6234943730602135	0
xgb_0_90	90	26	0.623829184673595	0
xgb_0_6	6	27	0.5970060377214924	0
xgb_0_20	20	27	0.6150954414728156	0
xgb_0_34	34	27	0.6194503573699814	0
xgb_0_48	48	27	0.619392934500617	0
xgb_0_62	62	27	0.6120124457945628	0
xgb_0_76	76	27	0.6159958951350981	0
xgb_0_90	90	27	0.6171241905613897	0
xgb_0_6	6	28	0.612717644794881	0
xgb_0_20	20	28	0.6352077666133149	0
xgb_0_34	34	28	0.6401659561972294	0
xgb_0_48	48	28	0.6395912555816312	0
xgb_0_62	62	28	0.6328751301117075	0
xgb_0_76	76	28	0.6377650859890741	0
xgb_0_90	90	28	0.6365113973327395	0
xgb_0_6	6	29	0.6095369214159148	0
xgb_0_20	20	29	0.6293561757620978	0
xgb_0_34	34	29	0.6341866331850272	0
xgb_0_48	48	29	0.6337800514195429	0
xgb_0_62	62	29	0.6268873529629735	0
xgb_0_76	76	29	0.6315289080805141	0
xgb_0_90	90	29	0.6310737129535424	0
xgb_0_6	6	30	0.6092018927416845	0
xgb_0_20	20	30	0.6315814287291457	0
xgb_0_34	34	30	0.6369160387502686	0
xgb_0_48	48	30	0.6362935031932887	0
xgb_0_62	62	30	0.6294858890675157	0
xgb_0_76	76	30	0.6342244150293883	0
xgb_0_90	90	30	0.6329995055939714	0
xgb_0_6	6	31	0.6056547027943937	0
xgb_0_20	20	31	0.6253832407150282	0
xgb_0_34	34	31	0.6306359562479629	0
xgb_0_48	48	31	0.6302463439819916	0
xgb_0_62	62	31	0.6232143445883995	0
xgb_0_76	76	31	0.6277028629061965	0
xgb_0_90	90	31	0.627396681894709	0
xgb_0_6	6	32	0.610197740304066	0
xgb_0_20	20	32	0.6322210474549015	0
xgb_0_34	34	32	0.6374780681858592	0
xgb_0_48	48	32	0.6369275680599001	0
xgb_0_62	62	32	0.6301857328110859	0
xgb_0_76	76	32	0.6349666694735012	0
xgb_0_90	90	32	0.6337435205828645	0
xgb_0_6	6	33	0.6065029551030532	0
xgb_0_20	20	33	0.6259625571121685	0
xgb_0_34	34	33	0.6311102770710939	0
xgb_0_48	48	33	0.6307839668616695	0
xgb_0_62	62	33	0.6238518353131504	0
xgb_0_76	76	33	0.6283857057240134	0
xgb_0_90	90	33	0.6280168901300869	0
xgb_0_6	6	34	0.6090178597252338	0
xgb_0_20	20	34	0.6316891377581504	0
xgb_0_34	34	34	0.6369187021411802	0
xgb_0_48	48	34	0.6360984115843052	0
xgb_0_62	62	34	0.6292095298908197	0
xgb_0_76	76	34	0.6340073771875038	0
xgb_0_90	90	34	0.6331663911046477	0
xgb_0_6	6	35	0.6054985959931446	0
xgb_0_20	20	35	0.6253808326304019	0
xgb_0_34	34	35	0.6305510139944648	0
xgb_0_48	48	35	0.6298740815112575	0
xgb_0_62	62	35	0.6227775291329434	0
xgb_0_76	76	35	0.6274008361789156	0
xgb_0_90	90	35	0.627334493738496	0
xgb_0_6	6	36	0.5999588621125316	0
xgb_0_20	20	36	0.621374471558656	0
xgb_0_34	34	36	0.6269236497961536	0
xgb_0_48	48	36	0.6268649919761173	0
xgb_0_62	62	36	0.618552919119606	0
xgb_0_76	76	36	0.6239313836547946	0
xgb_0_90	90	36	0.6237529190869948	0
xgb_0_6	6	37	0.5959577980362808	0
xgb_0_20	20	37	0.6145080433466594	0
xgb_0_34	34	37	0.6200274627247053	0
xgb_0_48	48	37	0.6200823170618339	0
xgb_0_62	62	37	0.6115292706786798	0
xgb_0_76	76	37	0.6166936876631932	0
xgb_0_90	90	37	0.6174471789175533	0
xgb_0_6	6	38	0.6020228052388075	0
xgb_0_20	20	38	0.6233745678567374	0
xgb_0_34	34	38	0.6286112766176398	0
xgb_0_48	48	38	0.6288134283894041	0
xgb_0_62	62	38	0.621052318610845	0
xgb_0_76	76	38	0.6254434675724652	0
xgb_0_90	90	38	0.6257077832244653	0
xgb_0_6	6	39	0.5977872045579617	0
xgb_0_20	20	39	0.6164577279136187	0
xgb_0_34	34	39	0.621603098698907	0
xgb_0_48	48	39	0.6219340066623048	0
xgb_0_62	62	39	0.6139958047246098	0
xgb_0_76	76	39	0.6181153624804903	0
xgb_0_90	90	39	0.6192624211318636	0
xgb_0_6	6	40	0.5989545564656263	0
xgb_0_20	20	40	0.621637142948258	0
xgb_0_34	34	40	0.6268880269757926	0
xgb_0_48	48	40	0.6266354959386919	0
xgb_0_62	62	40	0.6184685063843993	0
xgb_0_76	76	40	0.6231500832105967	0
xgb_0_90	90	40	0.6233637894844701	0
xgb_0_6	6	41	0.5950317847245912	0
xgb_0_20	20	41	0.6146146294858812	0
xgb_0_34	34	41	0.6198828190881114	0
xgb_0_48	48	41	0.6196165962316735	0
xgb_0_62	62	41	0.6112422829863304	0
xgb_0_76	76	41	0.6157952964329317	0
xgb_0_90	90	41	0.6167963079104206	0
xgb_0_6	6	42	0.6061545750861133	0
xgb_0_20	20	42	0.6289018399215722	0
xgb_0_34	34	42	0.6380613122993344	0
xgb_0_48	48	42	0.6396406255281565	0
xgb_0_62	62	42	0.6306269199236031	0
xgb_0_76	76	42	0.6352997746712462	0
xgb_0_90	90	42	0.6366911000477562	0
xgb_0_6	6	43	0.6028177512007695	0
xgb_0_20	20	43	0.6234892526115694	0
xgb_0_34	34	43	0.6321937975878289	0
xgb_0_48	48	43	0.633875328330592	0
xgb_0_62	62	43	0.6247492483627596	0
xgb_0_76	76	43	0.6292250135135358	0
xgb_0_90	90	43	0.6312853044000423	0
xgb_0_6	6	44	0.6028354531276459	0
xgb_0_20	20	44	0.6251557427636278	0
xgb_0_34	34	44	0.6347963746842807	0
xgb_0_48	48	44	0.6364285214585979	0
xgb_0_62	62	44	0.6273075899915923	0
xgb_0_76	76	44	0.6318746149395023	0
xgb_0_90	90	44	0.6331968470164462	0
xgb_0_6	6	45	0.5990998386849526	0
xgb_0_20	20	45	0.6194111361915835	0
xgb_0_34	34	45	0.6286439271648229	0
xgb_0_48	48	45	0.6304446740584277	0
xgb_0_62	62	45	0.6211663075620717	0
xgb_0_76	76	45	0.6255322330227421	0
xgb_0_90	90	45	0.6276272922973882	0
xgb_0_6	6	46	0.6037068142640118	0
xgb_0_20	20	46	0.6259650650537039	0
xgb_0_34	34	46	0.6354122961391483	0
xgb_0_48	48	46	0.6370401770487173	0
xgb_0_62	62	46	0.6281221527916391	0
xgb_0_76	76	46	0.6325711632344102	0
xgb_0_90	90	46	0.6340281171916065	0
xgb_0_6	6	47	0.599849832781421	0
xgb_0_20	20	47	0.6201419789247561	0
xgb_0_34	34	47	0.6291605304052231	0
xgb_0_48	48	47	0.6309402387726132	0
xgb_0_62	62	47	0.6218892198236715	0
xgb_0_76	76	47	0.626145729870614	0
xgb_0_90	90	47	0.6283249913334485	0
xgb_0_6	6	48	0.6027978970951166	0
xgb_0_20	20	48	0.6251529970903	0
xgb_0_34	34	48	0.6346827587368333	0
xgb_0_48	48	48	0.6362915367511361	0
xgb_0_62	62	48	0.6270921953125997	0
xgb_0_76	76	48	0.6315755804454912	0
xgb_0_90	90	48	0.6336430754905082	0
xgb_0_6	6	49	0.5990410925609082	0
xgb_0_20	20	49	0.6192457250297927	0
xgb_0_34	34	49	0.6283609842480486	0
xgb_0_48	48	49	0.6300837115772616	0
xgb_0_62	62	49	0.620744265377287	0
xgb_0_76	76	49	0.6250983313641952	0
xgb_0_90	90	49	0.6278207213096979	0
xgb_0_6	6	50	0.5928514904997185	0
xgb_0_20	20	50	0.6150209742667928	0
xgb_0_34	34	50	0.6246447678535005	0
xgb_0_48	48	50	0.6269273199468899	0
xgb_0_62	62	50	0.6159547588503552	0
xgb_0_76	76	50	0.6213202926103436	0
xgb_0_90	90	50	0.6239695968957812	0
xgb_0_6	6	51	0.5886519668517762	0
xgb_0_20	20	51	0.60859378671196	0
xgb_0_34	34	51	0.6178493714651965	0
xgb_0_48	48	51	0.6201882658734253	0
xgb_0_62	62	51	0.6090183606221458	0
xgb_0_76	76	51	0.6142338822287046	0
xgb_0_90	90	51	0.6176904800595653	0
xgb_0_6	6	52	0.5954714808436041	0
xgb_0_20	20	52	0.6170793677261159	0
xgb_0_34	34	52	0.626720469236896	0
xgb_0_48	48	52	0.6291985186146826	0
xgb_0_62	62	52	0.6187215480243868	0
xgb_0_76	76	52	0.6231783559933755	0
xgb_0_90	90	52	0.6260286577350647	0
xgb_0_6	6	53	0.5910661083058599	0
xgb_0_20	20	53	0.6106094661592415	0
xgb_0_34	34	53	0.6198313495728693	0
xgb_0_48	48	53	0.6223785428223807	0
xgb_0_62	62	53	0.6117687885094218	0
xgb_0_76	76	53	0.6160136809812232	0
xgb_0_90	90	53	0.6196182000755102	0
xgb_0_6	6	54	0.5919968708143046	0
xgb_0_20	20	54	0.6150782894901048	0
xgb_0_34	34	54	0.6244644147758835	0
xgb_0_48	48	54	0.6265783536002089	0
xgb_0_62	62	54	0.6155612473242653	0
xgb_0_76	76	54	0.6203786477974057	0
xgb_0_90	90	54	0.6233488153949911	0
xgb_0_6	6	55	0.5878204689922606	0
xgb_0_20	20	55	0.6084325561707451	0
xgb_0_34	34	55	0.6175019437495206	0
xgb_0_48	48	55	0.6195463703925987	0
xgb_0_62	62	55	0.6083552609568682	0
xgb_0_76	76	55	0.613123510608316	0
xgb_0_90	90	55	0.6167474704447029	0
xgb_0_6	6	56	0.6151475896528633	0
xgb_0_20	20	56	0.6359902947949791	0
xgb_0_34	34	56	0.6401470877375859	0
xgb_0_48	48	56	0.6399464825884007	0
xgb_0_62	62	56	0.6339291510045062	0
xgb_0_76	76	56	0.6382945303503031	0
xgb_0_90	90	56	0.6375236527069809	0
xgb_0_6	6	57	0.611876496117988	0
xgb_0_20	20	57	0.6300337238777924	0
xgb_0_34	34	57	0.6341498395323512	0
xgb_0_48	48	57	0.6341270611943786	0
xgb_0_62	62	57	0.6278241117792132	0
xgb_0_76	76	57	0.6319851004859245	0
xgb_0_90	90	57	0.6320322992017509	0
xgb_0_6	6	58	0.6116146953043314	0
xgb_0_20	20	58	0.6323130472043856	0
xgb_0_34	34	58	0.6368540774239577	0
xgb_0_48	48	58	0.6366221569166528	0
xgb_0_62	62	58	0.6304926513003797	0
xgb_0_76	76	58	0.6347144416051116	0
xgb_0_90	90	58	0.6339880243948486	0
xgb_0_6	6	59	0.6079801327624585	0
xgb_0_20	20	59	0.6260132219589265	0
xgb_0_34	34	59	0.6305582344200543	0
xgb_0_48	48	59	0.6305705566956112	0
xgb_0_62	62	59	0.6241071248623848	0
xgb_0_76	76	59	0.6281217172301224	0
xgb_0_90	90	59	0.628335482033084	0
xgb_0_6	6	60	0.6125839260901151	0
xgb_0_20	20	60	0.632967681380099	0
xgb_0_34	34	60	0.6374325599063041	0
xgb_0_48	48	60	0.6372600182175892	0
xgb_0_62	62	60	0.6311917914731099	0
xgb_0_76	76	60	0.6354689535377119	0
xgb_0_90	90	60	0.6347298437160126	0
xgb_0_6	6	61	0.6088059912797505	0
xgb_0_20	20	61	0.6266109015167026	0
xgb_0_34	34	61	0.6310539700190188	0
xgb_0_48	48	61	0.6311162942369627	0
xgb_0_62	62	61	0.6247464177952264	0
xgb_0_76	76	61	0.6288212467431308	0
xgb_0_90	90	61	0.6289568614181567	0
xgb_0_6	6	62	0.611565837106038	0
xgb_0_20	20	62	0.6323400393100485	0
xgb_0_34	34	62	0.6368193541009912	0
xgb_0_48	48	62	0.6363947456093931	0
xgb_0_62	62	62	0.6301674531792598	0
xgb_0_76	76	62	0.6344275403149405	0
xgb_0_90	90	62	0.6341148836294452	0
xgb_0_6	6	63	0.6079020121877359	0
xgb_0_20	20	63	0.6258653385894374	0
xgb_0_34	34	63	0.6303771548810021	0
xgb_0_48	48	63	0.6301021456343895	0
xgb_0_62	62	63	0.6235598063246091	0
xgb_0_76	76	63	0.6276904840913771	0
xgb_0_90	90	63	0.628167521847113	0
xgb_0_6	6	64	0.6020080496400344	0
xgb_0_20	20	64	0.6222139402478497	0
xgb_0_34	34	64	0.6268829278313796	0
xgb_0_48	48	64	0.6271868469230559	0
xgb_0_62	62	64	0.6197740948100426	0
xgb_0_76	76	64	0.6245359484537163	0
xgb_0_90	90	64	0.6248286280075712	0
xgb_0_6	6	65	0.5978996601227382	0
xgb_0_20	20	65	0.6152519353143284	0
xgb_0_34	34	65	0.6199738071412484	0
xgb_0_48	48	65	0.6204024917336246	0
xgb_0_62	62	65	0.6126495296644596	0
xgb_0_76	76	65	0.6172347413172945	0
xgb_0_90	90	65	0.6184796191160775	0
xgb_0_6	6	66	0.6040051971390661	0
xgb_0_20	20	66	0.6242271776441071	0
xgb_0_34	34	66	0.6286042558156789	0
xgb_0_48	48	66	0.6291701538958347	0
xgb_0_62	62	66	0.6221920248598014	0
xgb_0_76	76	66	0.6261315949142596	0
xgb_0_90	90	66	0.6268746029302534	0
xgb_0_6	6	67	0.5996650869573212	0
xgb_0_20	20	67	0.6172239918717473	0
xgb_0_34	34	67	0.621590218717758	0
xgb_0_48	48	67	0.6222982809734419	0
xgb_0_62	62	67	0.6150423177648687	0
xgb_0_76	76	67	0.6187496738301572	0
xgb_0_90	90	67	0.6203979774952733	0
xgb_0_6	6	68	0.6010768412747669	0
xgb_0_20	20	68	0.6222674405356745	0
xgb_0_34	34	68	0.6266338067585506	0
xgb_0_48	48	68	0.6267790552566757	0
xgb_0_62	62	68	0.6195062406519599	0
xgb_0_76	76	68	0.6234830052080995	0
xgb_0_90	90	68	0.6242392723953029	0
xgb_0_6	6	69	0.596984994881125	0
xgb_0_20	20	69	0.6150826130746551	0
xgb_0_34	34	69	0.619547159150116	0
xgb_0_48	48	69	0.6196883618973371	0
xgb_0_62	62	69	0.6121166044196612	0
xgb_0_76	76	69	0.6160001333417946	0
xgb_0_90	90	69	0.6175560309989945	0
xgb_0_6	6	70	0.6127050804339407	0
xgb_0_20	20	70	0.6351916131146104	0
xgb_0_34	34	70	0.6398952197678587	0
xgb_0_48	48	70	0.6391995171987598	0
xgb_0_62	62	70	0.6329367487812687	0
xgb_0_76	76	70	0.6382678197985888	0
xgb_0_90	90	70	0.6370573045879506	0
xgb_0_6	6	71	0.6095208567393342	0
xgb_0_20	20	71	0.6293392562450812	0
xgb_0_34	34	71	0.6339420233014905	0
xgb_0_48	48	71	0.6334287028025927	0
xgb_0_62	62	71	0.6269348711973455	0
xgb_0_76	76	71	0.6319630787616847	0
xgb_0_90	90	71	0.6315789472258075	0
xgb_0_6	6	72	0.6091892875045404	0
xgb_0_20	20	72	0.631565222677533	0
xgb_0_34	34	72	0.6366444215218239	0
xgb_0_48	48	72	0.6359004903502137	0
xgb_0_62	62	72	0.6295477082038823	0
xgb_0_76	76	72	0.6347287844055495	0
xgb_0_90	90	72	0.6335471888739534	0
xgb_0_6	6	73	0.6056385868008431	0
xgb_0_20	20	73	0.6253662671503408	0
xgb_0_34	34	73	0.6303905649831132	0
xgb_0_48	48	73	0.6298938730177359	0
xgb_0_62	62	73	0.6232620146149226	0
xgb_0_76	76	73	0.6281384205013056	0
xgb_0_90	90	73	0.6279035300863034	0
xgb_0_6	6	74	0.610185140874459	0
xgb_0_20	20	74	0.6322048488698081	0
xgb_0_34	34	74	0.6372065760980283	0
xgb_0_48	48	74	0.6365347362873289	0
xgb_0_62	62	74	0.6302475234658842	0
xgb_0_76	76	74	0.6354708064745156	0
xgb_0_90	90	74	0.6342909515319386	0
xgb_0_6	6	75	0.6064868461054076	0
xgb_0_20	20	75	0.6259455909156556	0
xgb_0_34	34	75	0.6308649923298661	0
xgb_0_48	48	75	0.6304316489040163	0
xgb_0_62	62	75	0.623899484646256	0
xgb_0_76	76	75	0.6288210742448596	0
xgb_0_90	90	75	0.628523518300381	0
xgb_0_6	6	76	0.6090052602956268	0
xgb_0_20	20	76	0.6316729391730569	0
xgb_0_34	34	76	0.6366472100533491	0
xgb_0_48	48	76	0.6357055798117341	0
xgb_0_62	62	76	0.629271320545618	0
xgb_0_76	76	76	0.6345115141885183	0
xgb_0_90	90	76	0.6337138220537216	0
xgb_0_6	6	77	0.6054824869954991	0
xgb_0_20	20	77	0.625363866433889	0
xgb_0_34	34	77	0.6303057292532369	0
xgb_0_48	48	77	0.6295217635536043	0
xgb_0_62	62	77	0.622825178466049	0
xgb_0_76	76	77	0.6278362046997616	0
xgb_0_90	90	77	0.6278411219087903	0
xgb_0_6	6	78	0.5999461571318514	0
xgb_0_20	20	78	0.6213581372707495	0
xgb_0_34	34	78	0.6266498832973297	0
xgb_0_48	48	78	0.6264688692755893	0
xgb_0_62	62	78	0.6186152274224346	0
xgb_0_76	76	78	0.6244397440375887	0
xgb_0_90	90	78	0.6243049361106701	0
xgb_0_6	6	79	0.5959415486008411	0
xgb_0_20	20	79	0.6144909292393165	0
xgb_0_34	34	79	0.6197800395979145	0
xgb_0_48	48	79	0.6197269276060091	0
xgb_0_62	62	79	0.6115773354173484	0
xgb_0_76	76	79	0.6171328517147148	0
xgb_0_90	90	79	0.6179582238581682	0
xgb_0_6	6	80	0.6020101214020263	0
xgb_0_20	20	80	0.6233582607527001	0
xgb_0_34	34	80	0.6283379657268426	0
xgb_0_48	48	80	0.6284179649246944	0
xgb_0_62	62	80	0.6211145232188715	0
xgb_0_76	76	80	0.6259509819311043	0
xgb_0_90	90	80	0.6262588815696761	0
xgb_0_6	6	81	0.5977709825855191	0
xgb_0_20	20	81	0.6164406427306452	0
xgb_0_34	34	81	0.6213560937392963	0
xgb_0_48	48	81	0.6215792178463979	0
xgb_0_62	62	81	0.6140437882295775	0
xgb_0_76	76	81	0.6185537843055455	0
xgb_0_90	90	81	0.6197726023608905	0
xgb_0_6	6	82	0.598941872628845	0
xgb_0_20	20	82	0.6216208358442207	0
xgb_0_34	34	82	0.6266147160849953	0
xgb_0_48	48	82	0.6262400324739823	0
xgb_0_62	62	82	0.6185307109924261	0
xgb_0_76	76	82	0.6236575975692358	0
xgb_0_90	90	82	0.6239148878296807	0
xgb_0_6	6	83	0.5950155627521485	0
xgb_0_20	20	83	0.6145975443029079	0
xgb_0_34	34	83	0.6196358141285008	0
xgb_0_48	48	83	0.6192618074157666	0
xgb_0_62	62	83	0.6112902664912983	0
xgb_0_76	76	83	0.616233718257987	0
xgb_0_90	90	83	0.6173064891394475	0
xgb_0_6	6	84	0.6060327364796643	0
xgb_0_20	20	84	0.6288831691226875	0
xgb_0_34	34	84	0.6376499079001317	0
xgb_0_48	48	84	0.6390870897993675	0
xgb_0_62	62	84	0.6306409589202973	0
xgb_0_76	76	84	0.6356123196811678	0
xgb_0_90	90	84	0.6372386986398992	0
xgb_0_6	6	85	0.6026904735544448	0
xgb_0_20	20	85	0.6234688733478828	0
xgb_0_34	34	85	0.6318178139645235	0
xgb_0_48	48	85	0.6333559173137095	0
xgb_0_62	62	85	0.6247551113111529	0
xgb_0_76	76	85	0.6294852903663235	0
xgb_0_90	90	85	0.6317796090781052	0
xgb_0_6	6	86	0.6027132178633502	0
xgb_0_20	20	86	0.625137011180078	0
xgb_0_34	34	86	0.6343836309166476	0
xgb_0_48	48	86	0.635873183638529	0
xgb_0_62	62	86	0.6273216746936533	0
xgb_0_76	76	86	0.632188177471162	0
xgb_0_90	90	86	0.633746228370923	0
xgb_0_6	6	87	0.5989721538571747	0
xgb_0_20	20	87	0.6193906917313879	0
xgb_0_34	34	87	0.6282667407100501	0
xgb_0_48	48	87	0.6299236013630121	0
xgb_0_62	62	87	0.6211721892669704	0
xgb_0_76	76	87	0.6257933425426179	0
xgb_0_90	90	87	0.6281231783348096	0
xgb_0_6	6	88	0.6035846341030978	0
xgb_0_20	20	88	0.6259463419143096	0
xgb_0_34	34	88	0.6349997384354749	0
xgb_0_48	48	88	0.6364850895736855	0
xgb_0_62	62	88	0.6281362311443481	0
xgb_0_76	76	88	0.6328845844127878	0
xgb_0_90	90	88	0.6345772508862075	0
xgb_0_6	6	89	0.5997222022388182	0
xgb_0_20	20	89	0.6201215431565181	0
xgb_0_34	34	89	0.6287835043111849	0
xgb_0_48	48	89	0.6304193876111344	0
[truncated: 190,081 more rows]
