# Supplementary material for: The effects of mismatched train and test data cleaning pipelines on regression models: lessons for practice
Source: PeerJ Comput Sci. 2025 Apr 2;11:e2793. doi: 10.7717/peerj-cs.2793 (PMC12190241; doi:10.7717/peerj-cs.2793)
Supplement: Supplemental Information 1 [file peerj-cs-11-2793-s001.zip › mismatched_data_cleaning-main/analysis/cleaning_effects_distributions.csv]

	train_test_split	training_pipeline	test_pipeline	Price	NumReviews	cost_living_index (US avg. = 100)
0	0.0	0.0	0.0	0.049134624185400676	0.036477862311838985	0.044139389195494164
1	0.0	0.0	1.0	0.04735698041236529	0.03425539744019388	0.046025110060423036
2	0.0	0.0	2.0	0.050064651500943316	0.036474579099376604	0.044139389195494164
3	0.0	0.0	3.0	0.048096879689104595	0.034641850124358796	0.046025110060423036
4	0.0	0.0	4.0	0.05000721559607	0.0366919251129449	0.044139389195494164
5	0.0	0.0	5.0	0.048026888557341614	0.03452423421097599	0.046025110060423036
6	0.0	0.0	6.0	0.05114427525083618	0.03578799695468704	0.044139389195494164
7	0.0	0.0	7.0	0.04941914798052661	0.03368064656965702	0.046025110060423036
8	0.0	0.0	8.0	0.05672488748377015	0.042076128740764746	0.044139389195494164
9	0.0	0.0	9.0	0.05462956194062313	0.04093120760220066	0.046025110060423036
10	0.0	0.0	10.0	0.054826931053393674	0.04081126413680666	0.044139389195494164
11	0.0	0.0	11.0	0.052604363929553	0.038797146434433855	0.046025110060423036
12	0.0	0.0	12.0	0.05796672267703072	0.03594718243317436	0.044139389195494164
13	0.0	0.0	13.0	0.05638246211787385	0.034137146583110026	0.046025110060423036
14	0.0	0.0	14.0	0.06047715997203248	0.03557530718038164	0.16438108229558868
15	0.0	0.0	15.0	0.057375150980146644	0.0342179737072525	0.15880425895661404
16	0.0	0.0	16.0	0.06532001268174635	0.03879967842860021	0.16438108229558868
17	0.0	0.0	17.0	0.06189567688819062	0.037780973846853666	0.15880425895661404
18	0.0	0.0	18.0	0.06261422620812704	0.035617623340875766	0.16438108229558868
19	0.0	0.0	19.0	0.0594297507452074	0.03422992668624887	0.15880425895661404
20	0.0	0.0	20.0	0.06107920049811511	0.03516853760417543	0.16438108229558868
21	0.0	0.0	21.0	0.0579237230797104	0.033835616071512725	0.15880425895661404
22	0.0	0.0	22.0	0.07915633713694949	0.05109807928477991	0.16438108229558868
23	0.0	0.0	23.0	0.07629747127149492	0.05067956728552901	0.15880425895661404
24	0.0	0.0	24.0	0.07092282308120249	0.04041229285099123	0.16438108229558868
25	0.0	0.0	25.0	0.06823578688939365	0.03921719305092201	0.15880425895661404
26	0.0	0.0	26.0	0.0653847382162526	0.03639591859160305	0.16438108229558868
27	0.0	0.0	27.0	0.06240636852112938	0.035259085351401355	0.15880425895661404
28	0.0	0.0	28.0	0.05876632868847522	0.034582254275064464	0.16439909315887946
29	0.0	0.0	29.0	0.05577303503035262	0.03278287275913706	0.1588111920692348
30	0.0	0.0	30.0	0.06036401505936332	0.035157293611287506	0.16439909315887946
31	0.0	0.0	31.0	0.057014160296666595	0.03373237387729094	0.1588111920692348
32	0.0	0.0	32.0	0.06241465887706532	0.036413634332275895	0.16439909315887946
33	0.0	0.0	33.0	0.05905676818006242	0.03465498195112274	0.1588111920692348
34	0.0	0.0	34.0	0.06241465887706532	0.034225713025525906	0.16439909315887946
35	0.0	0.0	35.0	0.05905676818006242	0.03244715227608683	0.1588111920692348
36	0.0	0.0	36.0	0.06916999988926706	0.043836402380597835	0.16439909315887946
37	0.0	0.0	37.0	0.06601391422063613	0.043339331286796325	0.1588111920692348
38	0.0	0.0	38.0	0.07261958581407094	0.04433762893313758	0.16439909315887946
39	0.0	0.0	39.0	0.06949889930667516	0.042795233673540434	0.1588111920692348
40	0.0	0.0	40.0	0.07261958581407094	0.03547249402503402	0.16439909315887946
41	0.0	0.0	41.0	0.06949889930667516	0.03388111157856685	0.1588111920692348
42	0.0	0.0	42.0	0.0561015771855728	0.033736862821209614	0.16632406286098833
43	0.0	0.0	43.0	0.05358256712394946	0.032084459869990936	0.1608153139336277
44	0.0	0.0	44.0	0.0576833919187793	0.03428116582143649	0.16632406286098833
45	0.0	0.0	45.0	0.05481888573193675	0.03300739466679637	0.1608153139336277
46	0.0	0.0	46.0	0.05758221258200416	0.03379869114845127	0.16632406286098833
47	0.0	0.0	47.0	0.054748514734651754	0.0321134195022431	0.1608153139336277
48	0.0	0.0	48.0	0.05884511083242401	0.034096549938243396	0.16632406286098833
49	0.0	0.0	49.0	0.056122445505203296	0.0324885791875113	0.1608153139336277
50	0.0	0.0	50.0	0.06702933515994067	0.04277401672723957	0.16632406286098833
51	0.0	0.0	51.0	0.06433660887954228	0.04236593255082683	0.1608153139336277
52	0.0	0.0	52.0	0.06424389409875472	0.03864410147474338	0.16632406286098833
53	0.0	0.0	53.0	0.061317221867306225	0.037160409236646305	0.1608153139336277
54	0.0	0.0	54.0	0.06763396316038936	0.03694201163340643	0.16632406286098833
55	0.0	0.0	55.0	0.06526375652877398	0.035499889096120375	0.1608153139336277
56	0.0	0.0	56.0	0.06047715997203248	0.03557530718038164	0.16438108229558868
57	0.0	0.0	57.0	0.057375150980146644	0.0342179737072525	0.15880425895661404
58	0.0	0.0	58.0	0.06532001268174635	0.03879967842860021	0.16438108229558868
59	0.0	0.0	59.0	0.06189567688819062	0.037780973846853666	0.15880425895661404
60	0.0	0.0	60.0	0.06261422620812704	0.035617623340875766	0.16438108229558868
61	0.0	0.0	61.0	0.0594297507452074	0.03422992668624887	0.15880425895661404
62	0.0	0.0	62.0	0.06107920049811511	0.03516853760417543	0.16438108229558868
63	0.0	0.0	63.0	0.0579237230797104	0.033835616071512725	0.15880425895661404
64	0.0	0.0	64.0	0.07915633713694949	0.05109807928477991	0.16438108229558868
65	0.0	0.0	65.0	0.07629747127149492	0.05067956728552901	0.15880425895661404
66	0.0	0.0	66.0	0.07092282308120249	0.04041229285099123	0.16438108229558868
67	0.0	0.0	67.0	0.06823578688939365	0.03921719305092201	0.15880425895661404
68	0.0	0.0	68.0	0.0653847382162526	0.03639591859160305	0.16438108229558868
69	0.0	0.0	69.0	0.06240636852112938	0.035259085351401355	0.15880425895661404
70	0.0	0.0	70.0	0.05876632868847522	0.034582254275064464	0.16439909315887946
71	0.0	0.0	71.0	0.05577303503035262	0.03278287275913706	0.1588111920692348
72	0.0	0.0	72.0	0.06036401505936332	0.035157293611287506	0.16439909315887946
73	0.0	0.0	73.0	0.057014160296666595	0.03373237387729094	0.1588111920692348
74	0.0	0.0	74.0	0.06241465887706532	0.036413634332275895	0.16439909315887946
75	0.0	0.0	75.0	0.05905676818006242	0.03465498195112274	0.1588111920692348
76	0.0	0.0	76.0	0.06241465887706532	0.034225713025525906	0.16439909315887946
77	0.0	0.0	77.0	0.05905676818006242	0.03244715227608683	0.1588111920692348
78	0.0	0.0	78.0	0.06916999988926706	0.043836402380597835	0.16439909315887946
79	0.0	0.0	79.0	0.06601391422063613	0.043339331286796325	0.1588111920692348
80	0.0	0.0	80.0	0.07261958581407094	0.04433762893313758	0.16439909315887946
81	0.0	0.0	81.0	0.06949889930667516	0.042795233673540434	0.1588111920692348
82	0.0	0.0	82.0	0.07261958581407094	0.03547249402503402	0.16439909315887946
83	0.0	0.0	83.0	0.06949889930667516	0.03388111157856685	0.1588111920692348
84	0.0	0.0	84.0	0.0561015771855728	0.033736862821209614	0.16632406286098833
85	0.0	0.0	85.0	0.05358256712394946	0.032084459869990936	0.1608153139336277
86	0.0	0.0	86.0	0.0576833919187793	0.03428116582143649	0.16632406286098833
87	0.0	0.0	87.0	0.05481888573193675	0.03300739466679637	0.1608153139336277
88	0.0	0.0	88.0	0.05758221258200416	0.03379869114845127	0.16632406286098833
89	0.0	0.0	89.0	0.054748514734651754	0.0321134195022431	0.1608153139336277
90	0.0	0.0	90.0	0.05884511083242401	0.034096549938243396	0.16632406286098833
91	0.0	0.0	91.0	0.056122445505203296	0.0324885791875113	0.1608153139336277
92	0.0	0.0	92.0	0.06702933515994067	0.04277401672723957	0.16632406286098833
93	0.0	0.0	93.0	0.06433660887954228	0.04236593255082683	0.1608153139336277
94	0.0	0.0	94.0	0.06424389409875472	0.03864410147474338	0.16632406286098833
95	0.0	0.0	95.0	0.061317221867306225	0.037160409236646305	0.1608153139336277
96	0.0	0.0	96.0	0.06763396316038936	0.03694201163340643	0.16632406286098833
97	0.0	0.0	97.0	0.06526375652877398	0.035499889096120375	0.1608153139336277
98	0.0	1.0	0.0	0.04904212559647791	0.03987726669573594	0.06724753601206618
99	0.0	1.0	1.0	0.046701358812265656	0.037295302819505376	0.05502281328873588
100	0.0	1.0	2.0	0.050493696616944736	0.04009520501285333	0.06724753601206618
101	0.0	1.0	3.0	0.04797756629732056	0.03783949934196529	0.05502281328873588
102	0.0	1.0	4.0	0.05002666126991725	0.04026941881373989	0.06724753601206618
103	0.0	1.0	5.0	0.04747051228082831	0.03770855195155428	0.05502281328873588
104	0.0	1.0	6.0	0.05119264196927674	0.03888232853837758	0.06724753601206618
105	0.0	1.0	7.0	0.04890850686397342	0.036337854124740394	0.05502281328873588
106	0.0	1.0	8.0	0.05790429937378731	0.04575009898034077	0.06724753601206618
107	0.0	1.0	9.0	0.05537176797232776	0.044227297018787526	0.05502281328873588
108	0.0	1.0	10.0	0.05506147332284201	0.04452495592843195	0.06724753601206618
109	0.0	1.0	11.0	0.05233866171811596	0.04219763356871786	0.05502281328873588
110	0.0	1.0	12.0	0.05825728350695617	0.03809560844181188	0.06724753601206618
111	0.0	1.0	13.0	0.05620277814240832	0.03586172394672524	0.05502281328873588
112	0.0	1.0	14.0	0.062419977701800036	0.038317743784974934	0.1671296574708778
113	0.0	1.0	15.0	0.059041287344486534	0.0365071344454197	0.15687791328084402
114	0.0	1.0	16.0	0.0674409396503281	0.04158719033881321	0.1671296574708778
115	0.0	1.0	17.0	0.06377038391063557	0.04013326474324093	0.15687791328084402
116	0.0	1.0	18.0	0.06459319293792962	0.03862313130373639	0.1671296574708778
117	0.0	1.0	19.0	0.061146372173421906	0.036797754935369846	0.15687791328084402
118	0.0	1.0	20.0	0.06318829904927813	0.03747042388627553	0.1671296574708778
119	0.0	1.0	21.0	0.05976484039704472	0.03563801328067133	0.15687791328084402
120	0.0	1.0	22.0	0.08160706119911267	0.05362440676265555	0.1671296574708778
121	0.0	1.0	23.0	0.07857891220387699	0.05284107545662873	0.15687791328084402
122	0.0	1.0	24.0	0.07296366448253293	0.043539531921214625	0.1671296574708778
123	0.0	1.0	25.0	0.07004375911113882	0.041952084253740494	0.15687791328084402
124	0.0	1.0	26.0	0.06786475397250974	0.03734387532896888	0.1671296574708778
125	0.0	1.0	27.0	0.0646661941176435	0.0356512568404115	0.15687791328084402
126	0.0	1.0	28.0	0.05981876962204877	0.03735914706723655	0.1671481457247407
127	0.0	1.0	29.0	0.05651106487437994	0.03512849070048103	0.15688516475913764
128	0.0	1.0	30.0	0.0618143229975547	0.038188949724830244	0.1671481457247407
129	0.0	1.0	31.0	0.058173791476426435	0.03632722290446255	0.15688516475913764
130	0.0	1.0	32.0	0.063474722270676	0.0393138078614391	0.1671481457247407
131	0.0	1.0	33.0	0.05983209384615894	0.037149971048245356	0.15688516475913764
132	0.0	1.0	34.0	0.063474722270676	0.0365472799261172	0.1671481457247407
133	0.0	1.0	35.0	0.05983209384615894	0.034284122058352955	0.15688516475913764
134	0.0	1.0	36.0	0.07137388924977882	0.04676553541876477	0.1671481457247407
135	0.0	1.0	37.0	0.06804228010960744	0.0458585805513861	0.15688516475913764
136	0.0	1.0	38.0	0.07374855782681529	0.047153150636266725	0.1671481457247407
137	0.0	1.0	39.0	0.0703929202257511	0.04526378385834853	0.15688516475913764
138	0.0	1.0	40.0	0.07374855782681529	0.03640424123012855	0.1671481457247407
139	0.0	1.0	41.0	0.0703929202257511	0.03425035295605861	0.15688516475913764
140	0.0	1.0	42.0	0.057535939999063555	0.03548012563209886	0.16917759492517648
141	0.0	1.0	43.0	0.054685304260071864	0.033354604233969215	0.15906008382450193
142	0.0	1.0	44.0	0.05952101492544483	0.03630851653944772	0.16917759492517648
143	0.0	1.0	45.0	0.05634842233847641	0.0345682287867252	0.15906008382450193
144	0.0	1.0	46.0	0.05906524101816007	0.03582359233377078	0.16917759492517648
145	0.0	1.0	47.0	0.055922153150427104	0.03368535468869433	0.15906008382450193
146	0.0	1.0	48.0	0.06039016520055424	0.035330857019076206	0.16917759492517648
147	0.0	1.0	49.0	0.057359542365617036	0.03320243739227405	0.15906008382450193
148	0.0	1.0	50.0	0.06957427519390352	0.04487094940028066	0.16917759492517648
149	0.0	1.0	51.0	0.0666878578034381	0.04405499975152028	0.15906008382450193
150	0.0	1.0	52.0	0.06584035187893784	0.04088361782125104	0.16917759492517648
151	0.0	1.0	53.0	0.06265376140853472	0.039007466090629536	0.15906008382450193
152	0.0	1.0	54.0	0.06943750489935159	0.03684319727887936	0.16917759492517648
153	0.0	1.0	55.0	0.06681975350769853	0.034845421300628766	0.15906008382450193
154	0.0	1.0	56.0	0.062419977701800036	0.038317743784974934	0.1671296574708778
155	0.0	1.0	57.0	0.059041287344486534	0.0365071344454197	0.15687791328084402
156	0.0	1.0	58.0	0.0674409396503281	0.04158719033881321	0.1671296574708778
157	0.0	1.0	59.0	0.06377038391063557	0.04013326474324093	0.15687791328084402
158	0.0	1.0	60.0	0.06459319293792962	0.03862313130373639	0.1671296574708778
159	0.0	1.0	61.0	0.061146372173421906	0.036797754935369846	0.15687791328084402
160	0.0	1.0	62.0	0.06318829904927813	0.03747042388627553	0.1671296574708778
161	0.0	1.0	63.0	0.05976484039704472	0.03563801328067133	0.15687791328084402
162	0.0	1.0	64.0	0.08160706119911267	0.05362440676265555	0.1671296574708778
163	0.0	1.0	65.0	0.07857891220387699	0.05284107545662873	0.15687791328084402
164	0.0	1.0	66.0	0.07296366448253293	0.043539531921214625	0.1671296574708778
165	0.0	1.0	67.0	0.07004375911113882	0.041952084253740494	0.15687791328084402
166	0.0	1.0	68.0	0.06786475397250974	0.03734387532896888	0.1671296574708778
167	0.0	1.0	69.0	0.0646661941176435	0.0356512568404115	0.15687791328084402
168	0.0	1.0	70.0	0.05981876962204877	0.03735914706723655	0.1671481457247407
169	0.0	1.0	71.0	0.05651106487437994	0.03512849070048103	0.15688516475913764
170	0.0	1.0	72.0	0.0618143229975547	0.038188949724830244	0.1671481457247407
171	0.0	1.0	73.0	0.058173791476426435	0.03632722290446255	0.15688516475913764
172	0.0	1.0	74.0	0.063474722270676	0.0393138078614391	0.1671481457247407
173	0.0	1.0	75.0	0.05983209384615894	0.037149971048245356	0.15688516475913764
174	0.0	1.0	76.0	0.063474722270676	0.0365472799261172	0.1671481457247407
175	0.0	1.0	77.0	0.05983209384615894	0.034284122058352955	0.15688516475913764
176	0.0	1.0	78.0	0.07137388924977882	0.04676553541876477	0.1671481457247407
177	0.0	1.0	79.0	0.06804228010960744	0.0458585805513861	0.15688516475913764
178	0.0	1.0	80.0	0.07374855782681529	0.047153150636266725	0.1671481457247407
179	0.0	1.0	81.0	0.0703929202257511	0.04526378385834853	0.15688516475913764
180	0.0	1.0	82.0	0.07374855782681529	0.03640424123012855	0.1671481457247407
181	0.0	1.0	83.0	0.0703929202257511	0.03425035295605861	0.15688516475913764
182	0.0	1.0	84.0	0.057535939999063555	0.03548012563209886	0.16917759492517648
183	0.0	1.0	85.0	0.054685304260071864	0.033354604233969215	0.15906008382450193
184	0.0	1.0	86.0	0.05952101492544483	0.03630851653944772	0.16917759492517648
185	0.0	1.0	87.0	0.05634842233847641	0.0345682287867252	0.15906008382450193
186	0.0	1.0	88.0	0.05906524101816007	0.03582359233377078	0.16917759492517648
187	0.0	1.0	89.0	0.055922153150427104	0.03368535468869433	0.15906008382450193
188	0.0	1.0	90.0	0.06039016520055424	0.035330857019076206	0.16917759492517648
189	0.0	1.0	91.0	0.057359542365617036	0.03320243739227405	0.15906008382450193
190	0.0	1.0	92.0	0.06957427519390352	0.04487094940028066	0.16917759492517648
191	0.0	1.0	93.0	0.0666878578034381	0.04405499975152028	0.15906008382450193
192	0.0	1.0	94.0	0.06584035187893784	0.04088361782125104	0.16917759492517648
193	0.0	1.0	95.0	0.06265376140853472	0.039007466090629536	0.15906008382450193
194	0.0	1.0	96.0	0.06943750489935159	0.03684319727887936	0.16917759492517648
195	0.0	1.0	97.0	0.06681975350769853	0.034845421300628766	0.15906008382450193
196	0.0	2.0	0.0	0.053586353068414666	0.040885081804357216	0.044139389195494164
197	0.0	2.0	1.0	0.05234323671611733	0.03831773260926327	0.046025110060423036
198	0.0	2.0	2.0	0.05445106113537832	0.03790432114830641	0.044139389195494164
199	0.0	2.0	3.0	0.05302816890023958	0.035546480305882935	0.046025110060423036
200	0.0	2.0	4.0	0.054469619371752306	0.04121710239538932	0.044139389195494164
201	0.0	2.0	5.0	0.05303888691892653	0.038708362211799664	0.046025110060423036
202	0.0	2.0	6.0	0.0554598663797474	0.04031532714533882	0.044139389195494164
203	0.0	2.0	7.0	0.05424444787328447	0.03785224359250221	0.046025110060423036
204	0.0	2.0	8.0	0.06072618337742968	0.0365838160387647	0.044139389195494164
205	0.0	2.0	9.0	0.05906239906618609	0.0349328767191537	0.046025110060423036
206	0.0	2.0	10.0	0.059146827925041175	0.04568693233880882	0.044139389195494164
207	0.0	2.0	11.0	0.05739027738141425	0.04339146210157703	0.046025110060423036
208	0.0	2.0	12.0	0.06192943290856053	0.04106734270101346	0.044139389195494164
209	0.0	2.0	13.0	0.06072749565966527	0.03893423927874106	0.046025110060423036
210	0.0	2.0	14.0	0.06364850812272077	0.03424940435283817	0.16438108229558868
211	0.0	2.0	15.0	0.06110723542343296	0.03251022991673249	0.15880425895661404
212	0.0	2.0	16.0	0.06842548820161501	0.033757662302046326	0.16438108229558868
213	0.0	2.0	17.0	0.06550867011987335	0.032177831957401766	0.15880425895661404
214	0.0	2.0	18.0	0.06587786636814577	0.03456306768342107	0.16438108229558868
215	0.0	2.0	19.0	0.06321253720414086	0.03281989205385987	0.15880425895661404
216	0.0	2.0	20.0	0.06439884700462996	0.03394564586028584	0.16438108229558868
217	0.0	2.0	21.0	0.06177738004297212	0.032241582992516164	0.15880425895661404
218	0.0	2.0	22.0	0.08194795298724596	0.04043283589740672	0.16438108229558868
219	0.0	2.0	23.0	0.07945802452596402	0.039563666830187326	0.15880425895661404
220	0.0	2.0	24.0	0.07412181225160264	0.04038757724851577	0.16438108229558868
221	0.0	2.0	25.0	0.07184930279961114	0.03890630992743083	0.15880425895661404
222	0.0	2.0	26.0	0.06877547545546646	0.03588964336416993	0.16438108229558868
223	0.0	2.0	27.0	0.0662688968786827	0.03440806775361987	0.15880425895661404
224	0.0	2.0	28.0	0.06221219260659017	0.03922835235836991	0.16439909315887946
225	0.0	2.0	29.0	0.05979370295998948	0.03712565403423067	0.1588111920692348
226	0.0	2.0	30.0	0.0639096972055044	0.03589671791370655	0.16439909315887946
227	0.0	2.0	31.0	0.06111732532789434	0.03386392337274352	0.1588111920692348
228	0.0	2.0	32.0	0.06589512503388928	0.04107680971071056	0.16439909315887946
229	0.0	2.0	33.0	0.06307194721273625	0.03903647837384827	0.1588111920692348
230	0.0	2.0	34.0	0.06589512503388928	0.03902986806696502	0.16439909315887946
231	0.0	2.0	35.0	0.06307194721273625	0.03695924481537518	0.1588111920692348
232	0.0	2.0	36.0	0.07255444267577997	0.03644590792199061	0.16439909315887946
233	0.0	2.0	37.0	0.06985142761236263	0.03524292085812695	0.1588111920692348
234	0.0	2.0	38.0	0.07599918285417778	0.048996090007953255	0.16439909315887946
235	0.0	2.0	39.0	0.07331256702723028	0.04717825346144507	0.1588111920692348
236	0.0	2.0	40.0	0.07599918285417778	0.04076893430417447	0.16439909315887946
237	0.0	2.0	41.0	0.07331256702723028	0.03886908063111328	0.1588111920692348
238	0.0	2.0	42.0	0.05949303706723962	0.03829286499163782	0.16632406286098833
239	0.0	2.0	43.0	0.05754448008763224	0.03631409729109869	0.1608153139336277
240	0.0	2.0	44.0	0.061182390089368086	0.034827712560157285	0.16632406286098833
241	0.0	2.0	45.0	0.058868923017152235	0.032925364016398534	0.1608153139336277
242	0.0	2.0	46.0	0.061152810878669445	0.038600836536767144	0.16632406286098833
243	0.0	2.0	47.0	0.05886789197572416	0.03661865245068216	0.1608153139336277
244	0.0	2.0	48.0	0.06226280857006629	0.03872285450767391	0.16632406286098833
245	0.0	2.0	49.0	0.06006836066315177	0.036798112792590855	0.1608153139336277
246	0.0	2.0	50.0	0.07034031744064688	0.035250106351510865	0.16632406286098833
247	0.0	2.0	51.0	0.06808971525174068	0.03415311941470217	0.1608153139336277
248	0.0	2.0	52.0	0.0679095779604358	0.043721155386234695	0.16632406286098833
249	0.0	2.0	53.0	0.06547495842793032	0.04193741802786997	0.1608153139336277
250	0.0	2.0	54.0	0.07088105920574232	0.041812406396268334	0.16632406286098833
251	0.0	2.0	55.0	0.06892793938205445	0.04003957699694178	0.1608153139336277
252	0.0	2.0	56.0	0.06364850812272077	0.03424940435283817	0.16438108229558868
253	0.0	2.0	57.0	0.06110723542343296	0.03251022991673249	0.15880425895661404
254	0.0	2.0	58.0	0.06842548820161501	0.033757662302046326	0.16438108229558868
255	0.0	2.0	59.0	0.06550867011987335	0.032177831957401766	0.15880425895661404
256	0.0	2.0	60.0	0.06587786636814577	0.03456306768342107	0.16438108229558868
257	0.0	2.0	61.0	0.06321253720414086	0.03281989205385987	0.15880425895661404
258	0.0	2.0	62.0	0.06439884700462996	0.03394564586028584	0.16438108229558868
259	0.0	2.0	63.0	0.06177738004297212	0.032241582992516164	0.15880425895661404
260	0.0	2.0	64.0	0.08194795298724596	0.04043283589740672	0.16438108229558868
261	0.0	2.0	65.0	0.07945802452596402	0.039563666830187326	0.15880425895661404
262	0.0	2.0	66.0	0.07412181225160264	0.04038757724851577	0.16438108229558868
263	0.0	2.0	67.0	0.07184930279961114	0.03890630992743083	0.15880425895661404
264	0.0	2.0	68.0	0.06877547545546646	0.03588964336416993	0.16438108229558868
265	0.0	2.0	69.0	0.0662688968786827	0.03440806775361987	0.15880425895661404
266	0.0	2.0	70.0	0.06221219260659017	0.03922835235836991	0.16439909315887946
267	0.0	2.0	71.0	0.05979370295998948	0.03712565403423067	0.1588111920692348
268	0.0	2.0	72.0	0.0639096972055044	0.03589671791370655	0.16439909315887946
269	0.0	2.0	73.0	0.06111732532789434	0.03386392337274352	0.1588111920692348
270	0.0	2.0	74.0	0.06589512503388928	0.04107680971071056	0.16439909315887946
271	0.0	2.0	75.0	0.06307194721273625	0.03903647837384827	0.1588111920692348
272	0.0	2.0	76.0	0.06589512503388928	0.03902986806696502	0.16439909315887946
273	0.0	2.0	77.0	0.06307194721273625	0.03695924481537518	0.1588111920692348
274	0.0	2.0	78.0	0.07255444267577997	0.03644590792199061	0.16439909315887946
275	0.0	2.0	79.0	0.06985142761236263	0.03524292085812695	0.1588111920692348
276	0.0	2.0	80.0	0.07599918285417778	0.048996090007953255	0.16439909315887946
277	0.0	2.0	81.0	0.07331256702723028	0.04717825346144507	0.1588111920692348
278	0.0	2.0	82.0	0.07599918285417778	0.04076893430417447	0.16439909315887946
279	0.0	2.0	83.0	0.07331256702723028	0.03886908063111328	0.1588111920692348
280	0.0	2.0	84.0	0.05949303706723962	0.03829286499163782	0.16632406286098833
281	0.0	2.0	85.0	0.05754448008763224	0.03631409729109869	0.1608153139336277
282	0.0	2.0	86.0	0.061182390089368086	0.034827712560157285	0.16632406286098833
283	0.0	2.0	87.0	0.058868923017152235	0.032925364016398534	0.1608153139336277
284	0.0	2.0	88.0	0.061152810878669445	0.038600836536767144	0.16632406286098833
285	0.0	2.0	89.0	0.05886789197572416	0.03661865245068216	0.1608153139336277
286	0.0	2.0	90.0	0.06226280857006629	0.03872285450767391	0.16632406286098833
287	0.0	2.0	91.0	0.06006836066315177	0.036798112792590855	0.1608153139336277
288	0.0	2.0	92.0	0.07034031744064688	0.035250106351510865	0.16632406286098833
289	0.0	2.0	93.0	0.06808971525174068	0.03415311941470217	0.1608153139336277
290	0.0	2.0	94.0	0.0679095779604358	0.043721155386234695	0.16632406286098833
291	0.0	2.0	95.0	0.06547495842793032	0.04193741802786997	0.1608153139336277
292	0.0	2.0	96.0	0.07088105920574232	0.041812406396268334	0.16632406286098833
293	0.0	2.0	97.0	0.06892793938205445	0.04003957699694178	0.1608153139336277
294	0.0	3.0	0.0	0.05309382056935458	0.04374911637966659	0.06724753601206618
295	0.0	3.0	1.0	0.051346033198691285	0.04084299752981082	0.05502281328873588
296	0.0	3.0	2.0	0.05442638866287555	0.04112719324949326	0.06724753601206618
297	0.0	3.0	3.0	0.0525020537166664	0.03837333466063939	0.05502281328873588
298	0.0	3.0	4.0	0.05409898877183663	0.04423343399404783	0.06724753601206618
299	0.0	3.0	5.0	0.052149979928708234	0.04135699091349237	0.05502281328873588
300	0.0	3.0	6.0	0.05511511254327674	0.04288623492987554	0.06724753601206618
301	0.0	3.0	7.0	0.05339455824909056	0.04001655852162588	0.05502281328873588
302	0.0	3.0	8.0	0.06142564866143751	0.04032728871283211	0.06724753601206618
303	0.0	3.0	9.0	0.05934460518424218	0.03828888184655486	0.05502281328873588
304	0.0	3.0	10.0	0.05902759736275117	0.04885084884927674	0.06724753601206618
305	0.0	3.0	11.0	0.05681049100297749	0.04625775514027884	0.05502281328873588
306	0.0	3.0	12.0	0.06186039948953887	0.04277079868873828	0.06724753601206618
307	0.0	3.0	13.0	0.06022295868081577	0.0402448129062279	0.05502281328873588
308	0.0	3.0	14.0	0.06505741004431626	0.036687325609147246	0.1671296574708778
309	0.0	3.0	15.0	0.06223527110894553	0.034480104859055685	0.15687791328084402
310	0.0	3.0	16.0	0.07003470421647577	0.03644646521349019	0.1671296574708778
311	0.0	3.0	17.0	0.06686400534792013	0.03439540468646608	0.15687791328084402
312	0.0	3.0	18.0	0.06734489996199926	0.037257653795643664	0.1671296574708778
313	0.0	3.0	19.0	0.06441250286387917	0.035067041785010473	0.15687791328084402
314	0.0	3.0	20.0	0.06596989897723769	0.03592288712387241	0.1671296574708778
315	0.0	3.0	21.0	0.06307429699968044	0.03369660209463169	0.15687791328084402
316	0.0	3.0	22.0	0.08394342824051347	0.04300998326777062	0.1671296574708778
317	0.0	3.0	23.0	0.08127826857322062	0.04170362349838435	0.15687791328084402
318	0.0	3.0	24.0	0.07571742870251229	0.04316266808466954	0.1671296574708778
319	0.0	3.0	25.0	0.07321286716255258	0.041288477269562855	0.15687791328084402
320	0.0	3.0	26.0	0.07072886381768756	0.03645787936048467	0.1671296574708778
321	0.0	3.0	27.0	0.06799338803689037	0.03439004824739977	0.15687791328084402
322	0.0	3.0	28.0	0.06283331698167728	0.04144409372054832	0.1671481457247407
323	0.0	3.0	29.0	0.06011107128907799	0.03893557827178562	0.15688516475913764
324	0.0	3.0	30.0	0.06490581427126693	0.038520636374152144	0.1671481457247407
325	0.0	3.0	31.0	0.061825127447324865	0.036066198847728964	0.15688516475913764
326	0.0	3.0	32.0	0.06656095314663954	0.0434285062704104	0.1671481457247407
327	0.0	3.0	33.0	0.06345961034701252	0.04100611718746128	0.15688516475913764
328	0.0	3.0	34.0	0.06656095314663954	0.04083238581580008	0.1671481457247407
329	0.0	3.0	35.0	0.06345961034701252	0.03830959399967754	0.15688516475913764
330	0.0	3.0	36.0	0.07429647824672364	0.039388306013915984	0.1671481457247407
331	0.0	3.0	37.0	0.07140815380715576	0.037734229877921854	0.15688516475913764
332	0.0	3.0	38.0	0.07680831071376946	0.051345412826719755	0.1671481457247407
333	0.0	3.0	39.0	0.0738940534227667	0.04920009303800882	0.15688516475913764
334	0.0	3.0	40.0	0.07680831071376946	0.041341150068967734	0.1671481457247407
335	0.0	3.0	41.0	0.0738940534227667	0.03892732201896671	0.15688516475913764
336	0.0	3.0	42.0	0.06041549577968797	0.03958225725775077	0.16917759492517648
337	0.0	3.0	43.0	0.058145107529165796	0.0371610820292133	0.15906008382450193
338	0.0	3.0	44.0	0.06248634459041843	0.03646583345816625	0.16917759492517648
339	0.0	3.0	45.0	0.05986613505855056	0.03409560179601185	0.15906008382450193
340	0.0	3.0	46.0	0.06214738541482282	0.040135772841456266	0.16917759492517648
341	0.0	3.0	47.0	0.059558721924371644	0.03773063452628571	0.15906008382450193
342	0.0	3.0	48.0	0.06331414695283503	0.039567338793892765	0.16917759492517648
343	0.0	3.0	49.0	0.0608176226998975	0.03715903887009224	0.15906008382450193
344	0.0	3.0	50.0	0.07236196195240033	0.03721979717033429	0.16917759492517648
345	0.0	3.0	51.0	0.0699085360659536	0.03564693322327503	0.15906008382450193
346	0.0	3.0	52.0	0.0690868904134691	0.04548035512938843	0.16917759492517648
347	0.0	3.0	53.0	0.06639710077628588	0.043330874631752496	0.15906008382450193
348	0.0	3.0	54.0	0.07223952804089673	0.041492600287907314	0.16917759492517648
349	0.0	3.0	55.0	0.0700427405336308	0.03920592168899776	0.15906008382450193
350	0.0	3.0	56.0	0.06505741004431626	0.036687325609147246	0.1671296574708778
351	0.0	3.0	57.0	0.06223527110894553	0.034480104859055685	0.15687791328084402
352	0.0	3.0	58.0	0.07003470421647577	0.03644646521349019	0.1671296574708778
353	0.0	3.0	59.0	0.06686400534792013	0.03439540468646608	0.15687791328084402
354	0.0	3.0	60.0	0.06734489996199926	0.037257653795643664	0.1671296574708778
355	0.0	3.0	61.0	0.06441250286387917	0.035067041785010473	0.15687791328084402
356	0.0	3.0	62.0	0.06596989897723769	0.03592288712387241	0.1671296574708778
357	0.0	3.0	63.0	0.06307429699968044	0.03369660209463169	0.15687791328084402
358	0.0	3.0	64.0	0.08394342824051347	0.04300998326777062	0.1671296574708778
359	0.0	3.0	65.0	0.08127826857322062	0.04170362349838435	0.15687791328084402
360	0.0	3.0	66.0	0.07571742870251229	0.04316266808466954	0.1671296574708778
361	0.0	3.0	67.0	0.07321286716255258	0.041288477269562855	0.15687791328084402
362	0.0	3.0	68.0	0.07072886381768756	0.03645787936048467	0.1671296574708778
363	0.0	3.0	69.0	0.06799338803689037	0.03439004824739977	0.15687791328084402
364	0.0	3.0	70.0	0.06283331698167728	0.04144409372054832	0.1671481457247407
365	0.0	3.0	71.0	0.06011107128907799	0.03893557827178562	0.15688516475913764
366	0.0	3.0	72.0	0.06490581427126693	0.038520636374152144	0.1671481457247407
367	0.0	3.0	73.0	0.061825127447324865	0.036066198847728964	0.15688516475913764
368	0.0	3.0	74.0	0.06656095314663954	0.0434285062704104	0.1671481457247407
369	0.0	3.0	75.0	0.06345961034701252	0.04100611718746128	0.15688516475913764
370	0.0	3.0	76.0	0.06656095314663954	0.04083238581580008	0.1671481457247407
371	0.0	3.0	77.0	0.06345961034701252	0.03830959399967754	0.15688516475913764
372	0.0	3.0	78.0	0.07429647824672364	0.039388306013915984	0.1671481457247407
373	0.0	3.0	79.0	0.07140815380715576	0.037734229877921854	0.15688516475913764
374	0.0	3.0	80.0	0.07680831071376946	0.051345412826719755	0.1671481457247407
375	0.0	3.0	81.0	0.0738940534227667	0.04920009303800882	0.15688516475913764
376	0.0	3.0	82.0	0.07680831071376946	0.041341150068967734	0.1671481457247407
377	0.0	3.0	83.0	0.0738940534227667	0.03892732201896671	0.15688516475913764
378	0.0	3.0	84.0	0.06041549577968797	0.03958225725775077	0.16917759492517648
379	0.0	3.0	85.0	0.058145107529165796	0.0371610820292133	0.15906008382450193
380	0.0	3.0	86.0	0.06248634459041843	0.03646583345816625	0.16917759492517648
381	0.0	3.0	87.0	0.05986613505855056	0.03409560179601185	0.15906008382450193
382	0.0	3.0	88.0	0.06214738541482282	0.040135772841456266	0.16917759492517648
383	0.0	3.0	89.0	0.059558721924371644	0.03773063452628571	0.15906008382450193
384	0.0	3.0	90.0	0.06331414695283503	0.039567338793892765	0.16917759492517648
385	0.0	3.0	91.0	0.0608176226998975	0.03715903887009224	0.15906008382450193
386	0.0	3.0	92.0	0.07236196195240033	0.03721979717033429	0.16917759492517648
387	0.0	3.0	93.0	0.0699085360659536	0.03564693322327503	0.15906008382450193
388	0.0	3.0	94.0	0.0690868904134691	0.04548035512938843	0.16917759492517648
389	0.0	3.0	95.0	0.06639710077628588	0.043330874631752496	0.15906008382450193
390	0.0	3.0	96.0	0.07223952804089673	0.041492600287907314	0.16917759492517648
391	0.0	3.0	97.0	0.0700427405336308	0.03920592168899776	0.15906008382450193
392	0.0	4.0	0.0	0.04987850386617898	0.03799505666709321	0.044139389195494164
393	0.0	4.0	1.0	0.04879362159389715	0.0360515236652389	0.046025110060423036
394	0.0	4.0	2.0	0.0509221709138757	0.0381423652976522	0.044139389195494164
395	0.0	4.0	3.0	0.04965360516822338	0.03657747864686804	0.046025110060423036
396	0.0	4.0	4.0	0.048798756546147785	0.03657317552792976	0.044139389195494164
397	0.0	4.0	5.0	0.04743849255551577	0.03460443353177954	0.046025110060423036
398	0.0	4.0	6.0	0.05199948279235762	0.037438231615566295	0.044139389195494164
399	0.0	4.0	7.0	0.0509505047508556	0.03561992960237272	0.046025110060423036
400	0.0	4.0	8.0	0.05785068337248386	0.04402161128916888	0.044139389195494164
401	0.0	4.0	9.0	0.05641060090886453	0.04306347555129281	0.046025110060423036
402	0.0	4.0	10.0	0.050667984359004076	0.036945058244016504	0.044139389195494164
403	0.0	4.0	11.0	0.04895557193326756	0.03499977023116979	0.046025110060423036
404	0.0	4.0	12.0	0.059112493429477865	0.038065308141156884	0.044139389195494164
405	0.0	4.0	13.0	0.058151677882417395	0.03652718806345984	0.046025110060423036
406	0.0	4.0	14.0	0.06024406275004282	0.0383738400036718	0.16438108229558868
407	0.0	4.0	15.0	0.057628147481316054	0.037213823002993016	0.15880425895661404
408	0.0	4.0	16.0	0.06516912874677629	0.04145116502672145	0.16438108229558868
409	0.0	4.0	17.0	0.06221077372341397	0.04059023112817395	0.15880425895661404
410	0.0	4.0	18.0	0.06248888847790319	0.03623750196824502	0.16438108229558868
411	0.0	4.0	19.0	0.059788120610839726	0.034925060511790125	0.15880425895661404
412	0.0	4.0	20.0	0.06092765711489558	0.038033705597112014	0.16438108229558868
413	0.0	4.0	21.0	0.05826868105050291	0.03690480065665053	0.15880425895661404
414	0.0	4.0	22.0	0.07929117521306646	0.05366929398583436	0.16438108229558868
415	0.0	4.0	23.0	0.07684817502514366	0.05334281563843951	0.15880425895661404
416	0.0	4.0	24.0	0.07117349590494457	0.036496275579270265	0.16438108229558868
417	0.0	4.0	25.0	0.0689520605632393	0.03520844125375104	0.15880425895661404
418	0.0	4.0	26.0	0.06558726623358226	0.03982815200378908	0.16438108229558868
419	0.0	4.0	27.0	0.06311601252173565	0.038892927888941276	0.15880425895661404
420	0.0	4.0	28.0	0.053240362957610046	0.034109404126884436	0.16439909315887946
421	0.0	4.0	29.0	0.05065597647303022	0.03252661380714969	0.1588111920692348
422	0.0	4.0	30.0	0.05511119197742648	0.03479244207798531	0.16439909315887946
423	0.0	4.0	31.0	0.05215355082258156	0.03359142077918991	0.1588111920692348
424	0.0	4.0	32.0	0.05563904413614337	0.03370969254273492	0.16439909315887946
425	0.0	4.0	33.0	0.052667489170156505	0.03199231632818449	0.1588111920692348
426	0.0	4.0	34.0	0.05563904413614337	0.03378407444661149	0.16439909315887946
427	0.0	4.0	35.0	0.052667489170156505	0.03223119120785287	0.1588111920692348
428	0.0	4.0	36.0	0.06499275364121211	0.044200502056091114	0.16439909315887946
429	0.0	4.0	37.0	0.06227245319797896	0.04389293909342979	0.1588111920692348
430	0.0	4.0	38.0	0.06355895191997378	0.037965195854399655	0.16439909315887946
431	0.0	4.0	39.0	0.060522195782116976	0.036305065436059186	0.1588111920692348
432	0.0	4.0	40.0	0.06355895191997378	0.03574828127585617	0.16439909315887946
433	0.0	4.0	41.0	0.060522195782116976	0.03441185130851887	0.1588111920692348
434	0.0	4.0	42.0	0.055835794700774107	0.03659224049291374	0.16632406286098833
435	0.0	4.0	43.0	0.053835642000345435	0.035180164763059976	0.1608153139336277
436	0.0	4.0	44.0	0.05751741269417597	0.0371926452431966	0.16632406286098833
437	0.0	4.0	45.0	0.05517557977575608	0.03612881298877273	0.1608153139336277
438	0.0	4.0	46.0	0.055533306913323234	0.03436184378203926	0.16632406286098833
439	0.0	4.0	47.0	0.053250822019222946	0.03276511567102093	0.1608153139336277
440	0.0	4.0	48.0	0.058665366588961744	0.03695776204468512	0.16632406286098833
441	0.0	4.0	49.0	0.05645354248539152	0.03558873843010437	0.1608153139336277
442	0.0	4.0	50.0	0.0672263618346278	0.045738964597781054	0.16632406286098833
443	0.0	4.0	51.0	0.06502517717153518	0.04544087119939663	0.1608153139336277
444	0.0	4.0	52.0	0.058445306896103326	0.0345801528004938	0.16632406286098833
445	0.0	4.0	53.0	0.05566022648496612	0.03297075443253775	0.1608153139336277
446	0.0	4.0	54.0	0.06779194658657679	0.040175484316324735	0.16632406286098833
447	0.0	4.0	55.0	0.06590239123569482	0.03895588494047839	0.1608153139336277
448	0.0	4.0	56.0	0.06024406275004282	0.0383738400036718	0.16438108229558868
449	0.0	4.0	57.0	0.057628147481316054	0.037213823002993016	0.15880425895661404
450	0.0	4.0	58.0	0.06516912874677629	0.04145116502672145	0.16438108229558868
451	0.0	4.0	59.0	0.06221077372341397	0.04059023112817395	0.15880425895661404
452	0.0	4.0	60.0	0.06248888847790319	0.03623750196824502	0.16438108229558868
453	0.0	4.0	61.0	0.059788120610839726	0.034925060511790125	0.15880425895661404
454	0.0	4.0	62.0	0.06092765711489558	0.038033705597112014	0.16438108229558868
455	0.0	4.0	63.0	0.05826868105050291	0.03690480065665053	0.15880425895661404
456	0.0	4.0	64.0	0.07929117521306646	0.05366929398583436	0.16438108229558868
457	0.0	4.0	65.0	0.07684817502514366	0.05334281563843951	0.15880425895661404
458	0.0	4.0	66.0	0.07117349590494457	0.036496275579270265	0.16438108229558868
459	0.0	4.0	67.0	0.0689520605632393	0.03520844125375104	0.15880425895661404
460	0.0	4.0	68.0	0.06558726623358226	0.03982815200378908	0.16438108229558868
461	0.0	4.0	69.0	0.06311601252173565	0.038892927888941276	0.15880425895661404
462	0.0	4.0	70.0	0.053240362957610046	0.034109404126884436	0.16439909315887946
463	0.0	4.0	71.0	0.05065597647303022	0.03252661380714969	0.1588111920692348
464	0.0	4.0	72.0	0.05511119197742648	0.03479244207798531	0.16439909315887946
465	0.0	4.0	73.0	0.05215355082258156	0.03359142077918991	0.1588111920692348
466	0.0	4.0	74.0	0.05563904413614337	0.03370969254273492	0.16439909315887946
467	0.0	4.0	75.0	0.052667489170156505	0.03199231632818449	0.1588111920692348
468	0.0	4.0	76.0	0.05563904413614337	0.03378407444661149	0.16439909315887946
469	0.0	4.0	77.0	0.052667489170156505	0.03223119120785287	0.1588111920692348
470	0.0	4.0	78.0	0.06499275364121211	0.044200502056091114	0.16439909315887946
471	0.0	4.0	79.0	0.06227245319797896	0.04389293909342979	0.1588111920692348
472	0.0	4.0	80.0	0.06355895191997378	0.037965195854399655	0.16439909315887946
473	0.0	4.0	81.0	0.060522195782116976	0.036305065436059186	0.1588111920692348
474	0.0	4.0	82.0	0.06355895191997378	0.03574828127585617	0.16439909315887946
475	0.0	4.0	83.0	0.060522195782116976	0.03441185130851887	0.1588111920692348
476	0.0	4.0	84.0	0.055835794700774107	0.03659224049291374	0.16632406286098833
477	0.0	4.0	85.0	0.053835642000345435	0.035180164763059976	0.1608153139336277
478	0.0	4.0	86.0	0.05751741269417597	0.0371926452431966	0.16632406286098833
479	0.0	4.0	87.0	0.05517557977575608	0.03612881298877273	0.1608153139336277
480	0.0	4.0	88.0	0.055533306913323234	0.03436184378203926	0.16632406286098833
481	0.0	4.0	89.0	0.053250822019222946	0.03276511567102093	0.1608153139336277
482	0.0	4.0	90.0	0.058665366588961744	0.03695776204468512	0.16632406286098833
483	0.0	4.0	91.0	0.05645354248539152	0.03558873843010437	0.1608153139336277
484	0.0	4.0	92.0	0.0672263618346278	0.045738964597781054	0.16632406286098833
485	0.0	4.0	93.0	0.06502517717153518	0.04544087119939663	0.1608153139336277
486	0.0	4.0	94.0	0.058445306896103326	0.0345801528004938	0.16632406286098833
487	0.0	4.0	95.0	0.05566022648496612	0.03297075443253775	0.1608153139336277
488	0.0	4.0	96.0	0.06779194658657679	0.040175484316324735	0.16632406286098833
489	0.0	4.0	97.0	0.06590239123569482	0.03895588494047839	0.1608153139336277
490	0.0	5.0	0.0	0.04952567382808136	0.04100383475655266	0.06724753601206618
491	0.0	5.0	1.0	0.047910995558871766	0.038675219453472624	0.05502281328873588
492	0.0	5.0	2.0	0.05107048397381751	0.04133282962795801	0.06724753601206618
493	0.0	5.0	3.0	0.04927847877772012	0.039326028364817224	0.05502281328873588
494	0.0	5.0	4.0	0.04849640484790057	0.03985845350744891	0.06724753601206618
495	0.0	5.0	5.0	0.0465643234706996	0.037466776287021594	0.05502281328873588
496	0.0	5.0	6.0	0.05180384330429186	0.040135800054676055	0.06724753601206618
497	0.0	5.0	7.0	0.05022829557922519	0.03786208409320786	0.05502281328873588
498	0.0	5.0	8.0	0.05874382670263641	0.04725407690456186	0.06724753601206618
499	0.0	5.0	9.0	0.056878915033771835	0.045910947764912335	0.05502281328873588
500	0.0	5.0	10.0	0.050523257062013494	0.04064702587112251	0.06724753601206618
501	0.0	5.0	11.0	0.04827814758877291	0.0383538162160074	0.05502281328873588
502	0.0	5.0	12.0	0.05919827604919218	0.03983643647863592	0.06724753601206618
503	0.0	5.0	13.0	0.057794753768977136	0.03786792492315985	0.05502281328873588
504	0.0	5.0	14.0	0.06186394452511872	0.040600475137497906	0.1671296574708778
505	0.0	5.0	15.0	0.058962803037490706	0.03898903681058485	0.15687791328084402
506	0.0	5.0	16.0	0.06697528840116475	0.04374732920679607	0.1671296574708778
507	0.0	5.0	17.0	0.06376245706063816	0.04245627043933022	0.15687791328084402
508	0.0	5.0	18.0	0.06415734574171247	0.038819461575246496	0.1671296574708778
509	0.0	5.0	19.0	0.06118681430203957	0.03705294494666214	0.15687791328084402
510	0.0	5.0	20.0	0.06271249502927538	0.039844034064366346	0.1671296574708778
511	0.0	5.0	21.0	0.05977643901443887	0.03822492717042959	0.15687791328084402
512	0.0	5.0	22.0	0.081448473400769	0.05578185419230307	0.1671296574708778
513	0.0	5.0	23.0	0.07883135389288025	0.05510007196202121	0.15687791328084402
514	0.0	5.0	24.0	0.07294164574415342	0.0394725290699557	0.1671296574708778
515	0.0	5.0	25.0	0.07048651879959396	0.037752788836573854	0.15687791328084402
516	0.0	5.0	26.0	0.06774899889656329	0.0403771214090614	0.1671296574708778
517	0.0	5.0	27.0	0.06504864511316964	0.03892013084147241	0.15687791328084402
518	0.0	5.0	28.0	0.05393241071747393	0.036542404659168665	0.1671481457247407
519	0.0	5.0	29.0	0.051001439107690894	0.0344904585969665	0.15688516475913764
520	0.0	5.0	30.0	0.05622729087990691	0.03745954687618696	0.1671481457247407
521	0.0	5.0	31.0	0.052950202582305664	0.035786645701967705	0.15688516475913764
522	0.0	5.0	32.0	0.0563330596615271	0.036409913930102296	0.1671481457247407
523	0.0	5.0	33.0	0.05304265059796347	0.034241867620253476	0.15688516475913764
524	0.0	5.0	34.0	0.0563330596615271	0.0357542722491635	0.1671481457247407
525	0.0	5.0	35.0	0.05304265059796347	0.03367991153184979	0.15688516475913764
526	0.0	5.0	36.0	0.06690057733721179	0.046735624184250105	0.1671481457247407
527	0.0	5.0	37.0	0.06398882873854134	0.0460068276304351	0.15688516475913764
528	0.0	5.0	38.0	0.06431792375382749	0.040765777988061296	0.1671481457247407
529	0.0	5.0	39.0	0.06101194341451687	0.03870950945002045	0.15688516475913764
530	0.0	5.0	40.0	0.06431792375382749	0.03630347181807524	0.1671481457247407
531	0.0	5.0	41.0	0.06101194341451687	0.03438840226487375	0.15688516475913764
532	0.0	5.0	42.0	0.05696238373556849	0.03789685261863306	0.16917759492517648
533	0.0	5.0	43.0	0.05462816765746611	0.03601827359437018	0.15906008382450193
534	0.0	5.0	44.0	0.059037045335979144	0.03874462782779233	0.16917759492517648
535	0.0	5.0	45.0	0.0563809351296309	0.03722252747072358	0.15906008382450193
536	0.0	5.0	46.0	0.056703046809541906	0.03599583397952946	0.16917759492517648
537	0.0	5.0	47.0	0.05409903577425163	0.033925575213097955	0.15906008382450193
538	0.0	5.0	48.0	0.05991252511866892	0.037797744669536434	0.16917759492517648
539	0.0	5.0	49.0	0.0573902339262537	0.03592490495915686	0.15906008382450193
540	0.0	5.0	50.0	0.0694522009165021	0.04738662401700895	0.16917759492517648
541	0.0	5.0	51.0	0.0670479591725854	0.04669603633486981	0.15906008382450193
542	0.0	5.0	52.0	0.05973202892287843	0.036618849307825836	0.16917759492517648
543	0.0	5.0	53.0	0.05666043315491584	0.03456531158481392	0.15906008382450193
544	0.0	5.0	54.0	0.06932462827968894	0.03980082317257173	0.16917759492517648
545	0.0	5.0	55.0	0.06718787774431834	0.0380641943912186	0.15906008382450193
546	0.0	5.0	56.0	0.06186394452511872	0.040600475137497906	0.1671296574708778
547	0.0	5.0	57.0	0.058962803037490706	0.03898903681058485	0.15687791328084402
548	0.0	5.0	58.0	0.06697528840116475	0.04374732920679607	0.1671296574708778
549	0.0	5.0	59.0	0.06376245706063816	0.04245627043933022	0.15687791328084402
550	0.0	5.0	60.0	0.06415734574171247	0.038819461575246496	0.1671296574708778
551	0.0	5.0	61.0	0.06118681430203957	0.03705294494666214	0.15687791328084402
552	0.0	5.0	62.0	0.06271249502927538	0.039844034064366346	0.1671296574708778
553	0.0	5.0	63.0	0.05977643901443887	0.03822492717042959	0.15687791328084402
554	0.0	5.0	64.0	0.081448473400769	0.05578185419230307	0.1671296574708778
555	0.0	5.0	65.0	0.07883135389288025	0.05510007196202121	0.15687791328084402
556	0.0	5.0	66.0	0.07294164574415342	0.0394725290699557	0.1671296574708778
557	0.0	5.0	67.0	0.07048651879959396	0.037752788836573854	0.15687791328084402
558	0.0	5.0	68.0	0.06774899889656329	0.0403771214090614	0.1671296574708778
559	0.0	5.0	69.0	0.06504864511316964	0.03892013084147241	0.15687791328084402
560	0.0	5.0	70.0	0.05393241071747393	0.036542404659168665	0.1671481457247407
561	0.0	5.0	71.0	0.051001439107690894	0.0344904585969665	0.15688516475913764
562	0.0	5.0	72.0	0.05622729087990691	0.03745954687618696	0.1671481457247407
563	0.0	5.0	73.0	0.052950202582305664	0.035786645701967705	0.15688516475913764
564	0.0	5.0	74.0	0.0563330596615271	0.036409913930102296	0.1671481457247407
565	0.0	5.0	75.0	0.05304265059796347	0.034241867620253476	0.15688516475913764
566	0.0	5.0	76.0	0.0563330596615271	0.0357542722491635	0.1671481457247407
567	0.0	5.0	77.0	0.05304265059796347	0.03367991153184979	0.15688516475913764
568	0.0	5.0	78.0	0.06690057733721179	0.046735624184250105	0.1671481457247407
569	0.0	5.0	79.0	0.06398882873854134	0.0460068276304351	0.15688516475913764
570	0.0	5.0	80.0	0.06431792375382749	0.040765777988061296	0.1671481457247407
571	0.0	5.0	81.0	0.06101194341451687	0.03870950945002045	0.15688516475913764
572	0.0	5.0	82.0	0.06431792375382749	0.03630347181807524	0.1671481457247407
573	0.0	5.0	83.0	0.06101194341451687	0.03438840226487375	0.15688516475913764
574	0.0	5.0	84.0	0.05696238373556849	0.03789685261863306	0.16917759492517648
575	0.0	5.0	85.0	0.05462816765746611	0.03601827359437018	0.15906008382450193
576	0.0	5.0	86.0	0.059037045335979144	0.03874462782779233	0.16917759492517648
577	0.0	5.0	87.0	0.0563809351296309	0.03722252747072358	0.15906008382450193
578	0.0	5.0	88.0	0.056703046809541906	0.03599583397952946	0.16917759492517648
579	0.0	5.0	89.0	0.05409903577425163	0.033925575213097955	0.15906008382450193
580	0.0	5.0	90.0	0.05991252511866892	0.037797744669536434	0.16917759492517648
581	0.0	5.0	91.0	0.0573902339262537	0.03592490495915686	0.15906008382450193
582	0.0	5.0	92.0	0.0694522009165021	0.04738662401700895	0.16917759492517648
583	0.0	5.0	93.0	0.0670479591725854	0.04669603633486981	0.15906008382450193
584	0.0	5.0	94.0	0.05973202892287843	0.036618849307825836	0.16917759492517648
585	0.0	5.0	95.0	0.05666043315491584	0.03456531158481392	0.15906008382450193
586	0.0	5.0	96.0	0.06932462827968894	0.03980082317257173	0.16917759492517648
587	0.0	5.0	97.0	0.06718787774431834	0.0380641943912186	0.15906008382450193
588	0.0	6.0	0.0	0.05186684514564602	0.038458953046945014	0.044139389195494164
589	0.0	6.0	1.0	0.050298004913196526	0.03628631469093481	0.046025110060423036
590	0.0	6.0	2.0	0.052929834317171895	0.038654063493270295	0.044139389195494164
591	0.0	6.0	3.0	0.05119438716064447	0.036862764718932156	0.046025110060423036
592	0.0	6.0	4.0	0.052948925735827095	0.038915828496632714	0.044139389195494164
593	0.0	6.0	5.0	0.05120548901670893	0.036814070999727895	0.046025110060423036
594	0.0	6.0	6.0	0.0539670833094952	0.037203585336742936	0.044139389195494164
595	0.0	6.0	7.0	0.052453204906078896	0.035119377100516484	0.046025110060423036
596	0.0	6.0	8.0	0.05939793212348579	0.044445655183409746	0.044139389195494164
597	0.0	6.0	9.0	0.057520802717932945	0.0433080835801405	0.046025110060423036
598	0.0	6.0	10.0	0.057782283154540016	0.0434425003663177	0.044139389195494164
599	0.0	6.0	11.0	0.055802506214126364	0.041500682401008016	0.046025110060423036
600	0.0	6.0	12.0	0.0606275486337103	0.03581965305137353	0.044139389195494164
601	0.0	6.0	13.0	0.05922925367549896	0.03400190815091801	0.046025110060423036
602	0.0	6.0	14.0	0.06170710737254247	0.03738759840089902	0.16438108229558868
603	0.0	6.0	15.0	0.05877058258157796	0.036028170573014114	0.15880425895661404
604	0.0	6.0	16.0	0.06658403197989425	0.040589051785605484	0.16438108229558868
605	0.0	6.0	17.0	0.06330924405101081	0.03955907303907908	0.15880425895661404
606	0.0	6.0	18.0	0.06396310777541613	0.037658114385171526	0.16438108229558868
607	0.0	6.0	19.0	0.060930282957007115	0.03628971409013074	0.15880425895661404
608	0.0	6.0	20.0	0.06085597014774459	0.03611630808965524	0.16438108229558868
609	0.0	6.0	21.0	0.057880866833719444	0.03473206837691153	0.15880425895661404
610	0.0	6.0	22.0	0.0803302002816494	0.05290925445778908	0.16438108229558868
611	0.0	6.0	23.0	0.07759639291778052	0.05247498150860996	0.15880425895661404
612	0.0	6.0	24.0	0.07232922735624832	0.042992646784951564	0.16438108229558868
613	0.0	6.0	25.0	0.06978499011300414	0.04184033185215437	0.15880425895661404
614	0.0	6.0	26.0	0.06154326444883881	0.035466910223182255	0.16438108229558868
615	0.0	6.0	27.0	0.05841861525554937	0.03422814243608796	0.15880425895661404
616	0.0	6.0	28.0	0.060224508490795574	0.0365621812989237	0.16439909315887946
617	0.0	6.0	29.0	0.05740360676430245	0.03479087481651132	0.1588111920692348
618	0.0	6.0	30.0	0.061934120450438994	0.037258149414210386	0.16439909315887946
619	0.0	6.0	31.0	0.05875374010794322	0.03585150255195756	0.1588111920692348
620	0.0	6.0	32.0	0.06398088294406484	0.03850964882884651	0.16439909315887946
621	0.0	6.0	33.0	0.060784414504396186	0.03679208119221698	0.1588111920692348
622	0.0	6.0	34.0	0.06398088294406484	0.03532098900134152	0.16439909315887946
623	0.0	6.0	35.0	0.060784414504396186	0.03350813688500648	0.1588111920692348
624	0.0	6.0	36.0	0.07072214102021425	0.046079801776252996	0.16439909315887946
625	0.0	6.0	37.0	0.06772624655011536	0.0455694012997806	0.1588111920692348
626	0.0	6.0	38.0	0.07425193514645109	0.046755900116192246	0.16439909315887946
627	0.0	6.0	39.0	0.07129063764902098	0.04526740453797731	0.1588111920692348
628	0.0	6.0	40.0	0.07425193514645109	0.03464429682223567	0.16439909315887946
629	0.0	6.0	41.0	0.07129063764902098	0.03293772812139369	0.1588111920692348
630	0.0	6.0	42.0	0.05245692212328356	0.03410458444902757	0.16632406286098833
631	0.0	6.0	43.0	0.05006737935768533	0.03245716919391535	0.1608153139336277
632	0.0	6.0	44.0	0.05432585609374413	0.034802552765649315	0.16632406286098833
633	0.0	6.0	45.0	0.05156647182948888	0.03354262901238881	0.1608153139336277
634	0.0	6.0	46.0	0.054292541491745464	0.03441462064714406	0.16632406286098833
635	0.0	6.0	47.0	0.051565294776696496	0.03275972738499261	0.1608153139336277
636	0.0	6.0	48.0	0.053911659448667375	0.03351848749170962	0.16632406286098833
637	0.0	6.0	49.0	0.0513241175115107	0.03185106567219346	0.1608153139336277
638	0.0	6.0	50.0	0.06437455440557141	0.04375548467402988	0.16632406286098833
639	0.0	6.0	51.0	0.061832208290948	0.04336669554285768	0.1608153139336277
640	0.0	6.0	52.0	0.06170926815340961	0.03999776489122896	0.16632406286098833
641	0.0	6.0	53.0	0.058940502544610626	0.03858675657777982	0.1608153139336277
642	0.0	6.0	54.0	0.059976133585721576	0.03463406026341743	0.16632406286098833
643	0.0	6.0	55.0	0.05750392764842925	0.03308581710567701	0.1608153139336277
644	0.0	6.0	56.0	0.06170710737254247	0.03738759840089902	0.16438108229558868
645	0.0	6.0	57.0	0.05877058258157796	0.036028170573014114	0.15880425895661404
646	0.0	6.0	58.0	0.06658403197989425	0.040589051785605484	0.16438108229558868
647	0.0	6.0	59.0	0.06330924405101081	0.03955907303907908	0.15880425895661404
648	0.0	6.0	60.0	0.06396310777541613	0.037658114385171526	0.16438108229558868
649	0.0	6.0	61.0	0.060930282957007115	0.03628971409013074	0.15880425895661404
650	0.0	6.0	62.0	0.06085597014774459	0.03611630808965524	0.16438108229558868
651	0.0	6.0	63.0	0.057880866833719444	0.03473206837691153	0.15880425895661404
652	0.0	6.0	64.0	0.0803302002816494	0.05290925445778908	0.16438108229558868
653	0.0	6.0	65.0	0.07759639291778052	0.05247498150860996	0.15880425895661404
654	0.0	6.0	66.0	0.07232922735624832	0.042992646784951564	0.16438108229558868
655	0.0	6.0	67.0	0.06978499011300414	0.04184033185215437	0.15880425895661404
656	0.0	6.0	68.0	0.06154326444883881	0.035466910223182255	0.16438108229558868
657	0.0	6.0	69.0	0.05841861525554937	0.03422814243608796	0.15880425895661404
658	0.0	6.0	70.0	0.060224508490795574	0.0365621812989237	0.16439909315887946
659	0.0	6.0	71.0	0.05740360676430245	0.03479087481651132	0.1588111920692348
660	0.0	6.0	72.0	0.061934120450438994	0.037258149414210386	0.16439909315887946
661	0.0	6.0	73.0	0.05875374010794322	0.03585150255195756	0.1588111920692348
662	0.0	6.0	74.0	0.06398088294406484	0.03850964882884651	0.16439909315887946
663	0.0	6.0	75.0	0.060784414504396186	0.03679208119221698	0.1588111920692348
664	0.0	6.0	76.0	0.06398088294406484	0.03532098900134152	0.16439909315887946
665	0.0	6.0	77.0	0.060784414504396186	0.03350813688500648	0.1588111920692348
666	0.0	6.0	78.0	0.07072214102021425	0.046079801776252996	0.16439909315887946
667	0.0	6.0	79.0	0.06772624655011536	0.0455694012997806	0.1588111920692348
668	0.0	6.0	80.0	0.07425193514645109	0.046755900116192246	0.16439909315887946
669	0.0	6.0	81.0	0.07129063764902098	0.04526740453797731	0.1588111920692348
670	0.0	6.0	82.0	0.07425193514645109	0.03464429682223567	0.16439909315887946
671	0.0	6.0	83.0	0.07129063764902098	0.03293772812139369	0.1588111920692348
672	0.0	6.0	84.0	0.05245692212328356	0.03410458444902757	0.16632406286098833
673	0.0	6.0	85.0	0.05006737935768533	0.03245716919391535	0.1608153139336277
674	0.0	6.0	86.0	0.05432585609374413	0.034802552765649315	0.16632406286098833
675	0.0	6.0	87.0	0.05156647182948888	0.03354262901238881	0.1608153139336277
676	0.0	6.0	88.0	0.054292541491745464	0.03441462064714406	0.16632406286098833
677	0.0	6.0	89.0	0.051565294776696496	0.03275972738499261	0.1608153139336277
678	0.0	6.0	90.0	0.053911659448667375	0.03351848749170962	0.16632406286098833
679	0.0	6.0	91.0	0.0513241175115107	0.03185106567219346	0.1608153139336277
680	0.0	6.0	92.0	0.06437455440557141	0.04375548467402988	0.16632406286098833
681	0.0	6.0	93.0	0.061832208290948	0.04336669554285768	0.1608153139336277
682	0.0	6.0	94.0	0.06170926815340961	0.03999776489122896	0.16632406286098833
683	0.0	6.0	95.0	0.058940502544610626	0.03858675657777982	0.1608153139336277
684	0.0	6.0	96.0	0.059976133585721576	0.03463406026341743	0.16632406286098833
685	0.0	6.0	97.0	0.05750392764842925	0.03308581710567701	0.1608153139336277
686	0.0	7.0	0.0	0.051381956947412495	0.04265104010662942	0.06724753601206618
687	0.0	7.0	1.0	0.049273085458681226	0.040187423472857274	0.05502281328873588
688	0.0	7.0	2.0	0.052934009331545157	0.04300980559476311	0.06724753601206618
689	0.0	7.0	3.0	0.050669218679990954	0.04086031935697561	0.05502281328873588
690	0.0	7.0	4.0	0.05259732072230512	0.0432399185327604	0.06724753601206618
691	0.0	7.0	5.0	0.05030431873843131	0.040812281783658595	0.05502281328873588
692	0.0	7.0	6.0	0.053641897726383454	0.04117819368045913	0.06724753601206618
693	0.0	7.0	7.0	0.05159343880561311	0.03873416690062096	0.05502281328873588
694	0.0	7.0	8.0	0.06013967867663523	0.04870211568350715	0.06724753601206618
695	0.0	7.0	9.0	0.057831425445353926	0.047226422836783716	0.05502281328873588
696	0.0	7.0	10.0	0.057688195397929055	0.047780269694573385	0.06724753601206618
697	0.0	7.0	11.0	0.05522792312379068	0.045570106122687006	0.05502281328873588
698	0.0	7.0	12.0	0.06058365838124928	0.039024531033666376	0.06724753601206618
699	0.0	7.0	13.0	0.0587324131705755	0.03684714063530328	0.05502281328873588
700	0.0	7.0	14.0	0.06316153294512052	0.04092392407333059	0.1671296574708778
701	0.0	7.0	15.0	0.059932863983731474	0.03917152778269374	0.15687791328084402
702	0.0	7.0	16.0	0.06823688305571234	0.04409124368761218	0.1671296574708778
703	0.0	7.0	17.0	0.06470032587690189	0.04267120857504211	0.15687791328084402
704	0.0	7.0	18.0	0.06547326145352314	0.04141780963253075	0.1671296574708778
705	0.0	7.0	19.0	0.06216355429510004	0.03966961842077111	0.15687791328084402
706	0.0	7.0	20.0	0.06245912300750705	0.039325183941236776	0.1671296574708778
707	0.0	7.0	21.0	0.05919522443856668	0.037504721181629	0.15687791328084402
708	0.0	7.0	22.0	0.08236120442618756	0.05595148807782864	0.1671296574708778
709	0.0	7.0	23.0	0.07944803827419103	0.055173742843521126	0.15687791328084402
710	0.0	7.0	24.0	0.07395943387480773	0.046723705364598626	0.1671296574708778
711	0.0	7.0	25.0	0.07117554187723694	0.04522127254557461	0.15687791328084402
712	0.0	7.0	26.0	0.06351958521844592	0.037449016010532424	0.1671296574708778
713	0.0	7.0	27.0	0.060145677031869155	0.03569561737469166	0.15687791328084402
714	0.0	7.0	28.0	0.06086820487925677	0.04016712876552625	0.1671481457247407
715	0.0	7.0	29.0	0.057723999400674963	0.038034364302674185	0.15688516475913764
716	0.0	7.0	30.0	0.06296171170390708	0.041054080912592404	0.1671481457247407
717	0.0	7.0	31.0	0.05947842752871473	0.03926925426383463	0.15688516475913764
718	0.0	7.0	32.0	0.06466662893841658	0.042182215647645425	0.1671481457247407
719	0.0	7.0	33.0	0.061175641417195344	0.040119863098027106	0.15688516475913764
720	0.0	7.0	34.0	0.06466662893841658	0.038591475428815254	0.1671481457247407
721	0.0	7.0	35.0	0.061175641417195344	0.03637153657357139	0.15688516475913764
722	0.0	7.0	36.0	0.07250403802291225	0.049573287645542995	0.1671481457247407
723	0.0	7.0	37.0	0.06931780632350645	0.04868374366886973	0.15688516475913764
724	0.0	7.0	38.0	0.07507586459352283	0.05018460994631156	0.1671481457247407
725	0.0	7.0	39.0	0.0718760389462541	0.04838753635711181	0.15688516475913764
726	0.0	7.0	40.0	0.07507586459352283	0.036666025855348096	0.1671481457247407
727	0.0	7.0	41.0	0.0718760389462541	0.03445747328563714	0.15688516475913764
728	0.0	7.0	42.0	0.053318048432751265	0.03690003982184812	0.16917759492517648
729	0.0	7.0	43.0	0.05055656531740697	0.03484904076562061	0.15906008382450193
730	0.0	7.0	44.0	0.055612938007812876	0.03781842929130987	0.16917759492517648
731	0.0	7.0	45.0	0.05250818054125853	0.036145437402017554	0.15906008382450193
732	0.0	7.0	46.0	0.05523181263988045	0.03745748086833152	0.16917759492517648
733	0.0	7.0	47.0	0.05215741801670605	0.03541724865098879	0.15906008382450193
734	0.0	7.0	48.0	0.054884653185256274	0.03588300123166957	0.16917759492517648
735	0.0	7.0	49.0	0.0519452763180394	0.033761474697315386	0.15906008382450193
736	0.0	7.0	50.0	0.06642467078938258	0.04656456971280942	0.16917759492517648
737	0.0	7.0	51.0	0.06366654718212117	0.0457885117806919	0.15906008382450193
738	0.0	7.0	52.0	0.06284092439549176	0.043054609115253654	0.16917759492517648
739	0.0	7.0	53.0	0.05978963795428759	0.04129662573654638	0.15906008382450193
740	0.0	7.0	54.0	0.061228592326220584	0.0356413219312711	0.16917759492517648
741	0.0	7.0	55.0	0.058465812158309004	0.03356689439090403	0.15906008382450193
742	0.0	7.0	56.0	0.06316153294512052	0.04092392407333059	0.1671296574708778
743	0.0	7.0	57.0	0.059932863983731474	0.03917152778269374	0.15687791328084402
744	0.0	7.0	58.0	0.06823688305571234	0.04409124368761218	0.1671296574708778
745	0.0	7.0	59.0	0.06470032587690189	0.04267120857504211	0.15687791328084402
746	0.0	7.0	60.0	0.06547326145352314	0.04141780963253075	0.1671296574708778
747	0.0	7.0	61.0	0.06216355429510004	0.03966961842077111	0.15687791328084402
748	0.0	7.0	62.0	0.06245912300750705	0.039325183941236776	0.1671296574708778
749	0.0	7.0	63.0	0.05919522443856668	0.037504721181629	0.15687791328084402
750	0.0	7.0	64.0	0.08236120442618756	0.05595148807782864	0.1671296574708778
751	0.0	7.0	65.0	0.07944803827419103	0.055173742843521126	0.15687791328084402
752	0.0	7.0	66.0	0.07395943387480773	0.046723705364598626	0.1671296574708778
753	0.0	7.0	67.0	0.07117554187723694	0.04522127254557461	0.15687791328084402
754	0.0	7.0	68.0	0.06351958521844592	0.037449016010532424	0.1671296574708778
755	0.0	7.0	69.0	0.060145677031869155	0.03569561737469166	0.15687791328084402
756	0.0	7.0	70.0	0.06086820487925677	0.04016712876552625	0.1671481457247407
757	0.0	7.0	71.0	0.057723999400674963	0.038034364302674185	0.15688516475913764
758	0.0	7.0	72.0	0.06296171170390708	0.041054080912592404	0.1671481457247407
759	0.0	7.0	73.0	0.05947842752871473	0.03926925426383463	0.15688516475913764
760	0.0	7.0	74.0	0.06466662893841658	0.042182215647645425	0.1671481457247407
761	0.0	7.0	75.0	0.061175641417195344	0.040119863098027106	0.15688516475913764
762	0.0	7.0	76.0	0.06466662893841658	0.038591475428815254	0.1671481457247407
763	0.0	7.0	77.0	0.061175641417195344	0.03637153657357139	0.15688516475913764
764	0.0	7.0	78.0	0.07250403802291225	0.049573287645542995	0.1671481457247407
765	0.0	7.0	79.0	0.06931780632350645	0.04868374366886973	0.15688516475913764
766	0.0	7.0	80.0	0.07507586459352283	0.05018460994631156	0.1671481457247407
767	0.0	7.0	81.0	0.0718760389462541	0.04838753635711181	0.15688516475913764
768	0.0	7.0	82.0	0.07507586459352283	0.036666025855348096	0.1671481457247407
769	0.0	7.0	83.0	0.0718760389462541	0.03445747328563714	0.15688516475913764
770	0.0	7.0	84.0	0.053318048432751265	0.03690003982184812	0.16917759492517648
771	0.0	7.0	85.0	0.05055656531740697	0.03484904076562061	0.15906008382450193
772	0.0	7.0	86.0	0.055612938007812876	0.03781842929130987	0.16917759492517648
773	0.0	7.0	87.0	0.05250818054125853	0.036145437402017554	0.15906008382450193
774	0.0	7.0	88.0	0.05523181263988045	0.03745748086833152	0.16917759492517648
775	0.0	7.0	89.0	0.05215741801670605	0.03541724865098879	0.15906008382450193
776	0.0	7.0	90.0	0.054884653185256274	0.03588300123166957	0.16917759492517648
777	0.0	7.0	91.0	0.0519452763180394	0.033761474697315386	0.15906008382450193
778	0.0	7.0	92.0	0.06642467078938258	0.04656456971280942	0.16917759492517648
779	0.0	7.0	93.0	0.06366654718212117	0.0457885117806919	0.15906008382450193
780	0.0	7.0	94.0	0.06284092439549176	0.043054609115253654	0.16917759492517648
781	0.0	7.0	95.0	0.05978963795428759	0.04129662573654638	0.15906008382450193
782	0.0	7.0	96.0	0.061228592326220584	0.0356413219312711	0.16917759492517648
783	0.0	7.0	97.0	0.058465812158309004	0.03356689439090403	0.15906008382450193
784	0.0	8.0	0.0	0.07660041726094019	0.06659920091256975	0.044139389195494164
785	0.0	8.0	1.0	0.07631458970853053	0.06424559103777343	0.046025110060423036
786	0.0	8.0	2.0	0.07721756853037505	0.060594762784250605	0.044139389195494164
787	0.0	8.0	3.0	0.07680306463948909	0.05831722294994691	0.046025110060423036
788	0.0	8.0	4.0	0.07735292184323381	0.06683728112627166	0.044139389195494164
789	0.0	8.0	5.0	0.07693494195904127	0.06451606096079235	0.046025110060423036
790	0.0	8.0	6.0	0.07799892409461337	0.06639294346186975	0.044139389195494164
791	0.0	8.0	7.0	0.0777136025848541	0.06411627015883391	0.046025110060423036
792	0.0	8.0	8.0	0.0817642865270346	0.0484102201702694	0.044139389195494164
793	0.0	8.0	9.0	0.08100703706321254	0.04659545777806711	0.046025110060423036
794	0.0	8.0	10.0	0.08093646931317226	0.07035333815952809	0.044139389195494164
795	0.0	8.0	11.0	0.08013854322218986	0.06816020396862878	0.046025110060423036
796	0.0	8.0	12.0	0.08284569519630534	0.0678373110095455	0.044139389195494164
797	0.0	8.0	13.0	0.08240852616804312	0.06580674562541632	0.046025110060423036
798	0.0	8.0	14.0	0.0831289982848936	0.054416798611654396	0.16438108229558868
799	0.0	8.0	15.0	0.08186189576213322	0.05288010884715936	0.15880425895661404
800	0.0	8.0	16.0	0.08707589776051611	0.048019536734173425	0.16438108229558868
801	0.0	8.0	17.0	0.08539143088300447	0.04627937727931278	0.15880425895661404
802	0.0	8.0	18.0	0.08518797957905472	0.054743801497167684	0.16438108229558868
803	0.0	8.0	19.0	0.08373560780421266	0.05321651627662904	0.15880425895661404
804	0.0	8.0	20.0	0.08402638884996202	0.054515817158489396	0.16438108229558868
805	0.0	8.0	21.0	0.08263540417651638	0.05302895386148308	0.15880425895661404
806	0.0	8.0	22.0	0.09839940926258256	0.03728755553049689	0.16438108229558868
807	0.0	8.0	23.0	0.09682390617605305	0.0354769553501674	0.15880425895661404
808	0.0	8.0	24.0	0.09230606057307571	0.059319897856118124	0.16438108229558868
809	0.0	8.0	25.0	0.09100749393760994	0.057880608120444245	0.15880425895661404
810	0.0	8.0	26.0	0.08800590949819614	0.05690775864393735	0.16438108229558868
811	0.0	8.0	27.0	0.08660304334059628	0.05552829729146056	0.15880425895661404
812	0.0	8.0	28.0	0.08237886805569164	0.06535994619210928	0.16439909315887946
813	0.0	8.0	29.0	0.0812239354924266	0.06343565651382184	0.1588111920692348
814	0.0	8.0	30.0	0.08394419716906935	0.05801781124507684	0.16439909315887946
815	0.0	8.0	31.0	0.08243457827350241	0.0559167228363386	0.1588111920692348
816	0.0	8.0	32.0	0.08554846097896156	0.06659380794162328	0.16439909315887946
817	0.0	8.0	33.0	0.08397450788331924	0.06469444532320451	0.1588111920692348
818	0.0	8.0	34.0	0.08554846097896156	0.06549576385854639	0.16439909315887946
819	0.0	8.0	35.0	0.08397450788331924	0.06361394131381072	0.1588111920692348
820	0.0	8.0	36.0	0.09113285930397247	0.04386192306464266	0.16439909315887946
821	0.0	8.0	37.0	0.08951322927624435	0.0417217012671299	0.1588111920692348
822	0.0	8.0	38.0	0.09418765570776369	0.07236987281571938	0.16439909315887946
823	0.0	8.0	39.0	0.09254239019284034	0.07051544838531097	0.1588111920692348
824	0.0	8.0	40.0	0.09418765570776369	0.0675776872176811	0.16439909315887946
825	0.0	8.0	41.0	0.09254239019284034	0.06576813665614101	0.1588111920692348
826	0.0	8.0	42.0	0.0801385089170397	0.0649937026679371	0.16632406286098833
827	0.0	8.0	43.0	0.07937455285361832	0.06315218970901319	0.1608153139336277
828	0.0	8.0	44.0	0.08168566910293189	0.057578860408481265	0.16632406286098833
829	0.0	8.0	45.0	0.08057784868732644	0.05556794753049466	0.1608153139336277
830	0.0	8.0	46.0	0.0817832362920494	0.06529826421573494	0.16632406286098833
831	0.0	8.0	47.0	0.08069157638982244	0.06346477831404024	0.1608153139336277
832	0.0	8.0	48.0	0.082521138051024	0.06549634612153583	0.16632406286098833
833	0.0	8.0	49.0	0.08147903157745605	0.06370047491789341	0.1608153139336277
834	0.0	8.0	50.0	0.08919361870742082	0.043722736843574105	0.16632406286098833
835	0.0	8.0	51.0	0.08795630762361543	0.04171316300379453	0.1608153139336277
836	0.0	8.0	52.0	0.0877023975936542	0.06905799455435052	0.16632406286098833
837	0.0	8.0	53.0	0.08637534723230951	0.0672637437296746	0.1608153139336277
838	0.0	8.0	54.0	0.08972318982803451	0.06829179271109677	0.16632406286098833
839	0.0	8.0	55.0	0.08870912301548546	0.06653681713299535	0.1608153139336277
840	0.0	8.0	56.0	0.0831289982848936	0.054416798611654396	0.16438108229558868
841	0.0	8.0	57.0	0.08186189576213322	0.05288010884715936	0.15880425895661404
842	0.0	8.0	58.0	0.08707589776051611	0.048019536734173425	0.16438108229558868
843	0.0	8.0	59.0	0.08539143088300447	0.04627937727931278	0.15880425895661404
844	0.0	8.0	60.0	0.08518797957905472	0.054743801497167684	0.16438108229558868
845	0.0	8.0	61.0	0.08373560780421266	0.05321651627662904	0.15880425895661404
846	0.0	8.0	62.0	0.08402638884996202	0.054515817158489396	0.16438108229558868
847	0.0	8.0	63.0	0.08263540417651638	0.05302895386148308	0.15880425895661404
848	0.0	8.0	64.0	0.09839940926258256	0.03728755553049689	0.16438108229558868
849	0.0	8.0	65.0	0.09682390617605305	0.0354769553501674	0.15880425895661404
850	0.0	8.0	66.0	0.09230606057307571	0.059319897856118124	0.16438108229558868
851	0.0	8.0	67.0	0.09100749393760994	0.057880608120444245	0.15880425895661404
852	0.0	8.0	68.0	0.08800590949819614	0.05690775864393735	0.16438108229558868
853	0.0	8.0	69.0	0.08660304334059628	0.05552829729146056	0.15880425895661404
854	0.0	8.0	70.0	0.08237886805569164	0.06535994619210928	0.16439909315887946
855	0.0	8.0	71.0	0.0812239354924266	0.06343565651382184	0.1588111920692348
856	0.0	8.0	72.0	0.08394419716906935	0.05801781124507684	0.16439909315887946
857	0.0	8.0	73.0	0.08243457827350241	0.0559167228363386	0.1588111920692348
858	0.0	8.0	74.0	0.08554846097896156	0.06659380794162328	0.16439909315887946
859	0.0	8.0	75.0	0.08397450788331924	0.06469444532320451	0.1588111920692348
860	0.0	8.0	76.0	0.08554846097896156	0.06549576385854639	0.16439909315887946
861	0.0	8.0	77.0	0.08397450788331924	0.06361394131381072	0.1588111920692348
862	0.0	8.0	78.0	0.09113285930397247	0.04386192306464266	0.16439909315887946
863	0.0	8.0	79.0	0.08951322927624435	0.0417217012671299	0.1588111920692348
864	0.0	8.0	80.0	0.09418765570776369	0.07236987281571938	0.16439909315887946
865	0.0	8.0	81.0	0.09254239019284034	0.07051544838531097	0.1588111920692348
866	0.0	8.0	82.0	0.09418765570776369	0.0675776872176811	0.16439909315887946
867	0.0	8.0	83.0	0.09254239019284034	0.06576813665614101	0.1588111920692348
868	0.0	8.0	84.0	0.0801385089170397	0.0649937026679371	0.16632406286098833
869	0.0	8.0	85.0	0.07937455285361832	0.06315218970901319	0.1608153139336277
870	0.0	8.0	86.0	0.08168566910293189	0.057578860408481265	0.16632406286098833
871	0.0	8.0	87.0	0.08057784868732644	0.05556794753049466	0.1608153139336277
872	0.0	8.0	88.0	0.0817832362920494	0.06529826421573494	0.16632406286098833
873	0.0	8.0	89.0	0.08069157638982244	0.06346477831404024	0.1608153139336277
874	0.0	8.0	90.0	0.082521138051024	0.06549634612153583	0.16632406286098833
875	0.0	8.0	91.0	0.08147903157745605	0.06370047491789341	0.1608153139336277
876	0.0	8.0	92.0	0.08919361870742082	0.043722736843574105	0.16632406286098833
877	0.0	8.0	93.0	0.08795630762361543	0.04171316300379453	0.1608153139336277
878	0.0	8.0	94.0	0.0877023975936542	0.06905799455435052	0.16632406286098833
879	0.0	8.0	95.0	0.08637534723230951	0.0672637437296746	0.1608153139336277
880	0.0	8.0	96.0	0.08972318982803451	0.06829179271109677	0.16632406286098833
881	0.0	8.0	97.0	0.08870912301548546	0.06653681713299535	0.1608153139336277
882	0.0	9.0	0.0	0.0776202225372282	0.06930962446788078	0.06724753601206618
883	0.0	9.0	1.0	0.07704399671384272	0.06669108217718339	0.05502281328873588
884	0.0	9.0	2.0	0.07854607791495477	0.063458083982462	0.06724753601206618
885	0.0	9.0	3.0	0.07783503485030668	0.06086806981982081	0.05502281328873588
886	0.0	9.0	4.0	0.07845709561786664	0.06965389716622471	0.06724753601206618
887	0.0	9.0	5.0	0.07773850277637001	0.06704720768220011	0.05502281328873588
888	0.0	9.0	6.0	0.07908313359892745	0.06891416843216012	0.06724753601206618
889	0.0	9.0	7.0	0.07849719782487849	0.06633928913700353	0.05502281328873588
890	0.0	9.0	8.0	0.08355298726967086	0.05170367968159722	0.06724753601206618
891	0.0	9.0	9.0	0.08252546377331084	0.049552795025766164	0.05502281328873588
892	0.0	9.0	10.0	0.0821854957554041	0.07336085885542129	0.06724753601206618
893	0.0	9.0	11.0	0.08110764294752344	0.07092608317006621	0.05502281328873588
894	0.0	9.0	12.0	0.0840360862772969	0.06985638548768983	0.06724753601206618
895	0.0	9.0	13.0	0.08331827783676711	0.06755778393419493	0.05502281328873588
896	0.0	9.0	14.0	0.08540550581183602	0.05666215756049154	0.1671296574708778
897	0.0	9.0	15.0	0.08396361210366175	0.054788629364504376	0.15687791328084402
898	0.0	9.0	16.0	0.08949769991235516	0.05042306327912707	0.1671296574708778
899	0.0	9.0	17.0	0.08764952050908685	0.04830947914900784	0.15687791328084402
900	0.0	9.0	18.0	0.08750152381787923	0.057180434286349044	0.1671296574708778
901	0.0	9.0	19.0	0.08588022953864133	0.05532551826382367	0.15687791328084402
902	0.0	9.0	20.0	0.08643567982805932	0.05647962357426992	0.1671296574708778
903	0.0	9.0	21.0	0.08486948645081199	0.05463533856974578	0.15687791328084402
904	0.0	9.0	22.0	0.10110510562454852	0.03981628999276529	0.1671296574708778
905	0.0	9.0	23.0	0.09940928578960162	0.03753574756004563	0.15687791328084402
906	0.0	9.0	24.0	0.09468830793892181	0.061934127579541594	0.1671296574708778
907	0.0	9.0	25.0	0.09323313745273827	0.060194440950021806	0.15687791328084402
908	0.0	9.0	26.0	0.09072053644746497	0.058027108983910454	0.1671296574708778
909	0.0	9.0	27.0	0.08916401897347703	0.0562738360717723	0.15687791328084402
910	0.0	9.0	28.0	0.08410802373219833	0.06762840583192628	0.1671481457247407
911	0.0	9.0	29.0	0.08277915281100365	0.06542053844578047	0.15688516475913764
912	0.0	9.0	30.0	0.08595391632252937	0.06044881902078972	0.1671481457247407
913	0.0	9.0	31.0	0.08427247068123873	0.0580355219120985	0.15688516475913764
914	0.0	9.0	32.0	0.08730452742992144	0.06898608506157149	0.1671481457247407
915	0.0	9.0	33.0	0.08557009957062725	0.06681266967434128	0.15688516475913764
916	0.0	9.0	34.0	0.08730452742992144	0.06752789644624821	0.1671481457247407
917	0.0	9.0	35.0	0.08557009957062725	0.0653455648503932	0.15688516475913764
918	0.0	9.0	36.0	0.09369668192937766	0.04656717841776245	0.1671481457247407
919	0.0	9.0	37.0	0.09195816612296721	0.04403160516712238	0.15688516475913764
920	0.0	9.0	38.0	0.09602701812718613	0.07486503702686163	0.1671481457247407
921	0.0	9.0	39.0	0.09424358631956599	0.07276040488794638	0.15688516475913764
922	0.0	9.0	40.0	0.09602701812718613	0.06890703352394101	0.1671481457247407
923	0.0	9.0	41.0	0.09424358631956599	0.06678003780388198	0.15688516475913764
924	0.0	9.0	42.0	0.08207939306018341	0.06669662891732223	0.16917759492517648
925	0.0	9.0	43.0	0.08112298600170276	0.0645709382876553	0.15906008382450193
926	0.0	9.0	44.0	0.08391061632447964	0.05937811644062	0.16917759492517648
927	0.0	9.0	45.0	0.0826118490500567	0.05704858569665935	0.15906008382450193
928	0.0	9.0	46.0	0.08379182015928592	0.06716674754346168	0.16917759492517648
929	0.0	9.0	47.0	0.08251706386686278	0.0650565517263734	0.15906008382450193
930	0.0	9.0	48.0	0.08455324949380263	0.0669561802159232	0.16917759492517648
931	0.0	9.0	49.0	0.08332586224894356	0.06486098325830938	0.15906008382450193
932	0.0	9.0	50.0	0.09195689131266697	0.04559840076415815	0.16917759492517648
933	0.0	9.0	51.0	0.0905826441321169	0.04317292316076648	0.15906008382450193
934	0.0	9.0	52.0	0.08986123644760967	0.07112243898344667	0.16917759492517648
935	0.0	9.0	53.0	0.08837624001372951	0.0690707606962326	0.15906008382450193
936	0.0	9.0	54.0	0.09196887319222846	0.06907822152396004	0.16917759492517648
937	0.0	9.0	55.0	0.09079449604947432	0.0670137093419298	0.15906008382450193
938	0.0	9.0	56.0	0.08540550581183602	0.05666215756049154	0.1671296574708778
939	0.0	9.0	57.0	0.08396361210366175	0.054788629364504376	0.15687791328084402
940	0.0	9.0	58.0	0.08949769991235516	0.05042306327912707	0.1671296574708778
941	0.0	9.0	59.0	0.08764952050908685	0.04830947914900784	0.15687791328084402
942	0.0	9.0	60.0	0.08750152381787923	0.057180434286349044	0.1671296574708778
943	0.0	9.0	61.0	0.08588022953864133	0.05532551826382367	0.15687791328084402
944	0.0	9.0	62.0	0.08643567982805932	0.05647962357426992	0.1671296574708778
945	0.0	9.0	63.0	0.08486948645081199	0.05463533856974578	0.15687791328084402
946	0.0	9.0	64.0	0.10110510562454852	0.03981628999276529	0.1671296574708778
947	0.0	9.0	65.0	0.09940928578960162	0.03753574756004563	0.15687791328084402
948	0.0	9.0	66.0	0.09468830793892181	0.061934127579541594	0.1671296574708778
949	0.0	9.0	67.0	0.09323313745273827	0.060194440950021806	0.15687791328084402
950	0.0	9.0	68.0	0.09072053644746497	0.058027108983910454	0.1671296574708778
951	0.0	9.0	69.0	0.08916401897347703	0.0562738360717723	0.15687791328084402
952	0.0	9.0	70.0	0.08410802373219833	0.06762840583192628	0.1671481457247407
953	0.0	9.0	71.0	0.08277915281100365	0.06542053844578047	0.15688516475913764
954	0.0	9.0	72.0	0.08595391632252937	0.06044881902078972	0.1671481457247407
955	0.0	9.0	73.0	0.08427247068123873	0.0580355219120985	0.15688516475913764
956	0.0	9.0	74.0	0.08730452742992144	0.06898608506157149	0.1671481457247407
957	0.0	9.0	75.0	0.08557009957062725	0.06681266967434128	0.15688516475913764
958	0.0	9.0	76.0	0.08730452742992144	0.06752789644624821	0.1671481457247407
959	0.0	9.0	77.0	0.08557009957062725	0.0653455648503932	0.15688516475913764
960	0.0	9.0	78.0	0.09369668192937766	0.04656717841776245	0.1671481457247407
961	0.0	9.0	79.0	0.09195816612296721	0.04403160516712238	0.15688516475913764
962	0.0	9.0	80.0	0.09602701812718613	0.07486503702686163	0.1671481457247407
963	0.0	9.0	81.0	0.09424358631956599	0.07276040488794638	0.15688516475913764
964	0.0	9.0	82.0	0.09602701812718613	0.06890703352394101	0.1671481457247407
965	0.0	9.0	83.0	0.09424358631956599	0.06678003780388198	0.15688516475913764
966	0.0	9.0	84.0	0.08207939306018341	0.06669662891732223	0.16917759492517648
967	0.0	9.0	85.0	0.08112298600170276	0.0645709382876553	0.15906008382450193
968	0.0	9.0	86.0	0.08391061632447964	0.05937811644062	0.16917759492517648
969	0.0	9.0	87.0	0.0826118490500567	0.05704858569665935	0.15906008382450193
970	0.0	9.0	88.0	0.08379182015928592	0.06716674754346168	0.16917759492517648
971	0.0	9.0	89.0	0.08251706386686278	0.0650565517263734	0.15906008382450193
972	0.0	9.0	90.0	0.08455324949380263	0.0669561802159232	0.16917759492517648
973	0.0	9.0	91.0	0.08332586224894356	0.06486098325830938	0.15906008382450193
974	0.0	9.0	92.0	0.09195689131266697	0.04559840076415815	0.16917759492517648
975	0.0	9.0	93.0	0.0905826441321169	0.04317292316076648	0.15906008382450193
976	0.0	9.0	94.0	0.08986123644760967	0.07112243898344667	0.16917759492517648
977	0.0	9.0	95.0	0.08837624001372951	0.0690707606962326	0.15906008382450193
978	0.0	9.0	96.0	0.09196887319222846	0.06907822152396004	0.16917759492517648
979	0.0	9.0	97.0	0.09079449604947432	0.0670137093419298	0.15906008382450193
980	0.0	10.0	0.0	0.06145727887370866	0.054740370985316394	0.044139389195494164
981	0.0	10.0	1.0	0.060658021855885876	0.053688185434539216	0.046025110060423036
982	0.0	10.0	2.0	0.0627548913374783	0.0550862016511119	0.044139389195494164
983	0.0	10.0	3.0	0.06183584297712202	0.05429358873142295	0.046025110060423036
984	0.0	10.0	4.0	0.06292136373856638	0.05077151852500169	0.044139389195494164
985	0.0	10.0	5.0	0.06199956478004344	0.049698923898506435	0.046025110060423036
986	0.0	10.0	6.0	0.05706495464323248	0.054629181428672194	0.044139389195494164
987	0.0	10.0	7.0	0.05619647787560228	0.053684202064869235	0.046025110060423036
988	0.0	10.0	8.0	0.0688192130912722	0.060097226744156636	0.044139389195494164
989	0.0	10.0	9.0	0.06760736896572335	0.0596100308427025	0.046025110060423036
990	0.0	10.0	10.0	0.0678336023229564	0.042933580815961374	0.044139389195494164
991	0.0	10.0	11.0	0.06656427265794733	0.04184439652825002	0.046025110060423036
992	0.0	10.0	12.0	0.05201983280392862	0.05602710726001616	0.044139389195494164
993	0.0	10.0	13.0	0.051058983678377204	0.055225205945681796	0.046025110060423036
994	0.0	10.0	14.0	0.07053808118058784	0.057020958142160294	0.16438108229558868
995	0.0	10.0	15.0	0.0682767947375893	0.05638656289504982	0.15880425895661404
996	0.0	10.0	16.0	0.07483847895852297	0.05924596028101384	0.16438108229558868
997	0.0	10.0	17.0	0.07215446893850382	0.05878806284316831	0.15880425895661404
998	0.0	10.0	18.0	0.06660218476286835	0.05173138384309607	0.16438108229558868
999	0.0	10.0	19.0	0.06433327486639821	0.05088705349182555	0.15880425895661404
1000	0.0	10.0	20.0	0.07126724342354245	0.05697302120258425	0.16438108229558868
1001	0.0	10.0	21.0	0.06887075535353743	0.0563757855797678	0.15880425895661404
1002	0.0	10.0	22.0	0.08754100941209589	0.06923659985194934	0.16438108229558868
1003	0.0	10.0	23.0	0.08525110642893723	0.06911073898625425	0.15880425895661404
1004	0.0	10.0	24.0	0.06001927918779403	0.042287479556036116	0.16438108229558868
1005	0.0	10.0	25.0	0.056994686730447504	0.041243178126030615	0.15880425895661404
1006	0.0	10.0	26.0	0.07567050080624638	0.05943269586390709	0.16438108229558868
1007	0.0	10.0	27.0	0.07343683991037508	0.058965879577245625	0.15880425895661404
1008	0.0	10.0	28.0	0.06965248339382027	0.048289186582734706	0.16439909315887946
1009	0.0	10.0	29.0	0.06751058005043664	0.047584540432262505	0.1588111920692348
1010	0.0	10.0	30.0	0.07117031825406586	0.048935691238191636	0.16439909315887946
1011	0.0	10.0	31.0	0.06862966279008498	0.04848943374470688	0.1588111920692348
1012	0.0	10.0	32.0	0.07305563043252958	0.04360525184826261	0.16439909315887946
1013	0.0	10.0	33.0	0.0704719014487067	0.04263016932866844	0.1588111920692348
1014	0.0	10.0	34.0	0.07305563043252958	0.048264539519139005	0.16439909315887946
1015	0.0	10.0	35.0	0.0704719014487067	0.0476026938116065	0.1588111920692348
1016	0.0	10.0	36.0	0.07928545030824434	0.057112032214814715	0.16439909315887946
1017	0.0	10.0	37.0	0.0768472547045784	0.05721982886507988	0.1588111920692348
1018	0.0	10.0	38.0	0.08277861483129366	0.036409420192512726	0.16439909315887946
1019	0.0	10.0	39.0	0.08035531297165592	0.03505181319266116	0.1588111920692348
1020	0.0	10.0	40.0	0.08277861483129366	0.051062728590244404	0.16439909315887946
1021	0.0	10.0	41.0	0.08035531297165592	0.05054044242266106	0.1588111920692348
1022	0.0	10.0	42.0	0.06698784331679747	0.05589273944484098	0.16632406286098833
1023	0.0	10.0	43.0	0.06527381069449203	0.055122421596908305	0.1608153139336277
1024	0.0	10.0	44.0	0.06849185717163109	0.056434857038209704	0.16632406286098833
1025	0.0	10.0	45.0	0.06638795537315677	0.05588808170478256	0.1608153139336277
1026	0.0	10.0	46.0	0.06860818974748291	0.0504962168516583	0.16632406286098833
1027	0.0	10.0	47.0	0.06652594546359437	0.04949274657183264	0.1608153139336277
1028	0.0	10.0	48.0	0.06948614385085415	0.05630696683844386	0.16632406286098833
1029	0.0	10.0	49.0	0.06747891156761988	0.05557129677425215	0.1608153139336277
1030	0.0	10.0	50.0	0.07704859637779399	0.06332486910678262	0.16632406286098833
1031	0.0	10.0	51.0	0.07502795739555311	0.06324058034037634	0.1608153139336277
1032	0.0	10.0	52.0	0.07531729634910458	0.0410395466920648	0.16632406286098833
1033	0.0	10.0	53.0	0.07316818263200814	0.0397772809165714	0.1608153139336277
1034	0.0	10.0	54.0	0.07766102869896171	0.059578838481855544	0.16632406286098833
1035	0.0	10.0	55.0	0.07590909593945508	0.05891475408273622	0.1608153139336277
1036	0.0	10.0	56.0	0.07053808118058784	0.057020958142160294	0.16438108229558868
1037	0.0	10.0	57.0	0.0682767947375893	0.05638656289504982	0.15880425895661404
1038	0.0	10.0	58.0	0.07483847895852297	0.05924596028101384	0.16438108229558868
1039	0.0	10.0	59.0	0.07215446893850382	0.05878806284316831	0.15880425895661404
1040	0.0	10.0	60.0	0.06660218476286835	0.05173138384309607	0.16438108229558868
1041	0.0	10.0	61.0	0.06433327486639821	0.05088705349182555	0.15880425895661404
1042	0.0	10.0	62.0	0.07126724342354245	0.05697302120258425	0.16438108229558868
1043	0.0	10.0	63.0	0.06887075535353743	0.0563757855797678	0.15880425895661404
1044	0.0	10.0	64.0	0.08754100941209589	0.06923659985194934	0.16438108229558868
1045	0.0	10.0	65.0	0.08525110642893723	0.06911073898625425	0.15880425895661404
1046	0.0	10.0	66.0	0.06001927918779403	0.042287479556036116	0.16438108229558868
1047	0.0	10.0	67.0	0.056994686730447504	0.041243178126030615	0.15880425895661404
1048	0.0	10.0	68.0	0.07567050080624638	0.05943269586390709	0.16438108229558868
1049	0.0	10.0	69.0	0.07343683991037508	0.058965879577245625	0.15880425895661404
1050	0.0	10.0	70.0	0.06965248339382027	0.048289186582734706	0.16439909315887946
1051	0.0	10.0	71.0	0.06751058005043664	0.047584540432262505	0.1588111920692348
1052	0.0	10.0	72.0	0.07117031825406586	0.048935691238191636	0.16439909315887946
1053	0.0	10.0	73.0	0.06862966279008498	0.04848943374470688	0.1588111920692348
1054	0.0	10.0	74.0	0.07305563043252958	0.04360525184826261	0.16439909315887946
1055	0.0	10.0	75.0	0.0704719014487067	0.04263016932866844	0.1588111920692348
1056	0.0	10.0	76.0	0.07305563043252958	0.048264539519139005	0.16439909315887946
1057	0.0	10.0	77.0	0.0704719014487067	0.0476026938116065	0.1588111920692348
1058	0.0	10.0	78.0	0.07928545030824434	0.057112032214814715	0.16439909315887946
1059	0.0	10.0	79.0	0.0768472547045784	0.05721982886507988	0.1588111920692348
1060	0.0	10.0	80.0	0.08277861483129366	0.036409420192512726	0.16439909315887946
1061	0.0	10.0	81.0	0.08035531297165592	0.03505181319266116	0.1588111920692348
1062	0.0	10.0	82.0	0.08277861483129366	0.051062728590244404	0.16439909315887946
1063	0.0	10.0	83.0	0.08035531297165592	0.05054044242266106	0.1588111920692348
1064	0.0	10.0	84.0	0.06698784331679747	0.05589273944484098	0.16632406286098833
1065	0.0	10.0	85.0	0.06527381069449203	0.055122421596908305	0.1608153139336277
1066	0.0	10.0	86.0	0.06849185717163109	0.056434857038209704	0.16632406286098833
1067	0.0	10.0	87.0	0.06638795537315677	0.05588808170478256	0.1608153139336277
1068	0.0	10.0	88.0	0.06860818974748291	0.0504962168516583	0.16632406286098833
1069	0.0	10.0	89.0	0.06652594546359437	0.04949274657183264	0.1608153139336277
1070	0.0	10.0	90.0	0.06948614385085415	0.05630696683844386	0.16632406286098833
1071	0.0	10.0	91.0	0.06747891156761988	0.05557129677425215	0.1608153139336277
1072	0.0	10.0	92.0	0.07704859637779399	0.06332486910678262	0.16632406286098833
1073	0.0	10.0	93.0	0.07502795739555311	0.06324058034037634	0.1608153139336277
1074	0.0	10.0	94.0	0.07531729634910458	0.0410395466920648	0.16632406286098833
1075	0.0	10.0	95.0	0.07316818263200814	0.0397772809165714	0.1608153139336277
1076	0.0	10.0	96.0	0.07766102869896171	0.059578838481855544	0.16632406286098833
1077	0.0	10.0	97.0	0.07590909593945508	0.05891475408273622	0.1608153139336277
1078	0.0	11.0	0.0	0.06225312150353634	0.05717647352280669	0.06724753601206618
1079	0.0	11.0	1.0	0.061066583465132766	0.05580608046080844	0.05502281328873588
1080	0.0	11.0	2.0	0.06395141706625315	0.05765888959534845	0.06724753601206618
1081	0.0	11.0	3.0	0.06264813590498558	0.05651306067080004	0.05502281328873588
1082	0.0	11.0	4.0	0.06384209615724391	0.05337012442891301	0.06724753601206618
1083	0.0	11.0	5.0	0.06252816242408515	0.0519299870508568	0.05502281328873588
1084	0.0	11.0	6.0	0.05768967615193459	0.05683675634622379	0.06724753601206618
1085	0.0	11.0	7.0	0.056378347708091824	0.05553727654712354	0.05502281328873588
1086	0.0	11.0	8.0	0.07057108494942518	0.06284143376791335	0.06724753601206618
1087	0.0	11.0	9.0	0.06902862395646697	0.06204612800647955	0.05502281328873588
1088	0.0	11.0	10.0	0.06894658847118362	0.045969364963741655	0.06724753601206618
1089	0.0	11.0	11.0	0.06732717503969875	0.044513567410930446	0.05502281328873588
1090	0.0	11.0	12.0	0.05228864401244982	0.057626416580181576	0.06724753601206618
1091	0.0	11.0	13.0	0.050846808477326	0.056516119000606074	0.05502281328873588
1092	0.0	11.0	14.0	0.07286488140972137	0.05891968959759633	0.1671296574708778
1093	0.0	11.0	15.0	0.07038544237750902	0.057958618187966125	0.15687791328084402
1094	0.0	11.0	16.0	0.0773021128335005	0.061255609841569705	0.1671296574708778
1095	0.0	11.0	17.0	0.07441881828308489	0.060479852114984765	0.15687791328084402
1096	0.0	11.0	18.0	0.06882801048866635	0.0538059185310316	0.1671296574708778
1097	0.0	11.0	19.0	0.0663417705902369	0.05260783865453063	0.15687791328084402
1098	0.0	11.0	20.0	0.07373537215109209	0.05860095913374126	0.1671296574708778
1099	0.0	11.0	21.0	0.07112349681787682	0.057661686345744256	0.15687791328084402
1100	0.0	11.0	22.0	0.09026512782981568	0.07126230876223891	0.1671296574708778
1101	0.0	11.0	23.0	0.08783219082996298	0.07085623909686005	0.15687791328084402
1102	0.0	11.0	24.0	0.06193470286406463	0.04466721603694036	0.1671296574708778
1103	0.0	11.0	25.0	0.05865081819329954	0.0432113473333185	0.15687791328084402
1104	0.0	11.0	26.0	0.07845869392296606	0.06026836566692581	0.1671296574708778
1105	0.0	11.0	27.0	0.07604281638849864	0.05946020526053052	0.15687791328084402
1106	0.0	11.0	28.0	0.07133968163661257	0.05017507224561255	0.1671481457247407
1107	0.0	11.0	29.0	0.06896818455846841	0.04910190608081949	0.15688516475913764
1108	0.0	11.0	30.0	0.07317003546604064	0.051025748371633435	0.1671481457247407
1109	0.0	11.0	31.0	0.07041002331982438	0.05021081522438284	0.15688516475913764
1110	0.0	11.0	32.0	0.07475198237293222	0.04567309274167475	0.1671481457247407
1111	0.0	11.0	33.0	0.07195807119222297	0.04430003419992623	0.15688516475913764
1112	0.0	11.0	34.0	0.07475198237293222	0.049830644337912205	0.1671481457247407
1113	0.0	11.0	35.0	0.07195807119222297	0.0487804921937	0.15688516475913764
1114	0.0	11.0	36.0	0.08188173864395415	0.059292514541224986	0.1671481457247407
1115	0.0	11.0	37.0	0.07930064288195637	0.059066804126041136	0.15688516475913764
1116	0.0	11.0	38.0	0.0845383884941083	0.038708902684491744	0.1671481457247407
1117	0.0	11.0	39.0	0.08193986335823258	0.03690607189469302	0.15688516475913764
1118	0.0	11.0	40.0	0.0845383884941083	0.05169712893749028	0.1671481457247407
1119	0.0	11.0	41.0	0.08193986335823258	0.05078836955313294	0.15688516475913764
1120	0.0	11.0	42.0	0.06893632775979065	0.057149674621638405	0.16917759492517648
1121	0.0	11.0	43.0	0.06697134610425513	0.05606467706335417	0.15906008382450193
1122	0.0	11.0	44.0	0.07075853228321866	0.057880211567645175	0.16917759492517648
1123	0.0	11.0	45.0	0.06841373891732073	0.05702053181965363	0.15906008382450193
1124	0.0	11.0	46.0	0.07061761454854858	0.051870892289753556	0.16917759492517648
1125	0.0	11.0	47.0	0.06829925254631912	0.050521936995970185	0.15906008382450193
1126	0.0	11.0	48.0	0.07151944042624006	0.05727999030190159	0.16917759492517648
1127	0.0	11.0	49.0	0.0692742476589092	0.05621598064071257	0.15906008382450193
1128	0.0	11.0	50.0	0.07988504727839557	0.06494263582114378	0.16917759492517648
1129	0.0	11.0	51.0	0.07770137104812294	0.06457079736199833	0.15906008382450193
1130	0.0	11.0	52.0	0.07746349291553448	0.04256912396967078	0.16917759492517648
1131	0.0	11.0	53.0	0.07511755749328293	0.04089603340020031	0.15906008382450193
1132	0.0	11.0	54.0	0.07989883950990807	0.05979494330655007	0.16917759492517648
1133	0.0	11.0	55.0	0.0779482402474254	0.058808360861954186	0.15906008382450193
1134	0.0	11.0	56.0	0.07286488140972137	0.05891968959759633	0.1671296574708778
1135	0.0	11.0	57.0	0.07038544237750902	0.057958618187966125	0.15687791328084402
1136	0.0	11.0	58.0	0.0773021128335005	0.061255609841569705	0.1671296574708778
1137	0.0	11.0	59.0	0.07441881828308489	0.060479852114984765	0.15687791328084402
1138	0.0	11.0	60.0	0.06882801048866635	0.0538059185310316	0.1671296574708778
1139	0.0	11.0	61.0	0.0663417705902369	0.05260783865453063	0.15687791328084402
1140	0.0	11.0	62.0	0.07373537215109209	0.05860095913374126	0.1671296574708778
1141	0.0	11.0	63.0	0.07112349681787682	0.057661686345744256	0.15687791328084402
1142	0.0	11.0	64.0	0.09026512782981568	0.07126230876223891	0.1671296574708778
1143	0.0	11.0	65.0	0.08783219082996298	0.07085623909686005	0.15687791328084402
1144	0.0	11.0	66.0	0.06193470286406463	0.04466721603694036	0.1671296574708778
1145	0.0	11.0	67.0	0.05865081819329954	0.0432113473333185	0.15687791328084402
1146	0.0	11.0	68.0	0.07845869392296606	0.06026836566692581	0.1671296574708778
1147	0.0	11.0	69.0	0.07604281638849864	0.05946020526053052	0.15687791328084402
1148	0.0	11.0	70.0	0.07133968163661257	0.05017507224561255	0.1671481457247407
1149	0.0	11.0	71.0	0.06896818455846841	0.04910190608081949	0.15688516475913764
1150	0.0	11.0	72.0	0.07317003546604064	0.051025748371633435	0.1671481457247407
1151	0.0	11.0	73.0	0.07041002331982438	0.05021081522438284	0.15688516475913764
1152	0.0	11.0	74.0	0.07475198237293222	0.04567309274167475	0.1671481457247407
1153	0.0	11.0	75.0	0.07195807119222297	0.04430003419992623	0.15688516475913764
1154	0.0	11.0	76.0	0.07475198237293222	0.049830644337912205	0.1671481457247407
1155	0.0	11.0	77.0	0.07195807119222297	0.0487804921937	0.15688516475913764
1156	0.0	11.0	78.0	0.08188173864395415	0.059292514541224986	0.1671481457247407
1157	0.0	11.0	79.0	0.07930064288195637	0.059066804126041136	0.15688516475913764
1158	0.0	11.0	80.0	0.0845383884941083	0.038708902684491744	0.1671481457247407
1159	0.0	11.0	81.0	0.08193986335823258	0.03690607189469302	0.15688516475913764
1160	0.0	11.0	82.0	0.0845383884941083	0.05169712893749028	0.1671481457247407
1161	0.0	11.0	83.0	0.08193986335823258	0.05078836955313294	0.15688516475913764
1162	0.0	11.0	84.0	0.06893632775979065	0.057149674621638405	0.16917759492517648
1163	0.0	11.0	85.0	0.06697134610425513	0.05606467706335417	0.15906008382450193
1164	0.0	11.0	86.0	0.07075853228321866	0.057880211567645175	0.16917759492517648
1165	0.0	11.0	87.0	0.06841373891732073	0.05702053181965363	0.15906008382450193
1166	0.0	11.0	88.0	0.07061761454854858	0.051870892289753556	0.16917759492517648
1167	0.0	11.0	89.0	0.06829925254631912	0.050521936995970185	0.15906008382450193
1168	0.0	11.0	90.0	0.07151944042624006	0.05727999030190159	0.16917759492517648
1169	0.0	11.0	91.0	0.0692742476589092	0.05621598064071257	0.15906008382450193
1170	0.0	11.0	92.0	0.07988504727839557	0.06494263582114378	0.16917759492517648
1171	0.0	11.0	93.0	0.07770137104812294	0.06457079736199833	0.15906008382450193
1172	0.0	11.0	94.0	0.07746349291553448	0.04256912396967078	0.16917759492517648
1173	0.0	11.0	95.0	0.07511755749328293	0.04089603340020031	0.15906008382450193
1174	0.0	11.0	96.0	0.07989883950990807	0.05979494330655007	0.16917759492517648
1175	0.0	11.0	97.0	0.0779482402474254	0.058808360861954186	0.15906008382450193
1176	0.0	12.0	0.0	0.0680468832878077	0.04747896427449551	0.044139389195494164
1177	0.0	12.0	1.0	0.06706281858314732	0.045560163919197094	0.046025110060423036
1178	0.0	12.0	2.0	0.06918053498930792	0.04803469324608442	0.044139389195494164
1179	0.0	12.0	3.0	0.06808566010272764	0.046440946342776214	0.046025110060423036
1180	0.0	12.0	4.0	0.06933158046193036	0.048128877124720935	0.044139389195494164
1181	0.0	12.0	5.0	0.06823438772237696	0.046285929763088166	0.046025110060423036
1182	0.0	12.0	6.0	0.07005159306954373	0.04534732476688229	0.044139389195494164
1183	0.0	12.0	7.0	0.06911114526849675	0.04349415097443636	0.046025110060423036
1184	0.0	12.0	8.0	0.07432692881622063	0.053707662737551884	0.044139389195494164
1185	0.0	12.0	9.0	0.07306893523643564	0.05262124599726841	0.046025110060423036
1186	0.0	12.0	10.0	0.07341529718565876	0.052531557634440146	0.044139389195494164
1187	0.0	12.0	11.0	0.07210489132229886	0.05080107046329726	0.046025110060423036
1188	0.0	12.0	12.0	0.07551491911228964	0.041143118365679625	0.044139389195494164
1189	0.0	12.0	13.0	0.07461966515614223	0.03951184904175967	0.046025110060423036
1190	0.0	12.0	14.0	0.0739019929297422	0.04618424491535514	0.16438108229558868
1191	0.0	12.0	15.0	0.07167411089767378	0.04492560430164662	0.15880425895661404
1192	0.0	12.0	16.0	0.07823041730245238	0.04906177326172799	0.16438108229558868
1193	0.0	12.0	17.0	0.07563337749503693	0.0480735625805329	0.15880425895661404
1194	0.0	12.0	18.0	0.07612343978878928	0.04655972951832201	0.16438108229558868
1195	0.0	12.0	19.0	0.0737588187093635	0.045312116956124256	0.15880425895661404
1196	0.0	12.0	20.0	0.07035634772823675	0.0434780657985559	0.16438108229558868
1197	0.0	12.0	21.0	0.0681893860994639	0.04213318628774333	0.15880425895661404
1198	0.0	12.0	22.0	0.0904569359304122	0.06052562879983716	0.16438108229558868
1199	0.0	12.0	23.0	0.08821379234486261	0.06006591490260753	0.15880425895661404
1200	0.0	12.0	24.0	0.08378796055050988	0.05179042004069931	0.16438108229558868
1201	0.0	12.0	25.0	0.08178733585022518	0.05074808213600754	0.15880425895661404
1202	0.0	12.0	26.0	0.06310473099458852	0.039081843016167905	0.16438108229558868
1203	0.0	12.0	27.0	0.06018782067157113	0.03778113462907006	0.15880425895661404
1204	0.0	12.0	28.0	0.0730571838033391	0.04531373206156825	0.16439909315887946
1205	0.0	12.0	29.0	0.0709445973424302	0.04374048767165746	0.1588111920692348
1206	0.0	12.0	30.0	0.07472893990199228	0.04618017031821019	0.16439909315887946
1207	0.0	12.0	31.0	0.07227842705946237	0.04491538559309782	0.1588111920692348
1208	0.0	12.0	32.0	0.07652663194199058	0.04703628600777429	0.16439909315887946
1209	0.0	12.0	33.0	0.07402992163514342	0.04550627278096992	0.1588111920692348
1210	0.0	12.0	34.0	0.07652663194199058	0.042600649095072586	0.16439909315887946
1211	0.0	12.0	35.0	0.07402992163514342	0.04091611219196566	0.1588111920692348
1212	0.0	12.0	36.0	0.08249370618181197	0.05458666476302393	0.16439909315887946
1213	0.0	12.0	37.0	0.08012129909165794	0.05407400200603025	0.1588111920692348
1214	0.0	12.0	38.0	0.08585643832827979	0.0547355157004878	0.16439909315887946
1215	0.0	12.0	39.0	0.08349190580695431	0.05339668397604923	0.1588111920692348
1216	0.0	12.0	40.0	0.08585643832827979	0.038089659103983486	0.16439909315887946
1217	0.0	12.0	41.0	0.08349190580695431	0.036373678499129175	0.1588111920692348
1218	0.0	12.0	42.0	0.05623014548222065	0.04059585419865061	0.16632406286098833
1219	0.0	12.0	43.0	0.05468952705302592	0.03915677812575818	0.1608153139336277
1220	0.0	12.0	44.0	0.058330813673084694	0.041516359817184566	0.16632406286098833
1221	0.0	12.0	45.0	0.05640290188877127	0.04041924820596063	0.1608153139336277
1222	0.0	12.0	46.0	0.05846736718351212	0.0410278138877554	0.16632406286098833
1223	0.0	12.0	47.0	0.05656525561394765	0.03960346646130506	0.1608153139336277
1224	0.0	12.0	48.0	0.05426591265185036	0.03821785788483324	0.16632406286098833
1225	0.0	12.0	49.0	0.05261202837145061	0.03666413114684291	0.1608153139336277
1226	0.0	12.0	50.0	0.06823340076080975	0.0503755774271609	0.16632406286098833
1227	0.0	12.0	51.0	0.06642307187506995	0.05003571429771605	0.1608153139336277
1228	0.0	12.0	52.0	0.06627221065375671	0.04671761347446013	0.16632406286098833
1229	0.0	12.0	53.0	0.06431495188556602	0.045523764546289786	0.1608153139336277
1230	0.0	12.0	54.0	0.051638672956969986	0.03520230679935464	0.16632406286098833
1231	0.0	12.0	55.0	0.049341109374798006	0.03363369937734545	0.1608153139336277
1232	0.0	12.0	56.0	0.0739019929297422	0.04618424491535514	0.16438108229558868
1233	0.0	12.0	57.0	0.07167411089767378	0.04492560430164662	0.15880425895661404
1234	0.0	12.0	58.0	0.07823041730245238	0.04906177326172799	0.16438108229558868
1235	0.0	12.0	59.0	0.07563337749503693	0.0480735625805329	0.15880425895661404
1236	0.0	12.0	60.0	0.07612343978878928	0.04655972951832201	0.16438108229558868
1237	0.0	12.0	61.0	0.0737588187093635	0.045312116956124256	0.15880425895661404
1238	0.0	12.0	62.0	0.07035634772823675	0.0434780657985559	0.16438108229558868
1239	0.0	12.0	63.0	0.0681893860994639	0.04213318628774333	0.15880425895661404
1240	0.0	12.0	64.0	0.0904569359304122	0.06052562879983716	0.16438108229558868
1241	0.0	12.0	65.0	0.08821379234486261	0.06006591490260753	0.15880425895661404
1242	0.0	12.0	66.0	0.08378796055050988	0.05179042004069931	0.16438108229558868
1243	0.0	12.0	67.0	0.08178733585022518	0.05074808213600754	0.15880425895661404
1244	0.0	12.0	68.0	0.06310473099458852	0.039081843016167905	0.16438108229558868
1245	0.0	12.0	69.0	0.06018782067157113	0.03778113462907006	0.15880425895661404
1246	0.0	12.0	70.0	0.0730571838033391	0.04531373206156825	0.16439909315887946
1247	0.0	12.0	71.0	0.0709445973424302	0.04374048767165746	0.1588111920692348
1248	0.0	12.0	72.0	0.07472893990199228	0.04618017031821019	0.16439909315887946
1249	0.0	12.0	73.0	0.07227842705946237	0.04491538559309782	0.1588111920692348
1250	0.0	12.0	74.0	0.07652663194199058	0.04703628600777429	0.16439909315887946
1251	0.0	12.0	75.0	0.07402992163514342	0.04550627278096992	0.1588111920692348
1252	0.0	12.0	76.0	0.07652663194199058	0.042600649095072586	0.16439909315887946
1253	0.0	12.0	77.0	0.07402992163514342	0.04091611219196566	0.1588111920692348
1254	0.0	12.0	78.0	0.08249370618181197	0.05458666476302393	0.16439909315887946
1255	0.0	12.0	79.0	0.08012129909165794	0.05407400200603025	0.1588111920692348
1256	0.0	12.0	80.0	0.08585643832827979	0.0547355157004878	0.16439909315887946
1257	0.0	12.0	81.0	0.08349190580695431	0.05339668397604923	0.1588111920692348
1258	0.0	12.0	82.0	0.08585643832827979	0.038089659103983486	0.16439909315887946
1259	0.0	12.0	83.0	0.08349190580695431	0.036373678499129175	0.1588111920692348
1260	0.0	12.0	84.0	0.05623014548222065	0.04059585419865061	0.16632406286098833
1261	0.0	12.0	85.0	0.05468952705302592	0.03915677812575818	0.1608153139336277
1262	0.0	12.0	86.0	0.058330813673084694	0.041516359817184566	0.16632406286098833
1263	0.0	12.0	87.0	0.05640290188877127	0.04041924820596063	0.1608153139336277
1264	0.0	12.0	88.0	0.05846736718351212	0.0410278138877554	0.16632406286098833
1265	0.0	12.0	89.0	0.05656525561394765	0.03960346646130506	0.1608153139336277
1266	0.0	12.0	90.0	0.05426591265185036	0.03821785788483324	0.16632406286098833
1267	0.0	12.0	91.0	0.05261202837145061	0.03666413114684291	0.1608153139336277
1268	0.0	12.0	92.0	0.06823340076080975	0.0503755774271609	0.16632406286098833
1269	0.0	12.0	93.0	0.06642307187506995	0.05003571429771605	0.1608153139336277
1270	0.0	12.0	94.0	0.06627221065375671	0.04671761347446013	0.16632406286098833
1271	0.0	12.0	95.0	0.06431495188556602	0.045523764546289786	0.1608153139336277
1272	0.0	12.0	96.0	0.051638672956969986	0.03520230679935464	0.16632406286098833
1273	0.0	12.0	97.0	0.049341109374798006	0.03363369937734545	0.1608153139336277
1274	0.0	13.0	0.0	0.06845050705525699	0.05297732978669057	0.06724753601206618
1275	0.0	13.0	1.0	0.06709733341282798	0.05084670899227461	0.05502281328873588
1276	0.0	13.0	2.0	0.06995950986458965	0.053637287850123276	0.06724753601206618
1277	0.0	13.0	3.0	0.06849680041190977	0.051771720835607195	0.05502281328873588
1278	0.0	13.0	4.0	0.06985959144929592	0.05371527483179511	0.06724753601206618
1279	0.0	13.0	5.0	0.06838708818506774	0.0516275208870939	0.05502281328873588
1280	0.0	13.0	6.0	0.07056194926798208	0.05076304720090804	0.06724753601206618
1281	0.0	13.0	7.0	0.06924831465731604	0.0486483171593117	0.05502281328873588
1282	0.0	13.0	8.0	0.07564861126359108	0.05915531223920147	0.06724753601206618
1283	0.0	13.0	9.0	0.07407034350926978	0.057802563587365505	0.05502281328873588
1284	0.0	13.0	10.0	0.07413545991619451	0.05807762111677208	0.06724753601206618
1285	0.0	13.0	11.0	0.07248733241804482	0.056142151431107776	0.05502281328873588
1286	0.0	13.0	12.0	0.0761818515214052	0.04619057771169128	0.06724753601206618
1287	0.0	13.0	13.0	0.07495264530532529	0.04430748684947661	0.05502281328873588
1288	0.0	13.0	14.0	0.07569823933446915	0.05117440220885782	0.1671296574708778
1289	0.0	13.0	15.0	0.07324070860392903	0.0496249078672767	0.15687791328084402
1290	0.0	13.0	16.0	0.08020010666536503	0.053989768258355074	0.1671296574708778
1291	0.0	13.0	17.0	0.07739107425987037	0.052700876825032154	0.15687791328084402
1292	0.0	13.0	18.0	0.07796624583744455	0.05173366347946894	0.1671296574708778
1293	0.0	13.0	19.0	0.07538138865286083	0.05020291554324019	0.15687791328084402
1294	0.0	13.0	20.0	0.0721584352911408	0.048349682847353186	0.1671296574708778
1295	0.0	13.0	21.0	0.06975914497024296	0.04668799831216653	0.15687791328084402
1296	0.0	13.0	22.0	0.09276203815060442	0.06488446234321661	0.1671296574708778
1297	0.0	13.0	23.0	0.09036740512319534	0.06413430960469611	0.15687791328084402
1298	0.0	13.0	24.0	0.08572297824293762	0.05685634076876753	0.1671296574708778
1299	0.0	13.0	25.0	0.08352532386517403	0.05554048212067482	0.15687791328084402
1300	0.0	13.0	26.0	0.06493445613756518	0.043208621925954725	0.1671296574708778
1301	0.0	13.0	27.0	0.06176774045067586	0.041524465639188574	0.15687791328084402
1302	0.0	13.0	28.0	0.07423127825586094	0.050383885270478365	0.1671481457247407
1303	0.0	13.0	29.0	0.07187977030722179	0.04855016840324148	0.15688516475913764
1304	0.0	13.0	30.0	0.07622528813139597	0.051391275909593824	0.1671481457247407
1305	0.0	13.0	31.0	0.07354447120174414	0.04984467503047338	0.15688516475913764
1306	0.0	13.0	32.0	0.07774509199490252	0.05214971228616131	0.1671481457247407
1307	0.0	13.0	33.0	0.07502787395462429	0.0503665768685118	0.15688516475913764
1308	0.0	13.0	34.0	0.07774509199490252	0.047555267199114785	0.1671481457247407
1309	0.0	13.0	35.0	0.07502787395462429	0.045587622113256794	0.15688516475913764
1310	0.0	13.0	36.0	0.08462636434987642	0.05941147625735152	0.1671481457247407
1311	0.0	13.0	37.0	0.08209973279006613	0.05858943551932134	0.15688516475913764
1312	0.0	13.0	38.0	0.08719943548499612	0.0595256992466262	0.1671481457247407
1313	0.0	13.0	39.0	0.08465172986935653	0.05794649391502639	0.15688516475913764
1314	0.0	13.0	40.0	0.08719943548499612	0.04230539771672351	0.1671481457247407
1315	0.0	13.0	41.0	0.08465172986935653	0.040242456114784005	0.15688516475913764
1316	0.0	13.0	42.0	0.05705176436808103	0.045239660468210804	0.16917759492517648
1317	0.0	13.0	43.0	0.05520086734182447	0.04351718888456466	0.15906008382450193
1318	0.0	13.0	44.0	0.05957117551008889	0.046317579532913024	0.16917759492517648
1319	0.0	13.0	45.0	0.057347903775872844	0.04491402704232161	0.15906008382450193
1320	0.0	13.0	46.0	0.05940372501203856	0.04587415915434557	0.16917759492517648
1321	0.0	13.0	47.0	0.05721127767516931	0.04417661178554602	0.15906008382450193
1322	0.0	13.0	48.0	0.055019417013934716	0.0426754605602466	0.16917759492517648
1323	0.0	13.0	49.0	0.053057284931315916	0.04080995756373033	0.15906008382450193
1324	0.0	13.0	50.0	0.07023320830465533	0.05476112422341629	0.16917759492517648
1325	0.0	13.0	51.0	0.06823498981683943	0.0540971257200907	0.15906008382450193
1326	0.0	13.0	52.0	0.06746610634065575	0.051412748048407786	0.16917759492517648
1327	0.0	13.0	53.0	0.0652775475665467	0.049954651333709174	0.15906008382450193
1328	0.0	13.0	54.0	0.05223623058553389	0.03868957426883635	0.16917759492517648
1329	0.0	13.0	55.0	0.04959929876184055	0.03673904800366822	0.15906008382450193
1330	0.0	13.0	56.0	0.07569823933446915	0.05117440220885782	0.1671296574708778
1331	0.0	13.0	57.0	0.07324070860392903	0.0496249078672767	0.15687791328084402
1332	0.0	13.0	58.0	0.08020010666536503	0.053989768258355074	0.1671296574708778
1333	0.0	13.0	59.0	0.07739107425987037	0.052700876825032154	0.15687791328084402
1334	0.0	13.0	60.0	0.07796624583744455	0.05173366347946894	0.1671296574708778
1335	0.0	13.0	61.0	0.07538138865286083	0.05020291554324019	0.15687791328084402
1336	0.0	13.0	62.0	0.0721584352911408	0.048349682847353186	0.1671296574708778
1337	0.0	13.0	63.0	0.06975914497024296	0.04668799831216653	0.15687791328084402
1338	0.0	13.0	64.0	0.09276203815060442	0.06488446234321661	0.1671296574708778
1339	0.0	13.0	65.0	0.09036740512319534	0.06413430960469611	0.15687791328084402
1340	0.0	13.0	66.0	0.08572297824293762	0.05685634076876753	0.1671296574708778
1341	0.0	13.0	67.0	0.08352532386517403	0.05554048212067482	0.15687791328084402
1342	0.0	13.0	68.0	0.06493445613756518	0.043208621925954725	0.1671296574708778
1343	0.0	13.0	69.0	0.06176774045067586	0.041524465639188574	0.15687791328084402
1344	0.0	13.0	70.0	0.07423127825586094	0.050383885270478365	0.1671481457247407
1345	0.0	13.0	71.0	0.07187977030722179	0.04855016840324148	0.15688516475913764
1346	0.0	13.0	72.0	0.07622528813139597	0.051391275909593824	0.1671481457247407
1347	0.0	13.0	73.0	0.07354447120174414	0.04984467503047338	0.15688516475913764
1348	0.0	13.0	74.0	0.07774509199490252	0.05214971228616131	0.1671481457247407
1349	0.0	13.0	75.0	0.07502787395462429	0.0503665768685118	0.15688516475913764
1350	0.0	13.0	76.0	0.07774509199490252	0.047555267199114785	0.1671481457247407
1351	0.0	13.0	77.0	0.07502787395462429	0.045587622113256794	0.15688516475913764
1352	0.0	13.0	78.0	0.08462636434987642	0.05941147625735152	0.1671481457247407
1353	0.0	13.0	79.0	0.08209973279006613	0.05858943551932134	0.15688516475913764
1354	0.0	13.0	80.0	0.08719943548499612	0.0595256992466262	0.1671481457247407
1355	0.0	13.0	81.0	0.08465172986935653	0.05794649391502639	0.15688516475913764
1356	0.0	13.0	82.0	0.08719943548499612	0.04230539771672351	0.1671481457247407
1357	0.0	13.0	83.0	0.08465172986935653	0.040242456114784005	0.15688516475913764
1358	0.0	13.0	84.0	0.05705176436808103	0.045239660468210804	0.16917759492517648
1359	0.0	13.0	85.0	0.05520086734182447	0.04351718888456466	0.15906008382450193
1360	0.0	13.0	86.0	0.05957117551008889	0.046317579532913024	0.16917759492517648
1361	0.0	13.0	87.0	0.057347903775872844	0.04491402704232161	0.15906008382450193
1362	0.0	13.0	88.0	0.05940372501203856	0.04587415915434557	0.16917759492517648
1363	0.0	13.0	89.0	0.05721127767516931	0.04417661178554602	0.15906008382450193
1364	0.0	13.0	90.0	0.055019417013934716	0.0426754605602466	0.16917759492517648
1365	0.0	13.0	91.0	0.053057284931315916	0.04080995756373033	0.15906008382450193
1366	0.0	13.0	92.0	0.07023320830465533	0.05476112422341629	0.16917759492517648
1367	0.0	13.0	93.0	0.06823498981683943	0.0540971257200907	0.15906008382450193
1368	0.0	13.0	94.0	0.06746610634065575	0.051412748048407786	0.16917759492517648
1369	0.0	13.0	95.0	0.0652775475665467	0.049954651333709174	0.15906008382450193
1370	0.0	13.0	96.0	0.05223623058553389	0.03868957426883635	0.16917759492517648
1371	0.0	13.0	97.0	0.04959929876184055	0.03673904800366822	0.15906008382450193
1372	0.0	14.0	0.0	0.05619822885582809	0.03806649240475927	0.16193545711969212
1373	0.0	14.0	1.0	0.05667682120468671	0.03575459838407061	0.16031894854726497
1374	0.0	14.0	2.0	0.05143939471213988	0.03571054202311624	0.16193545711969212
1375	0.0	14.0	3.0	0.05176071539339217	0.03376157856732041	0.16031894854726497
1376	0.0	14.0	4.0	0.05635787704424294	0.038190181037540204	0.16193545711969212
1377	0.0	14.0	5.0	0.05669091073703192	0.036009700527549815	0.16031894854726497
1378	0.0	14.0	6.0	0.057544915492488205	0.03765086232711538	0.16193545711969212
1379	0.0	14.0	7.0	0.058054285386682995	0.03554672509606109	0.16031894854726497
1380	0.0	14.0	8.0	0.04839373058448225	0.03622828889096328	0.16193545711969212
1381	0.0	14.0	9.0	0.04837889406525339	0.03493028669351418	0.16031894854726497
1382	0.0	14.0	10.0	0.059750286746306044	0.042272936327488415	0.16193545711969212
1383	0.0	14.0	11.0	0.0596899233836617	0.040182905416176515	0.16031894854726497
1384	0.0	14.0	12.0	0.06309385222968371	0.038755376949880814	0.16193545711969212
1385	0.0	14.0	13.0	0.06350081957817871	0.036895355524963126	0.16031894854726497
1386	0.0	14.0	14.0	0.04313570006281956	0.03218700881239217	0.03698981919872551
1387	0.0	14.0	15.0	0.04209832532237338	0.03054131185313285	0.03864071046326287
1388	0.0	14.0	16.0	0.044009103469276514	0.03288614695261191	0.03698981919872551
1389	0.0	14.0	17.0	0.042428082639927374	0.03148667802012404	0.03864071046326287
1390	0.0	14.0	18.0	0.04549602967232043	0.03227601277346635	0.03698981919872551
1391	0.0	14.0	19.0	0.044235007137605205	0.030601588788404886	0.03864071046326287
1392	0.0	14.0	20.0	0.04324454444154015	0.03226197366597613	0.03698981919872551
1393	0.0	14.0	21.0	0.0420799859508207	0.030678404809309664	0.03864071046326287
1394	0.0	14.0	22.0	0.051699710225201756	0.0416395266830309	0.03698981919872551
1395	0.0	14.0	23.0	0.049671982723743624	0.04097406381155186	0.03864071046326287
1396	0.0	14.0	24.0	0.055391130452717735	0.03758364674254061	0.03698981919872551
1397	0.0	14.0	25.0	0.054496332416255906	0.036164206549471015	0.03864071046326287
1398	0.0	14.0	26.0	0.047711829729120386	0.03480297207632516	0.03698981919872551
1399	0.0	14.0	27.0	0.04659481411026679	0.03348230253157273	0.03864071046326287
1400	0.0	14.0	28.0	0.0562167997359325	0.03552257012727092	0.03794056482001103
1401	0.0	14.0	29.0	0.055261069200168	0.033463457109968384	0.0395303169078107
1402	0.0	14.0	30.0	0.05214227520464266	0.03309015260429542	0.03794056482001103
1403	0.0	14.0	31.0	0.05088139035654405	0.03118864591378442	0.0395303169078107
1404	0.0	14.0	32.0	0.059416330617871854	0.0373508521429112	0.03794056482001103
1405	0.0	14.0	33.0	0.057923100627703485	0.03534707650975829	0.0395303169078107
1406	0.0	14.0	34.0	0.059416330617871854	0.03565936827999771	0.03794056482001103
1407	0.0	14.0	35.0	0.057923100627703485	0.033659835846211905	0.0395303169078107
1408	0.0	14.0	36.0	0.0488552384494251	0.03606837095915871	0.03794056482001103
1409	0.0	14.0	37.0	0.04646516922022275	0.03513337347806808	0.0395303169078107
1410	0.0	14.0	38.0	0.06894467737374657	0.04520520594734136	0.03794056482001103
1411	0.0	14.0	39.0	0.06736960242850071	0.043440525887871055	0.0395303169078107
1412	0.0	14.0	40.0	0.06894467737374657	0.03799697491802741	0.03794056482001103
1413	0.0	14.0	41.0	0.06736960242850071	0.03622349605536543	0.0395303169078107
1414	0.0	14.0	42.0	0.053687642744839455	0.0353247067585197	0.038031388942449285
1415	0.0	14.0	43.0	0.05331803548949136	0.03341515990510172	0.038891659434175066
1416	0.0	14.0	44.0	0.049297079091786905	0.0328321447260812	0.038031388942449285
1417	0.0	14.0	45.0	0.04870066155139391	0.031088781558934443	0.038891659434175066
1418	0.0	14.0	46.0	0.05450939044917173	0.03543286793072382	0.038031388942449285
1419	0.0	14.0	47.0	0.05372812714850071	0.03349713374019344	0.038891659434175066
1420	0.0	14.0	48.0	0.05598134375944446	0.03613898327191064	0.038031388942449285
1421	0.0	14.0	49.0	0.05526345655102871	0.0343115354386821	0.038891659434175066
1422	0.0	14.0	50.0	0.04608315246668075	0.03560918837450134	0.038031388942449285
1423	0.0	14.0	51.0	0.04437663885838195	0.034772016395385755	0.038891659434175066
1424	0.0	14.0	52.0	0.0601015506071343	0.04015997432093777	0.038031388942449285
1425	0.0	14.0	53.0	0.0589435066616807	0.038425136910719214	0.038891659434175066
1426	0.0	14.0	54.0	0.06412775325225938	0.039832702821269	0.038031388942449285
1427	0.0	14.0	55.0	0.06347317643812671	0.038196993363249714	0.038891659434175066
1428	0.0	14.0	56.0	0.04313570006281956	0.03218700881239217	0.03698981919872551
1429	0.0	14.0	57.0	0.04209832532237338	0.03054131185313285	0.03864071046326287
1430	0.0	14.0	58.0	0.044009103469276514	0.03288614695261191	0.03698981919872551
1431	0.0	14.0	59.0	0.042428082639927374	0.03148667802012404	0.03864071046326287
1432	0.0	14.0	60.0	0.04549602967232043	0.03227601277346635	0.03698981919872551
1433	0.0	14.0	61.0	0.044235007137605205	0.030601588788404886	0.03864071046326287
1434	0.0	14.0	62.0	0.04324454444154015	0.03226197366597613	0.03698981919872551
1435	0.0	14.0	63.0	0.0420799859508207	0.030678404809309664	0.03864071046326287
1436	0.0	14.0	64.0	0.051699710225201756	0.0416395266830309	0.03698981919872551
1437	0.0	14.0	65.0	0.049671982723743624	0.04097406381155186	0.03864071046326287
1438	0.0	14.0	66.0	0.055391130452717735	0.03758364674254061	0.03698981919872551
1439	0.0	14.0	67.0	0.054496332416255906	0.036164206549471015	0.03864071046326287
1440	0.0	14.0	68.0	0.047711829729120386	0.03480297207632516	0.03698981919872551
1441	0.0	14.0	69.0	0.04659481411026679	0.03348230253157273	0.03864071046326287
1442	0.0	14.0	70.0	0.0562167997359325	0.03552257012727092	0.03794056482001103
1443	0.0	14.0	71.0	0.055261069200168	0.033463457109968384	0.0395303169078107
1444	0.0	14.0	72.0	0.05214227520464266	0.03309015260429542	0.03794056482001103
1445	0.0	14.0	73.0	0.05088139035654405	0.03118864591378442	0.0395303169078107
1446	0.0	14.0	74.0	0.059416330617871854	0.0373508521429112	0.03794056482001103
1447	0.0	14.0	75.0	0.057923100627703485	0.03534707650975829	0.0395303169078107
1448	0.0	14.0	76.0	0.059416330617871854	0.03565936827999771	0.03794056482001103
1449	0.0	14.0	77.0	0.057923100627703485	0.033659835846211905	0.0395303169078107
1450	0.0	14.0	78.0	0.0488552384494251	0.03606837095915871	0.03794056482001103
1451	0.0	14.0	79.0	0.04646516922022275	0.03513337347806808	0.0395303169078107
1452	0.0	14.0	80.0	0.06894467737374657	0.04520520594734136	0.03794056482001103
1453	0.0	14.0	81.0	0.06736960242850071	0.043440525887871055	0.0395303169078107
1454	0.0	14.0	82.0	0.06894467737374657	0.03799697491802741	0.03794056482001103
1455	0.0	14.0	83.0	0.06736960242850071	0.03622349605536543	0.0395303169078107
1456	0.0	14.0	84.0	0.053687642744839455	0.0353247067585197	0.038031388942449285
1457	0.0	14.0	85.0	0.05331803548949136	0.03341515990510172	0.038891659434175066
1458	0.0	14.0	86.0	0.049297079091786905	0.0328321447260812	0.038031388942449285
1459	0.0	14.0	87.0	0.04870066155139391	0.031088781558934443	0.038891659434175066
1460	0.0	14.0	88.0	0.05450939044917173	0.03543286793072382	0.038031388942449285
1461	0.0	14.0	89.0	0.05372812714850071	0.03349713374019344	0.038891659434175066
1462	0.0	14.0	90.0	0.05598134375944446	0.03613898327191064	0.038031388942449285
1463	0.0	14.0	91.0	0.05526345655102871	0.0343115354386821	0.038891659434175066
1464	0.0	14.0	92.0	0.04608315246668075	0.03560918837450134	0.038031388942449285
1465	0.0	14.0	93.0	0.04437663885838195	0.034772016395385755	0.038891659434175066
1466	0.0	14.0	94.0	0.0601015506071343	0.04015997432093777	0.038031388942449285
1467	0.0	14.0	95.0	0.0589435066616807	0.038425136910719214	0.038891659434175066
1468	0.0	14.0	96.0	0.06412775325225938	0.039832702821269	0.038031388942449285
1469	0.0	14.0	97.0	0.06347317643812671	0.038196993363249714	0.038891659434175066
1470	0.0	15.0	0.0	0.052472855703406415	0.03941873518874567	0.15648126525563255
1471	0.0	15.0	1.0	0.05226053576802588	0.03671586567980831	0.1498168727367313
1472	0.0	15.0	2.0	0.04835176876856866	0.0376428956331539	0.15648126525563255
1473	0.0	15.0	3.0	0.04788605173238582	0.03525595568571103	0.1498168727367313
1474	0.0	15.0	4.0	0.05293349482533669	0.03972944538577307	0.15648126525563255
1475	0.0	15.0	5.0	0.05254573678870097	0.03712714179445652	0.1498168727367313
1476	0.0	15.0	6.0	0.05395689613875921	0.03860966029735643	0.15648126525563255
1477	0.0	15.0	7.0	0.05377123975463746	0.03603913460559075	0.1498168727367313
1478	0.0	15.0	8.0	0.04689250944168352	0.039266578673553196	0.15648126525563255
1479	0.0	15.0	9.0	0.04602872603645329	0.03758342170225267	0.1498168727367313
1480	0.0	15.0	10.0	0.057007373553762265	0.044061393598854526	0.15648126525563255
1481	0.0	15.0	11.0	0.056250653911433225	0.04164421912544697	0.1498168727367313
1482	0.0	15.0	12.0	0.059910260323784784	0.03859130623765668	0.15648126525563255
1483	0.0	15.0	13.0	0.05968305588766693	0.036291872221949795	0.1498168727367313
1484	0.0	15.0	14.0	0.04329648858557594	0.03380973957956593	0.06400886878576027
1485	0.0	15.0	15.0	0.04138074570603485	0.031646254585363506	0.04957873676210873
1486	0.0	15.0	16.0	0.0451181156422231	0.035047780664987274	0.06400886878576027
1487	0.0	15.0	17.0	0.04269407517037071	0.03316931536208954	0.04957873676210873
1488	0.0	15.0	18.0	0.045692690620873215	0.03411566679913032	0.06400886878576027
1489	0.0	15.0	19.0	0.043618319024879594	0.031939462753530934	0.04957873676210873
1490	0.0	15.0	20.0	0.043643983522588276	0.03322497510673765	0.06400886878576027
1491	0.0	15.0	21.0	0.041620511725519276	0.031055717682717133	0.04957873676210873
1492	0.0	15.0	22.0	0.054603018698300546	0.044374920376799555	0.06400886878576027
1493	0.0	15.0	23.0	0.0520475510326702	0.043320757808571406	0.04957873676210873
1494	0.0	15.0	24.0	0.05567989262360337	0.03957555351106515	0.06400886878576027
1495	0.0	15.0	25.0	0.05412108261192693	0.03773479184700007	0.04957873676210873
1496	0.0	15.0	26.0	0.04865343437916798	0.03407644405767206	0.06400886878576027
1497	0.0	15.0	27.0	0.046792530903886825	0.032121357938510245	0.04957873676210873
1498	0.0	15.0	28.0	0.05466642328864787	0.03648016944594167	0.0645349207070018
1499	0.0	15.0	29.0	0.053040353142715504	0.033942196508548766	0.05023690727307584
1500	0.0	15.0	30.0	0.05144451446470273	0.03472837889014427	0.0645349207070018
1501	0.0	15.0	31.0	0.049445210629309996	0.03236380305751493	0.05023690727307584
1502	0.0	15.0	32.0	0.05819423381943246	0.0384512676424751	0.0645349207070018
1503	0.0	15.0	33.0	0.05606773526862711	0.036000982545537304	0.05023690727307584
1504	0.0	15.0	34.0	0.05819423381943246	0.03600569575766202	0.0645349207070018
1505	0.0	15.0	35.0	0.05606773526862711	0.033462427146868166	0.05023690727307584
1506	0.0	15.0	36.0	0.050559432533363396	0.038802005278446454	0.0645349207070018
1507	0.0	15.0	37.0	0.04760712721167557	0.03745630598557762	0.05023690727307584
1508	0.0	15.0	38.0	0.06843902203249745	0.046443912826571364	0.0645349207070018
1509	0.0	15.0	39.0	0.06636194738622946	0.04432553200476054	0.05023690727307584
1510	0.0	15.0	40.0	0.06843902203249745	0.03681237978739552	0.0645349207070018
1511	0.0	15.0	41.0	0.06636194738622946	0.034438600339049164	0.05023690727307584
1512	0.0	15.0	42.0	0.05180092718555786	0.035117027325704174	0.06562354090293113
1513	0.0	15.0	43.0	0.05074958604828912	0.03268602912313694	0.05115711358092954
1514	0.0	15.0	44.0	0.048280101381616834	0.03324634601147076	0.06562354090293113
1515	0.0	15.0	45.0	0.04691501960986259	0.03099313805165446	0.05115711358092954
1516	0.0	15.0	46.0	0.05295015257799956	0.03543513934043841	0.06562354090293113
1517	0.0	15.0	47.0	0.05149221917104766	0.032993401896414365	0.05115711358092954
1518	0.0	15.0	48.0	0.054356321528622624	0.03532511196901576	0.06562354090293113
1519	0.0	15.0	49.0	0.05298668575097979	0.03292638537033103	0.05115711358092954
1520	0.0	15.0	50.0	0.04760182410346257	0.03721793332895545	0.06562354090293113
1521	0.0	15.0	51.0	0.04527554923745654	0.03596074370520572	0.05115711358092954
1522	0.0	15.0	52.0	0.05938026060771682	0.04053013199359359	0.06562354090293113
1523	0.0	15.0	53.0	0.05764589337355216	0.038386651559303604	0.05115711358092954
1524	0.0	15.0	54.0	0.06313289821772841	0.03769180858846964	0.06562354090293113
1525	0.0	15.0	55.0	0.061936134837265004	0.03547987899783417	0.05115711358092954
1526	0.0	15.0	56.0	0.04329648858557594	0.03380973957956593	0.06400886878576027
1527	0.0	15.0	57.0	0.04138074570603485	0.031646254585363506	0.04957873676210873
1528	0.0	15.0	58.0	0.0451181156422231	0.035047780664987274	0.06400886878576027
1529	0.0	15.0	59.0	0.04269407517037071	0.03316931536208954	0.04957873676210873
1530	0.0	15.0	60.0	0.045692690620873215	0.03411566679913032	0.06400886878576027
1531	0.0	15.0	61.0	0.043618319024879594	0.031939462753530934	0.04957873676210873
1532	0.0	15.0	62.0	0.043643983522588276	0.03322497510673765	0.06400886878576027
1533	0.0	15.0	63.0	0.041620511725519276	0.031055717682717133	0.04957873676210873
1534	0.0	15.0	64.0	0.054603018698300546	0.044374920376799555	0.06400886878576027
1535	0.0	15.0	65.0	0.0520475510326702	0.043320757808571406	0.04957873676210873
1536	0.0	15.0	66.0	0.05567989262360337	0.03957555351106515	0.06400886878576027
1537	0.0	15.0	67.0	0.05412108261192693	0.03773479184700007	0.04957873676210873
1538	0.0	15.0	68.0	0.04865343437916798	0.03407644405767206	0.06400886878576027
1539	0.0	15.0	69.0	0.046792530903886825	0.032121357938510245	0.04957873676210873
1540	0.0	15.0	70.0	0.05466642328864787	0.03648016944594167	0.0645349207070018
1541	0.0	15.0	71.0	0.053040353142715504	0.033942196508548766	0.05023690727307584
1542	0.0	15.0	72.0	0.05144451446470273	0.03472837889014427	0.0645349207070018
1543	0.0	15.0	73.0	0.049445210629309996	0.03236380305751493	0.05023690727307584
1544	0.0	15.0	74.0	0.05819423381943246	0.0384512676424751	0.0645349207070018
1545	0.0	15.0	75.0	0.05606773526862711	0.036000982545537304	0.05023690727307584
1546	0.0	15.0	76.0	0.05819423381943246	0.03600569575766202	0.0645349207070018
1547	0.0	15.0	77.0	0.05606773526862711	0.033462427146868166	0.05023690727307584
1548	0.0	15.0	78.0	0.050559432533363396	0.038802005278446454	0.0645349207070018
1549	0.0	15.0	79.0	0.04760712721167557	0.03745630598557762	0.05023690727307584
1550	0.0	15.0	80.0	0.06843902203249745	0.046443912826571364	0.0645349207070018
1551	0.0	15.0	81.0	0.06636194738622946	0.04432553200476054	0.05023690727307584
1552	0.0	15.0	82.0	0.06843902203249745	0.03681237978739552	0.0645349207070018
1553	0.0	15.0	83.0	0.06636194738622946	0.034438600339049164	0.05023690727307584
1554	0.0	15.0	84.0	0.05180092718555786	0.035117027325704174	0.06562354090293113
1555	0.0	15.0	85.0	0.05074958604828912	0.03268602912313694	0.05115711358092954
1556	0.0	15.0	86.0	0.048280101381616834	0.03324634601147076	0.06562354090293113
1557	0.0	15.0	87.0	0.04691501960986259	0.03099313805165446	0.05115711358092954
1558	0.0	15.0	88.0	0.05295015257799956	0.03543513934043841	0.06562354090293113
1559	0.0	15.0	89.0	0.05149221917104766	0.032993401896414365	0.05115711358092954
1560	0.0	15.0	90.0	0.054356321528622624	0.03532511196901576	0.06562354090293113
1561	0.0	15.0	91.0	0.05298668575097979	0.03292638537033103	0.05115711358092954
1562	0.0	15.0	92.0	0.04760182410346257	0.03721793332895545	0.06562354090293113
1563	0.0	15.0	93.0	0.04527554923745654	0.03596074370520572	0.05115711358092954
1564	0.0	15.0	94.0	0.05938026060771682	0.04053013199359359	0.06562354090293113
1565	0.0	15.0	95.0	0.05764589337355216	0.038386651559303604	0.05115711358092954
1566	0.0	15.0	96.0	0.06313289821772841	0.03769180858846964	0.06562354090293113
1567	0.0	15.0	97.0	0.061936134837265004	0.03547987899783417	0.05115711358092954
1568	0.0	16.0	0.0	0.06693720635718567	0.04725894409055451	0.16193545711969212
1569	0.0	16.0	1.0	0.0677263299511624	0.044816484106600905	0.16031894854726497
1570	0.0	16.0	2.0	0.0604671908493766	0.04263937328372252	0.16193545711969212
1571	0.0	16.0	3.0	0.06115066150954457	0.04039077911484424	0.16031894854726497
1572	0.0	16.0	4.0	0.06715025972049285	0.04744729731613378	0.16193545711969212
1573	0.0	16.0	5.0	0.06782114817440839	0.04510987299125726	0.16031894854726497
1574	0.0	16.0	6.0	0.06809963657897486	0.047002162494872816	0.16193545711969212
1575	0.0	16.0	7.0	0.06891425967065307	0.04472789496627122	0.16031894854726497
1576	0.0	16.0	8.0	0.05312851004384128	0.0356652984804184	0.16193545711969212
1577	0.0	16.0	9.0	0.053635527331712035	0.0338938761058457	0.16031894854726497
1578	0.0	16.0	10.0	0.07019235867851838	0.05113421559751457	0.16193545711969212
1579	0.0	16.0	11.0	0.07052794493902331	0.04889043575621666	0.16031894854726497
1580	0.0	16.0	12.0	0.0729293633815512	0.04823574919083704	0.16193545711969212
1581	0.0	16.0	13.0	0.07365015887781577	0.04619245490496843	0.16031894854726497
1582	0.0	16.0	14.0	0.04660833580049458	0.03701011482976146	0.03698981919872551
1583	0.0	16.0	15.0	0.04652506601213235	0.03520257138075428	0.03864071046326287
1584	0.0	16.0	16.0	0.04440488468273491	0.03368105601700181	0.03698981919872551
1585	0.0	16.0	17.0	0.04389963987496916	0.03181324569078965	0.03864071046326287
1586	0.0	16.0	18.0	0.048890928991141294	0.03730545765970786	0.03698981919872551
1587	0.0	16.0	19.0	0.048520396699019065	0.03549575286137565	0.03864071046326287
1588	0.0	16.0	20.0	0.046843591489241186	0.03726897735582431	0.03698981919872551
1589	0.0	16.0	21.0	0.04660224669065777	0.035535328751380636	0.03864071046326287
1590	0.0	16.0	22.0	0.04512304976768632	0.033895101363941915	0.03698981919872551
1591	0.0	16.0	23.0	0.043483251769132335	0.03256800413973585	0.03864071046326287
1592	0.0	16.0	24.0	0.05839774770134949	0.04267512984946915	0.03698981919872551
1593	0.0	16.0	25.0	0.05823323590264013	0.041087476182282125	0.03864071046326287
1594	0.0	16.0	26.0	0.0513067502676116	0.040188761036749746	0.03698981919872551
1595	0.0	16.0	27.0	0.051052000328674546	0.03868452400220367	0.03864071046326287
1596	0.0	16.0	28.0	0.06625094879024775	0.04514343668567275	0.03794056482001103
1597	0.0	16.0	29.0	0.06585362273144321	0.04301681123200666	0.0395303169078107
1598	0.0	16.0	30.0	0.06022030197604804	0.03966850573418934	0.03794056482001103
1599	0.0	16.0	31.0	0.059702215734659024	0.037435582277131695	0.0395303169078107
1600	0.0	16.0	32.0	0.06906153313862204	0.04676896718811933	0.03794056482001103
1601	0.0	16.0	33.0	0.06814390424263328	0.0446887216565389	0.0395303169078107
1602	0.0	16.0	34.0	0.06906153313862204	0.045419877937951755	0.03794056482001103
1603	0.0	16.0	35.0	0.06814390424263328	0.04335529808005215	0.0395303169078107
1604	0.0	16.0	36.0	0.0502697456027297	0.033270607052743185	0.03794056482001103
1605	0.0	16.0	37.0	0.048305057527477074	0.031478519087957735	0.0395303169078107
1606	0.0	16.0	38.0	0.0776026018022577	0.05381489505763677	0.03794056482001103
1607	0.0	16.0	39.0	0.07654631811042971	0.05189395903768167	0.0395303169078107
1608	0.0	16.0	40.0	0.0776026018022577	0.047902744216174374	0.03794056482001103
1609	0.0	16.0	41.0	0.07654631811042971	0.04600192720470747	0.0395303169078107
1610	0.0	16.0	42.0	0.06405346432517553	0.04496043292951336	0.038031388942449285
1611	0.0	16.0	43.0	0.06416570145693096	0.04295067325840206	0.038891659434175066
1612	0.0	16.0	44.0	0.057702524640319275	0.03942242859684978	0.038031388942449285
1613	0.0	16.0	45.0	0.05778208229752295	0.037319769226897746	0.038891659434175066
1614	0.0	16.0	46.0	0.06483962219389168	0.045235200223278045	0.038031388942449285
1615	0.0	16.0	47.0	0.06456492637998439	0.043222830865855384	0.038891659434175066
1616	0.0	16.0	48.0	0.06604725193216246	0.04576665612904491	0.038031388942449285
1617	0.0	16.0	49.0	0.06581466264017782	0.043831339595931294	0.038891659434175066
1618	0.0	16.0	50.0	0.04749131542000368	0.03307057512695843	0.038031388942449285
1619	0.0	16.0	51.0	0.04620679919462968	0.03140698481447391	0.038891659434175066
1620	0.0	16.0	52.0	0.06985126369420813	0.049609320790900774	0.038031388942449285
1621	0.0	16.0	53.0	0.06923148332989365	0.04772649850497275	0.038891659434175066
1622	0.0	16.0	54.0	0.07323787622527961	0.049285782592944014	0.038031388942449285
1623	0.0	16.0	55.0	0.07301634063935315	0.04748065657901162	0.038891659434175066
1624	0.0	16.0	56.0	0.04660833580049458	0.03701011482976146	0.03698981919872551
1625	0.0	16.0	57.0	0.04652506601213235	0.03520257138075428	0.03864071046326287
1626	0.0	16.0	58.0	0.04440488468273491	0.03368105601700181	0.03698981919872551
1627	0.0	16.0	59.0	0.04389963987496916	0.03181324569078965	0.03864071046326287
1628	0.0	16.0	60.0	0.048890928991141294	0.03730545765970786	0.03698981919872551
1629	0.0	16.0	61.0	0.048520396699019065	0.03549575286137565	0.03864071046326287
1630	0.0	16.0	62.0	0.046843591489241186	0.03726897735582431	0.03698981919872551
1631	0.0	16.0	63.0	0.04660224669065777	0.035535328751380636	0.03864071046326287
1632	0.0	16.0	64.0	0.04512304976768632	0.033895101363941915	0.03698981919872551
1633	0.0	16.0	65.0	0.043483251769132335	0.03256800413973585	0.03864071046326287
1634	0.0	16.0	66.0	0.05839774770134949	0.04267512984946915	0.03698981919872551
1635	0.0	16.0	67.0	0.05823323590264013	0.041087476182282125	0.03864071046326287
1636	0.0	16.0	68.0	0.0513067502676116	0.040188761036749746	0.03698981919872551
1637	0.0	16.0	69.0	0.051052000328674546	0.03868452400220367	0.03864071046326287
1638	0.0	16.0	70.0	0.06625094879024775	0.04514343668567275	0.03794056482001103
1639	0.0	16.0	71.0	0.06585362273144321	0.04301681123200666	0.0395303169078107
1640	0.0	16.0	72.0	0.06022030197604804	0.03966850573418934	0.03794056482001103
1641	0.0	16.0	73.0	0.059702215734659024	0.037435582277131695	0.0395303169078107
1642	0.0	16.0	74.0	0.06906153313862204	0.04676896718811933	0.03794056482001103
1643	0.0	16.0	75.0	0.06814390424263328	0.0446887216565389	0.0395303169078107
1644	0.0	16.0	76.0	0.06906153313862204	0.045419877937951755	0.03794056482001103
1645	0.0	16.0	77.0	0.06814390424263328	0.04335529808005215	0.0395303169078107
1646	0.0	16.0	78.0	0.0502697456027297	0.033270607052743185	0.03794056482001103
1647	0.0	16.0	79.0	0.048305057527477074	0.031478519087957735	0.0395303169078107
1648	0.0	16.0	80.0	0.0776026018022577	0.05381489505763677	0.03794056482001103
1649	0.0	16.0	81.0	0.07654631811042971	0.05189395903768167	0.0395303169078107
1650	0.0	16.0	82.0	0.0776026018022577	0.047902744216174374	0.03794056482001103
1651	0.0	16.0	83.0	0.07654631811042971	0.04600192720470747	0.0395303169078107
1652	0.0	16.0	84.0	0.06405346432517553	0.04496043292951336	0.038031388942449285
1653	0.0	16.0	85.0	0.06416570145693096	0.04295067325840206	0.038891659434175066
1654	0.0	16.0	86.0	0.057702524640319275	0.03942242859684978	0.038031388942449285
1655	0.0	16.0	87.0	0.05778208229752295	0.037319769226897746	0.038891659434175066
1656	0.0	16.0	88.0	0.06483962219389168	0.045235200223278045	0.038031388942449285
1657	0.0	16.0	89.0	0.06456492637998439	0.043222830865855384	0.038891659434175066
1658	0.0	16.0	90.0	0.06604725193216246	0.04576665612904491	0.038031388942449285
1659	0.0	16.0	91.0	0.06581466264017782	0.043831339595931294	0.038891659434175066
1660	0.0	16.0	92.0	0.04749131542000368	0.03307057512695843	0.038031388942449285
1661	0.0	16.0	93.0	0.04620679919462968	0.03140698481447391	0.038891659434175066
1662	0.0	16.0	94.0	0.06985126369420813	0.049609320790900774	0.038031388942449285
1663	0.0	16.0	95.0	0.06923148332989365	0.04772649850497275	0.038891659434175066
1664	0.0	16.0	96.0	0.07323787622527961	0.049285782592944014	0.038031388942449285
1665	0.0	16.0	97.0	0.07301634063935315	0.04748065657901162	0.038891659434175066
1666	0.0	17.0	0.0	0.06325741482107716	0.04766442565768836	0.15648126525563255
1667	0.0	17.0	1.0	0.06350604818112124	0.04485535227825347	0.1498168727367313
1668	0.0	17.0	2.0	0.057033652947946864	0.04348791116079035	0.15648126525563255
1669	0.0	17.0	3.0	0.05709027095524606	0.04081727276247664	0.1498168727367313
1670	0.0	17.0	4.0	0.06373722968956051	0.04801144366351488	0.15648126525563255
1671	0.0	17.0	5.0	0.06384393512790024	0.04528401606952549	0.1498168727367313
1672	0.0	17.0	6.0	0.06452718270295522	0.04707458714309438	0.15648126525563255
1673	0.0	17.0	7.0	0.06479258588448839	0.04438055175165901	0.1498168727367313
1674	0.0	17.0	8.0	0.05049419444189905	0.037762479431223975	0.15648126525563255
1675	0.0	17.0	9.0	0.05026446147108457	0.035582434292494365	0.1498168727367313
1676	0.0	17.0	10.0	0.06736346926139773	0.05198384787713809	0.15648126525563255
1677	0.0	17.0	11.0	0.06714364589647767	0.04942765772519019	0.1498168727367313
1678	0.0	17.0	12.0	0.06967590568891502	0.047396428184898934	0.15648126525563255
1679	0.0	17.0	13.0	0.06988111803782672	0.044967267936618	0.1498168727367313
1680	0.0	17.0	14.0	0.045251412602952526	0.03748330778951654	0.06400886878576027
1681	0.0	17.0	15.0	0.04437976243336324	0.035160703525856124	0.04957873676210873
1682	0.0	17.0	16.0	0.04375320954383382	0.03473644902080535	0.06400886878576027
1683	0.0	17.0	17.0	0.042398728348745994	0.032347826795202816	0.04957873676210873
1684	0.0	17.0	18.0	0.04764662980450774	0.03797379333532076	0.06400886878576027
1685	0.0	17.0	19.0	0.0465323550123023	0.03566484660117991	0.04957873676210873
1686	0.0	17.0	20.0	0.04573695851673775	0.03714759358770607	0.06400886878576027
1687	0.0	17.0	21.0	0.04471419956019598	0.03484447529276671	0.04957873676210873
1688	0.0	17.0	22.0	0.04634705374943629	0.036097512249677055	0.06400886878576027
1689	0.0	17.0	23.0	0.04401906486685021	0.03431503069929752	0.04957873676210873
1690	0.0	17.0	24.0	0.05750685576007664	0.04362001264131526	0.06400886878576027
1691	0.0	17.0	25.0	0.05673090062449636	0.041620256824624974	0.04957873676210873
1692	0.0	17.0	26.0	0.0509011689546598	0.03862642577673486	0.06400886878576027
1693	0.0	17.0	27.0	0.049959833749330815	0.036527631732887936	0.04957873676210873
1694	0.0	17.0	28.0	0.06435893374032893	0.04516085103028802	0.0645349207070018
1695	0.0	17.0	29.0	0.06342598793970522	0.04260647821669753	0.05023690727307584
1696	0.0	17.0	30.0	0.058797282981176334	0.040176308652743735	0.0645349207070018
1697	0.0	17.0	31.0	0.05767108075859141	0.03748997258112371	0.05023690727307584
1698	0.0	17.0	32.0	0.06746813301912696	0.04694056951617589	0.0645349207070018
1699	0.0	17.0	33.0	0.0660291574596879	0.04445647547297093	0.05023690727307584
1700	0.0	17.0	34.0	0.06746813301912696	0.0449463660744918	0.0645349207070018
1701	0.0	17.0	35.0	0.0660291574596879	0.042412167403240955	0.05023690727307584
1702	0.0	17.0	36.0	0.050502625566418026	0.03512547936663621	0.0645349207070018
1703	0.0	17.0	37.0	0.047908316952174075	0.03288944180591592	0.05023690727307584
1704	0.0	17.0	38.0	0.07670806078986706	0.05424019975789926	0.0645349207070018
1705	0.0	17.0	39.0	0.0752185133388827	0.051990602326793	0.05023690727307584
1706	0.0	17.0	40.0	0.07670806078986706	0.04623342242186064	0.0645349207070018
1707	0.0	17.0	41.0	0.0752185133388827	0.04383446871560632	0.05023690727307584
1708	0.0	17.0	42.0	0.06186703628098121	0.04403467176654706	0.06562354090293113
1709	0.0	17.0	43.0	0.06144523051640855	0.04157876908116205	0.05115711358092954
1710	0.0	17.0	44.0	0.05596594385269687	0.03886588818010997	0.06562354090293113
1711	0.0	17.0	45.0	0.05543135259369097	0.03627465281160716	0.05115711358092954
1712	0.0	17.0	46.0	0.06294402803810366	0.044482160258768666	0.06562354090293113
1713	0.0	17.0	47.0	0.06213080128293327	0.04203555829256026	0.05115711358092954
1714	0.0	17.0	48.0	0.06409146755017718	0.044367153465535374	0.06562354090293113
1715	0.0	17.0	49.0	0.06333600218425911	0.04195303139880597	0.05115711358092954
1716	0.0	17.0	50.0	0.04744105786226413	0.033658212181187884	0.06562354090293113
1717	0.0	17.0	51.0	0.04548576984251302	0.03150489452115027	0.05115711358092954
1718	0.0	17.0	52.0	0.068731951185782	0.04922368168328597	0.06562354090293113
1719	0.0	17.0	53.0	0.06763553386549528	0.04697694606214136	0.05115711358092954
1720	0.0	17.0	54.0	0.07187749350388505	0.04684296985066055	0.06562354090293113
1721	0.0	17.0	55.0	0.07120076827687631	0.04455693013111063	0.05115711358092954
1722	0.0	17.0	56.0	0.045251412602952526	0.03748330778951654	0.06400886878576027
1723	0.0	17.0	57.0	0.04437976243336324	0.035160703525856124	0.04957873676210873
1724	0.0	17.0	58.0	0.04375320954383382	0.03473644902080535	0.06400886878576027
1725	0.0	17.0	59.0	0.042398728348745994	0.032347826795202816	0.04957873676210873
1726	0.0	17.0	60.0	0.04764662980450774	0.03797379333532076	0.06400886878576027
1727	0.0	17.0	61.0	0.0465323550123023	0.03566484660117991	0.04957873676210873
1728	0.0	17.0	62.0	0.04573695851673775	0.03714759358770607	0.06400886878576027
1729	0.0	17.0	63.0	0.04471419956019598	0.03484447529276671	0.04957873676210873
1730	0.0	17.0	64.0	0.04634705374943629	0.036097512249677055	0.06400886878576027
1731	0.0	17.0	65.0	0.04401906486685021	0.03431503069929752	0.04957873676210873
1732	0.0	17.0	66.0	0.05750685576007664	0.04362001264131526	0.06400886878576027
1733	0.0	17.0	67.0	0.05673090062449636	0.041620256824624974	0.04957873676210873
1734	0.0	17.0	68.0	0.0509011689546598	0.03862642577673486	0.06400886878576027
1735	0.0	17.0	69.0	0.049959833749330815	0.036527631732887936	0.04957873676210873
1736	0.0	17.0	70.0	0.06435893374032893	0.04516085103028802	0.0645349207070018
1737	0.0	17.0	71.0	0.06342598793970522	0.04260647821669753	0.05023690727307584
1738	0.0	17.0	72.0	0.058797282981176334	0.040176308652743735	0.0645349207070018
1739	0.0	17.0	73.0	0.05767108075859141	0.03748997258112371	0.05023690727307584
1740	0.0	17.0	74.0	0.06746813301912696	0.04694056951617589	0.0645349207070018
1741	0.0	17.0	75.0	0.0660291574596879	0.04445647547297093	0.05023690727307584
1742	0.0	17.0	76.0	0.06746813301912696	0.0449463660744918	0.0645349207070018
1743	0.0	17.0	77.0	0.0660291574596879	0.042412167403240955	0.05023690727307584
1744	0.0	17.0	78.0	0.050502625566418026	0.03512547936663621	0.0645349207070018
1745	0.0	17.0	79.0	0.047908316952174075	0.03288944180591592	0.05023690727307584
1746	0.0	17.0	80.0	0.07670806078986706	0.05424019975789926	0.0645349207070018
1747	0.0	17.0	81.0	0.0752185133388827	0.051990602326793	0.05023690727307584
1748	0.0	17.0	82.0	0.07670806078986706	0.04623342242186064	0.0645349207070018
1749	0.0	17.0	83.0	0.0752185133388827	0.04383446871560632	0.05023690727307584
1750	0.0	17.0	84.0	0.06186703628098121	0.04403467176654706	0.06562354090293113
1751	0.0	17.0	85.0	0.06144523051640855	0.04157876908116205	0.05115711358092954
1752	0.0	17.0	86.0	0.05596594385269687	0.03886588818010997	0.06562354090293113
1753	0.0	17.0	87.0	0.05543135259369097	0.03627465281160716	0.05115711358092954
1754	0.0	17.0	88.0	0.06294402803810366	0.044482160258768666	0.06562354090293113
1755	0.0	17.0	89.0	0.06213080128293327	0.04203555829256026	0.05115711358092954
1756	0.0	17.0	90.0	0.06409146755017718	0.044367153465535374	0.06562354090293113
1757	0.0	17.0	91.0	0.06333600218425911	0.04195303139880597	0.05115711358092954
1758	0.0	17.0	92.0	0.04744105786226413	0.033658212181187884	0.06562354090293113
1759	0.0	17.0	93.0	0.04548576984251302	0.03150489452115027	0.05115711358092954
1760	0.0	17.0	94.0	0.068731951185782	0.04922368168328597	0.06562354090293113
1761	0.0	17.0	95.0	0.06763553386549528	0.04697694606214136	0.05115711358092954
1762	0.0	17.0	96.0	0.07187749350388505	0.04684296985066055	0.06562354090293113
1763	0.0	17.0	97.0	0.07120076827687631	0.04455693013111063	0.05115711358092954
1764	0.0	18.0	0.0	0.05634048489411509	0.04012497162000385	0.16193545711969212
1765	0.0	18.0	1.0	0.056999554794283966	0.038032279838873945	0.16031894854726497
1766	0.0	18.0	2.0	0.051928847251622876	0.03805154315698229	0.16193545711969212
1767	0.0	18.0	3.0	0.0524606741873375	0.03632426498142858	0.16031894854726497
1768	0.0	18.0	4.0	0.056784027477789954	0.03850393983757703	0.16193545711969212
1769	0.0	18.0	5.0	0.057310123146136066	0.03644987557595839	0.16031894854726497
1770	0.0	18.0	6.0	0.05560752864684224	0.03988594436455323	0.16193545711969212
1771	0.0	18.0	7.0	0.0563220254080184	0.03799868553385932	0.16031894854726497
1772	0.0	18.0	8.0	0.04943807968855826	0.03877306197066414	0.16193545711969212
1773	0.0	18.0	9.0	0.049613329605715	0.03763224670209487	0.16031894854726497
1774	0.0	18.0	10.0	0.060554832653906016	0.03814484536006119	0.16193545711969212
1775	0.0	18.0	11.0	0.06065143990732711	0.03602253333669122	0.16031894854726497
1776	0.0	18.0	12.0	0.057819708008609985	0.04119531042097923	0.16193545711969212
1777	0.0	18.0	13.0	0.05846428153919543	0.03951869600043344	0.16031894854726497
1778	0.0	18.0	14.0	0.04337543387783691	0.035972389581321325	0.03698981919872551
1779	0.0	18.0	15.0	0.04248023290145239	0.0345368788148813	0.03864071046326287
1780	0.0	18.0	16.0	0.04440172486614049	0.03669964151063617	0.03698981919872551
1781	0.0	18.0	17.0	0.04292798395474507	0.035485509140766196	0.03864071046326287
1782	0.0	18.0	18.0	0.042730858884657864	0.033451106703079464	0.03698981919872551
1783	0.0	18.0	19.0	0.04168728991665844	0.0318090135571091	0.03864071046326287
1784	0.0	18.0	20.0	0.04361689363553502	0.036171057613800704	0.03698981919872551
1785	0.0	18.0	21.0	0.042555294160405134	0.03480263878871953	0.03864071046326287
1786	0.0	18.0	22.0	0.052445407265814294	0.04533169862815942	0.03698981919872551
1787	0.0	18.0	23.0	0.05055713027028589	0.044752072213370735	0.03864071046326287
1788	0.0	18.0	24.0	0.046759872959707745	0.03309449214128196	0.03698981919872551
1789	0.0	18.0	25.0	0.045708349625021925	0.03143007582422875	0.03864071046326287
1790	0.0	18.0	26.0	0.04844634550735966	0.03927277739542164	0.03698981919872551
1791	0.0	18.0	27.0	0.04745494623359131	0.0381473571507596	0.03864071046326287
1792	0.0	18.0	28.0	0.05634821984787044	0.035390512920832264	0.03794056482001103
1793	0.0	18.0	29.0	0.05550025940730229	0.03349812862455394	0.0395303169078107
1794	0.0	18.0	30.0	0.05244796595723112	0.03307457796914438	0.03794056482001103
1795	0.0	18.0	31.0	0.051271725031131074	0.031365221147313375	0.0395303169078107
1796	0.0	18.0	32.0	0.05964733946647922	0.03479879234480392	0.03794056482001103
1797	0.0	18.0	33.0	0.05823059121163393	0.03275655248260221	0.0395303169078107
1798	0.0	18.0	34.0	0.05964733946647922	0.03565605121377156	0.03794056482001103
1799	0.0	18.0	35.0	0.05823059121163393	0.033837276907188005	0.0395303169078107
1800	0.0	18.0	36.0	0.04968853925861882	0.03682610025613351	0.03794056482001103
1801	0.0	18.0	37.0	0.04745787158317381	0.03608223247631986	0.0395303169078107
1802	0.0	18.0	38.0	0.06944245564598013	0.03843499483325941	0.03794056482001103
1803	0.0	18.0	39.0	0.06796163029322258	0.03643199462979511	0.0395303169078107
1804	0.0	18.0	40.0	0.06944245564598013	0.03879031152046113	0.03794056482001103
1805	0.0	18.0	41.0	0.06796163029322258	0.03722712516147666	0.0395303169078107
1806	0.0	18.0	42.0	0.05374737162385195	0.03882261877174104	0.038031388942449285
1807	0.0	18.0	43.0	0.053486600292807766	0.037121662246266306	0.038891659434175066
1808	0.0	18.0	44.0	0.049536710759103826	0.03668806483797029	0.038031388942449285
1809	0.0	18.0	45.0	0.04902248727551327	0.035171829864538574	0.038891659434175066
1810	0.0	18.0	46.0	0.05470362284363834	0.03652494370477687	0.038031388942449285
1811	0.0	18.0	47.0	0.05399851651554928	0.03462414625246602	0.038891659434175066
1812	0.0	18.0	48.0	0.056129753551596474	0.03968027663616651	0.038031388942449285
1813	0.0	18.0	49.0	0.055486754147883476	0.03805790235071508	0.038891659434175066
1814	0.0	18.0	50.0	0.04687567227266635	0.03986385528143742	0.038031388942449285
1815	0.0	18.0	51.0	0.04532040692982552	0.03914807792430231	0.038891659434175066
1816	0.0	18.0	52.0	0.0606571502738296	0.036169311318525556	0.038031388942449285
1817	0.0	18.0	53.0	0.05960237126077211	0.034203636390604426	0.038891659434175066
1818	0.0	18.0	54.0	0.06452811289394354	0.04372677029134812	0.038031388942449285
1819	0.0	18.0	55.0	0.06395959956262723	0.042275736844474034	0.038891659434175066
1820	0.0	18.0	56.0	0.04337543387783691	0.035972389581321325	0.03698981919872551
1821	0.0	18.0	57.0	0.04248023290145239	0.0345368788148813	0.03864071046326287
1822	0.0	18.0	58.0	0.04440172486614049	0.03669964151063617	0.03698981919872551
1823	0.0	18.0	59.0	0.04292798395474507	0.035485509140766196	0.03864071046326287
1824	0.0	18.0	60.0	0.042730858884657864	0.033451106703079464	0.03698981919872551
1825	0.0	18.0	61.0	0.04168728991665844	0.0318090135571091	0.03864071046326287
1826	0.0	18.0	62.0	0.04361689363553502	0.036171057613800704	0.03698981919872551
1827	0.0	18.0	63.0	0.042555294160405134	0.03480263878871953	0.03864071046326287
1828	0.0	18.0	64.0	0.052445407265814294	0.04533169862815942	0.03698981919872551
1829	0.0	18.0	65.0	0.05055713027028589	0.044752072213370735	0.03864071046326287
1830	0.0	18.0	66.0	0.046759872959707745	0.03309449214128196	0.03698981919872551
1831	0.0	18.0	67.0	0.045708349625021925	0.03143007582422875	0.03864071046326287
1832	0.0	18.0	68.0	0.04844634550735966	0.03927277739542164	0.03698981919872551
1833	0.0	18.0	69.0	0.04745494623359131	0.0381473571507596	0.03864071046326287
1834	0.0	18.0	70.0	0.05634821984787044	0.035390512920832264	0.03794056482001103
1835	0.0	18.0	71.0	0.05550025940730229	0.03349812862455394	0.0395303169078107
1836	0.0	18.0	72.0	0.05244796595723112	0.03307457796914438	0.03794056482001103
1837	0.0	18.0	73.0	0.051271725031131074	0.031365221147313375	0.0395303169078107
1838	0.0	18.0	74.0	0.05964733946647922	0.03479879234480392	0.03794056482001103
1839	0.0	18.0	75.0	0.05823059121163393	0.03275655248260221	0.0395303169078107
1840	0.0	18.0	76.0	0.05964733946647922	0.03565605121377156	0.03794056482001103
1841	0.0	18.0	77.0	0.05823059121163393	0.033837276907188005	0.0395303169078107
1842	0.0	18.0	78.0	0.04968853925861882	0.03682610025613351	0.03794056482001103
1843	0.0	18.0	79.0	0.04745787158317381	0.03608223247631986	0.0395303169078107
1844	0.0	18.0	80.0	0.06944245564598013	0.03843499483325941	0.03794056482001103
1845	0.0	18.0	81.0	0.06796163029322258	0.03643199462979511	0.0395303169078107
1846	0.0	18.0	82.0	0.06944245564598013	0.03879031152046113	0.03794056482001103
1847	0.0	18.0	83.0	0.06796163029322258	0.03722712516147666	0.0395303169078107
1848	0.0	18.0	84.0	0.05374737162385195	0.03882261877174104	0.038031388942449285
1849	0.0	18.0	85.0	0.053486600292807766	0.037121662246266306	0.038891659434175066
1850	0.0	18.0	86.0	0.049536710759103826	0.03668806483797029	0.038031388942449285
1851	0.0	18.0	87.0	0.04902248727551327	0.035171829864538574	0.038891659434175066
1852	0.0	18.0	88.0	0.05470362284363834	0.03652494370477687	0.038031388942449285
1853	0.0	18.0	89.0	0.05399851651554928	0.03462414625246602	0.038891659434175066
1854	0.0	18.0	90.0	0.056129753551596474	0.03968027663616651	0.038031388942449285
1855	0.0	18.0	91.0	0.055486754147883476	0.03805790235071508	0.038891659434175066
1856	0.0	18.0	92.0	0.04687567227266635	0.03986385528143742	0.038031388942449285
1857	0.0	18.0	93.0	0.04532040692982552	0.03914807792430231	0.038891659434175066
1858	0.0	18.0	94.0	0.0606571502738296	0.036169311318525556	0.038031388942449285
1859	0.0	18.0	95.0	0.05960237126077211	0.034203636390604426	0.038891659434175066
1860	0.0	18.0	96.0	0.06452811289394354	0.04372677029134812	0.038031388942449285
1861	0.0	18.0	97.0	0.06395959956262723	0.042275736844474034	0.038891659434175066
1862	0.0	19.0	0.0	0.052710595022530386	0.04112240478318936	0.15648126525563255
1863	0.0	19.0	1.0	0.05268448332790422	0.03864001186970146	0.1498168727367313
1864	0.0	19.0	2.0	0.04896406370249038	0.03957219500988664	0.15648126525563255
1865	0.0	19.0	3.0	0.048722938972499956	0.03741053816883397	0.1498168727367313
1866	0.0	19.0	4.0	0.053492384013179156	0.03973221195427466	0.15648126525563255
1867	0.0	19.0	5.0	0.053308908731574144	0.03724431645784774	0.1498168727367313
1868	0.0	19.0	6.0	0.051899277516887	0.04049947986172714	0.15648126525563255
1869	0.0	19.0	7.0	0.05189889737528789	0.03815777272441102	0.1498168727367313
1870	0.0	19.0	8.0	0.04805982244350254	0.041321851772522636	0.15648126525563255
1871	0.0	19.0	9.0	0.047403521141380286	0.03979865959667134	0.1498168727367313
1872	0.0	19.0	10.0	0.057979497629128685	0.03979651954941918	0.15648126525563255
1873	0.0	19.0	11.0	0.057390319642042165	0.037311086674493135	0.1498168727367313
1874	0.0	19.0	12.0	0.054216684240329924	0.04072833003583283	0.15648126525563255
1875	0.0	19.0	13.0	0.05417244269438633	0.03863405550212879	0.1498168727367313
1876	0.0	19.0	14.0	0.043616110170929284	0.037099322960723255	0.06400886878576027
1877	0.0	19.0	15.0	0.04184127504507215	0.03517404450083575	0.04957873676210873
1878	0.0	19.0	16.0	0.0455671282558236	0.03832388819241686	0.06400886878576027
1879	0.0	19.0	17.0	0.043248889829571285	0.03665333776983122	0.04957873676210873
1880	0.0	19.0	18.0	0.0429183694873763	0.03487015585020684	0.06400886878576027
1881	0.0	19.0	19.0	0.04100330157892676	0.03272214204416405	0.04957873676210873
1882	0.0	19.0	20.0	0.04410379819410128	0.03669190231364706	0.06400886878576027
1883	0.0	19.0	21.0	0.04218267131336895	0.034782837237201186	0.04957873676210873
1884	0.0	19.0	22.0	0.055355993695730625	0.04758317094761346	0.06400886878576027
1885	0.0	19.0	23.0	0.05293133216098131	0.046635935197573294	0.04957873676210873
1886	0.0	19.0	24.0	0.04686848930780935	0.03496063401733052	0.06400886878576027
1887	0.0	19.0	25.0	0.045002762496730124	0.03282757896519559	0.04957873676210873
1888	0.0	19.0	26.0	0.049496815608469025	0.03828562529624673	0.06400886878576027
1889	0.0	19.0	27.0	0.04776578948943445	0.03660400660524057	0.04957873676210873
1890	0.0	19.0	28.0	0.054925925997201655	0.03600603066971155	0.0645349207070018
1891	0.0	19.0	29.0	0.05340597497436329	0.03361322970251543	0.05023690727307584
1892	0.0	19.0	30.0	0.051876233745792553	0.034347816150842134	0.0645349207070018
1893	0.0	19.0	31.0	0.04996132519989312	0.032150516360131366	0.05023690727307584
1894	0.0	19.0	32.0	0.05855630479869902	0.03562260170113923	0.0645349207070018
1895	0.0	19.0	33.0	0.05650447529451441	0.03308614259069761	0.05023690727307584
1896	0.0	19.0	34.0	0.05855630479869902	0.035648311348651894	0.0645349207070018
1897	0.0	19.0	35.0	0.05650447529451441	0.03326844030843471	0.05023690727307584
1898	0.0	19.0	36.0	0.05147991707270368	0.03917193214543059	0.0645349207070018
1899	0.0	19.0	37.0	0.04868474886969631	0.03800793646104189	0.05023690727307584
1900	0.0	19.0	38.0	0.06908066116096709	0.039546852614354665	0.0645349207070018
1901	0.0	19.0	39.0	0.06709873685534276	0.03712916302934818	0.05023690727307584
1902	0.0	19.0	40.0	0.06908066116096709	0.03727302938113241	0.0645349207070018
1903	0.0	19.0	41.0	0.06709873685534276	0.03511958869296426	0.05023690727307584
1904	0.0	19.0	42.0	0.05198379721269184	0.03831003967210442	0.06562354090293113
1905	0.0	19.0	43.0	0.05103781509870176	0.03612993712047847	0.05115711358092954
1906	0.0	19.0	44.0	0.048643704762310155	0.036718157922844684	0.06562354090293113
1907	0.0	19.0	45.0	0.047358371068181734	0.03473341924748493	0.05115711358092954
1908	0.0	19.0	46.0	0.05328078944847863	0.036178513271675906	0.06562354090293113
1909	0.0	19.0	47.0	0.051895496543837724	0.03377035156232734	0.05115711358092954
1910	0.0	19.0	48.0	0.05463156661973868	0.03861476071645651	0.06562354090293113
1911	0.0	19.0	49.0	0.05333249728033187	0.03647542101462022	0.05115711358092954
1912	0.0	19.0	50.0	0.04848010564965099	0.040988416715736206	0.06562354090293113
1913	0.0	19.0	51.0	0.04630284221817806	0.03988562609736546	0.05115711358092954
1914	0.0	19.0	52.0	0.060100684439523044	0.036211732053241574	0.06562354090293113
1915	0.0	19.0	53.0	0.05847205469231792	0.03377238517690886	0.05115711358092954
1916	0.0	19.0	54.0	0.06367405459600828	0.041466535910425074	0.06562354090293113
1917	0.0	19.0	55.0	0.0625616906891773	0.03950831700342717	0.05115711358092954
1918	0.0	19.0	56.0	0.043616110170929284	0.037099322960723255	0.06400886878576027
1919	0.0	19.0	57.0	0.04184127504507215	0.03517404450083575	0.04957873676210873
1920	0.0	19.0	58.0	0.0455671282558236	0.03832388819241686	0.06400886878576027
1921	0.0	19.0	59.0	0.043248889829571285	0.03665333776983122	0.04957873676210873
1922	0.0	19.0	60.0	0.0429183694873763	0.03487015585020684	0.06400886878576027
1923	0.0	19.0	61.0	0.04100330157892676	0.03272214204416405	0.04957873676210873
1924	0.0	19.0	62.0	0.04410379819410128	0.03669190231364706	0.06400886878576027
1925	0.0	19.0	63.0	0.04218267131336895	0.034782837237201186	0.04957873676210873
1926	0.0	19.0	64.0	0.055355993695730625	0.04758317094761346	0.06400886878576027
1927	0.0	19.0	65.0	0.05293133216098131	0.046635935197573294	0.04957873676210873
1928	0.0	19.0	66.0	0.04686848930780935	0.03496063401733052	0.06400886878576027
1929	0.0	19.0	67.0	0.045002762496730124	0.03282757896519559	0.04957873676210873
1930	0.0	19.0	68.0	0.049496815608469025	0.03828562529624673	0.06400886878576027
1931	0.0	19.0	69.0	0.04776578948943445	0.03660400660524057	0.04957873676210873
1932	0.0	19.0	70.0	0.054925925997201655	0.03600603066971155	0.0645349207070018
1933	0.0	19.0	71.0	0.05340597497436329	0.03361322970251543	0.05023690727307584
1934	0.0	19.0	72.0	0.051876233745792553	0.034347816150842134	0.0645349207070018
1935	0.0	19.0	73.0	0.04996132519989312	0.032150516360131366	0.05023690727307584
1936	0.0	19.0	74.0	0.05855630479869902	0.03562260170113923	0.0645349207070018
1937	0.0	19.0	75.0	0.05650447529451441	0.03308614259069761	0.05023690727307584
1938	0.0	19.0	76.0	0.05855630479869902	0.035648311348651894	0.0645349207070018
1939	0.0	19.0	77.0	0.05650447529451441	0.03326844030843471	0.05023690727307584
1940	0.0	19.0	78.0	0.05147991707270368	0.03917193214543059	0.0645349207070018
1941	0.0	19.0	79.0	0.04868474886969631	0.03800793646104189	0.05023690727307584
1942	0.0	19.0	80.0	0.06908066116096709	0.039546852614354665	0.0645349207070018
1943	0.0	19.0	81.0	0.06709873685534276	0.03712916302934818	0.05023690727307584
1944	0.0	19.0	82.0	0.06908066116096709	0.03727302938113241	0.0645349207070018
1945	0.0	19.0	83.0	0.06709873685534276	0.03511958869296426	0.05023690727307584
1946	0.0	19.0	84.0	0.05198379721269184	0.03831003967210442	0.06562354090293113
1947	0.0	19.0	85.0	0.05103781509870176	0.03612993712047847	0.05115711358092954
1948	0.0	19.0	86.0	0.048643704762310155	0.036718157922844684	0.06562354090293113
1949	0.0	19.0	87.0	0.047358371068181734	0.03473341924748493	0.05115711358092954
1950	0.0	19.0	88.0	0.05328078944847863	0.036178513271675906	0.06562354090293113
1951	0.0	19.0	89.0	0.051895496543837724	0.03377035156232734	0.05115711358092954
1952	0.0	19.0	90.0	0.05463156661973868	0.03861476071645651	0.06562354090293113
1953	0.0	19.0	91.0	0.05333249728033187	0.03647542101462022	0.05115711358092954
1954	0.0	19.0	92.0	0.04848010564965099	0.040988416715736206	0.06562354090293113
1955	0.0	19.0	93.0	0.04630284221817806	0.03988562609736546	0.05115711358092954
1956	0.0	19.0	94.0	0.060100684439523044	0.036211732053241574	0.06562354090293113
1957	0.0	19.0	95.0	0.05847205469231792	0.03377238517690886	0.05115711358092954
1958	0.0	19.0	96.0	0.06367405459600828	0.041466535910425074	0.06562354090293113
1959	0.0	19.0	97.0	0.0625616906891773	0.03950831700342717	0.05115711358092954
1960	0.0	20.0	0.0	0.05984542806694573	0.03946483568605018	0.16193545711969212
1961	0.0	20.0	1.0	0.06036950011370018	0.03706101587933893	0.16031894854726497
1962	0.0	20.0	2.0	0.05569056764054551	0.03741366910320113	0.16193545711969212
1963	0.0	20.0	3.0	0.0560810824472964	0.03537059453775118	0.16031894854726497
1964	0.0	20.0	4.0	0.060243339248768395	0.03980947123988893	0.16193545711969212
1965	0.0	20.0	5.0	0.060641699244791604	0.03754787460013757	0.16031894854726497
1966	0.0	20.0	6.0	0.061299780142354564	0.038467970048661676	0.16193545711969212
1967	0.0	20.0	7.0	0.06186180351036412	0.03623618724364887	0.16031894854726497
1968	0.0	20.0	8.0	0.053189191948753246	0.038129695876252624	0.16193545711969212
1969	0.0	20.0	9.0	0.0532883233094842	0.036723529992507706	0.16031894854726497
1970	0.0	20.0	10.0	0.06365417641138436	0.04399542565411955	0.16193545711969212
1971	0.0	20.0	11.0	0.0636927004404972	0.0418412573320062	0.16031894854726497
1972	0.0	20.0	12.0	0.06666017552479299	0.03771092725207969	0.16193545711969212
1973	0.0	20.0	13.0	0.06713356071897654	0.035684114663560924	0.16031894854726497
1974	0.0	20.0	14.0	0.04660056330896335	0.03347658478735883	0.03698981919872551
1975	0.0	20.0	15.0	0.04572931101022444	0.03171817775676281	0.03864071046326287
1976	0.0	20.0	16.0	0.047665402710635046	0.034323205856594804	0.03698981919872551
1977	0.0	20.0	17.0	0.046276320795988604	0.03282146541979755	0.03864071046326287
1978	0.0	20.0	18.0	0.048978686475834185	0.03379770229197798	0.03698981919872551
1979	0.0	20.0	19.0	0.04787586678365485	0.03203809890909274	0.03864071046326287
1980	0.0	20.0	20.0	0.044687703726866486	0.03256347963491458	0.03698981919872551
1981	0.0	20.0	21.0	0.0437792827526739	0.0307952313391987	0.03864071046326287
1982	0.0	20.0	22.0	0.05522633309704051	0.04330917882582973	0.03698981919872551
1983	0.0	20.0	23.0	0.05341895049192842	0.0425616238959356	0.03864071046326287
1984	0.0	20.0	24.0	0.05851828629286765	0.03961190866903344	0.03698981919872551
1985	0.0	20.0	25.0	0.05774370787071985	0.03815302112033155	0.03864071046326287
1986	0.0	20.0	26.0	0.04391485872066889	0.03299891554625389	0.03698981919872551
1987	0.0	20.0	27.0	0.04271691250785212	0.03142825570619028	0.03864071046326287
1988	0.0	20.0	28.0	0.05886685074510136	0.03674716304308245	0.03794056482001103
1989	0.0	20.0	29.0	0.05802480928349564	0.03459696988295015	0.0395303169078107
1990	0.0	20.0	30.0	0.055238270949853695	0.03459328468835793	0.03794056482001103
1991	0.0	20.0	31.0	0.054106153510135147	0.032615065454826314	0.0395303169078107
1992	0.0	20.0	32.0	0.06211507506159827	0.03871036819505615	0.03794056482001103
1993	0.0	20.0	33.0	0.06074115419425956	0.036637776640810006	0.0395303169078107
1994	0.0	20.0	34.0	0.06211507506159827	0.03598524210866868	0.03794056482001103
1995	0.0	20.0	35.0	0.06074115419425956	0.0338233954349584	0.0395303169078107
1996	0.0	20.0	36.0	0.05261537852874814	0.038090993877556927	0.03794056482001103
1997	0.0	20.0	37.0	0.05049564759162375	0.037081397867850446	0.0395303169078107
1998	0.0	20.0	38.0	0.07156592604174185	0.04691290279852585	0.03794056482001103
[truncated: 190,081 more rows]
