# Supplementary material for: The effects of mismatched train and test data cleaning pipelines on regression models: lessons for practice
Source: PeerJ Comput Sci. 2025 Apr 2;11:e2793. doi: 10.7717/peerj-cs.2793 (PMC12190241; doi:10.7717/peerj-cs.2793)
Supplement: Supplemental Information 1 [file peerj-cs-11-2793-s001.zip › mismatched_data_cleaning-main/analysis/model_results_analysis.ipynb]

# %% [markdown]
# Model Results

This notebook loads the results from the experiments into pandas dataframes. These can be analysed separately as desired. We also recreate the figures shown in the paper.

# %% [code]
import pandas as pd
import numpy as np
import scipy.stats as stats
import seaborn as sns
import matplotlib.pyplot as plt
import warnings
warnings.filterwarnings("ignore", category=FutureWarning)

# %% [markdown]
### Loading and averaging of results

# %% [code]
def collect_results(dataset_name, model):
    results = pd.read_csv(dataset_name + '_' + model + '_results.csv')
    
    mean_df = results.groupby(['train_cleaning', 'test_cleaning'], as_index = False).mean(numeric_only=True)
    mean_df = mean_df.drop(['train_test_split'], axis = 1)

    std_df = results.groupby(['train_cleaning', 'test_cleaning'], as_index = False).std(numeric_only=True)
    std_df = results.drop(['train_test_split'], axis = 1)

    return results, mean_df, std_df

# %% [code]
uscensus_rfr_results, uscensus_rfr_mean_df, uscensus_rfr_std_df = collect_results('uscensus', 'rfr')
uscensus_gbr_results, uscensus_gbr_mean_df, uscensus_gbr_std_df = collect_results('uscensus', 'gbr')
uscensus_xgb_results, uscensus_xgb_mean_df, uscensus_xgb_std_df = collect_results('uscensus', 'xgb')

airbnb_rfr_results, airbnb_rfr_mean_df, airbnb_rfr_std_df = collect_results('airbnb', 'rfr')
airbnb_gbr_results, airbnb_gbr_mean_df, airbnb_gbr_std_df = collect_results('airbnb', 'gbr')
airbnb_xgb_results, airbnb_xgb_mean_df, airbnb_xgb_std_df = collect_results('airbnb', 'xgb')

# %% [markdown]
### Recreation of figures

# %% [markdown]
##### Figure 2

# %% [code]
fig = sns.relplot(data=uscensus_rfr_mean_df.rename(columns={"train_cleaning": "Train cleaning", "test_cleaning": "Test cleaning", 'score': 'R2 score'})
                  , x='Test cleaning', y='R2 score', hue='Train cleaning', height = 4)#, aspect=1.61)
plt.show()

# %% [markdown]
##### Figure 3

# %% [code]
g = sns.boxplot(data=airbnb_rfr_mean_df.rename(columns={"train_cleaning": "Train cleaning", "test_cleaning": "Test cleaning pipeline number", 'score': 'R2 score'})
                , x="Test cleaning pipeline number", y="R2 score", fliersize=1, color=sns.color_palette()[0])
n = 5
for (i,l) in enumerate(g.xaxis.get_ticklabels()):
    if i%n != 0:
        l.set_visible(False)

g.xaxis.label.set_size(14)
g.yaxis.label.set_size(14)
g.tick_params(axis='both', labelsize=12)
plt.show()

# %% [markdown]
##### Figure 4

# %% [code]
g = sns.boxplot(data=airbnb_gbr_mean_df.rename(columns={"train_cleaning": "Train cleaning", "test_cleaning": "Test cleaning pipeline number", 'score': 'R2 score'})
                , x="Test cleaning pipeline number", y="R2 score", fliersize=1,color=sns.color_palette()[0])
n = 5
for (i,l) in enumerate(g.xaxis.get_ticklabels()):
    if i%n != 0:
        l.set_visible(False)
        
g.xaxis.label.set_size(14)
g.yaxis.label.set_size(14)
g.tick_params(axis='both', labelsize=12)
plt.show()

# %% [markdown]
##### Figure 5

# %% [code]
concatenated = pd.concat([airbnb_rfr_mean_df.loc[airbnb_rfr_mean_df.train_cleaning == airbnb_rfr_mean_df.test_cleaning].assign(train_cleaning='Matched'), 
                          airbnb_rfr_mean_df.loc[airbnb_rfr_mean_df.groupby('test_cleaning')['score'].idxmax()].assign(train_cleaning='Best')])

concatenated = concatenated.rename(columns={"train_cleaning": "Train cleaning", "test_cleaning": "Test cleaning pipeline number", 'score': 'R2 score',
                                     "model_type": 'Model type'})

sns.set(style='white', font_scale = 1.75)
fig = sns.relplot(x='Test cleaning pipeline number', y='R2 score', data=concatenated,
                hue='Train cleaning', aspect = 1.5)
plt.show()

# %% [markdown]
#### Matched pipelines count

# %% [code]
best_pipelines = airbnb_rfr_mean_df.loc[airbnb_rfr_mean_df.groupby('test_cleaning')['score'].idxmax()]
(best_pipelines.train_cleaning != best_pipelines.test_cleaning).sum()

# %% [code]
best_pipelines.train_cleaning.nunique()

# %% [markdown]
##### Figure 6

# %% [code]
airbnb_rfr_matched_df = airbnb_rfr_results.loc[airbnb_rfr_results.train_cleaning == airbnb_rfr_results.test_cleaning]

airbnb_best_rfr = airbnb_rfr_mean_df[['train_cleaning', 'test_cleaning']].loc[airbnb_rfr_mean_df.groupby('test_cleaning')['score'].idxmax()]
airbnb_best_tuple_list = list(zip(airbnb_best_rfr.train_cleaning, airbnb_best_rfr.test_cleaning))
airbnb_rfr_best_df = airbnb_rfr_results.loc[list(map(lambda x: x in airbnb_best_tuple_list, zip(airbnb_rfr_results['train_cleaning'], airbnb_rfr_results['test_cleaning']))),:]

airbnb_rfr_best_df['train_cleaning'] = 'Best'
airbnb_rfr_matched_df['train_cleaning'] = 'Matched'

combined_rfr_data = pd.concat([airbnb_rfr_matched_df, airbnb_rfr_best_df])
combined_rfr_data = combined_rfr_data.rename(columns={"train_cleaning": "Train cleaning", "test_cleaning": "Test cleaning pipeline number", 'score': 'R2 score'
                                                       ,"model_type": 'Model type'})

sns.set(style='white', font_scale = 1)
fig = sns.catplot(data=combined_rfr_data.loc[combined_rfr_data['Test cleaning pipeline number'].isin(list(np.arange(0, 100, 5)))], 
                  x="Test cleaning pipeline number", y="R2 score", hue="Train cleaning", fliersize = 1, kind="box", aspect = 1.61)
plt.show()

# %% [markdown]
##### Statistical test

# %% [code]
count = 0
for test_num in range(98):
    matched_scores = airbnb_rfr_matched_df['score'].loc[airbnb_rfr_matched_df.test_cleaning == test_num].values
    best_scores = airbnb_rfr_best_df['score'].loc[(airbnb_rfr_best_df.test_cleaning == test_num)].values
    
    if stats.ttest_rel(a=matched_scores, b=best_scores).pvalue < 0.05:
        count += 1
        
print('Number of statistically significant differences in means: ' + str(count))

# %% [markdown]
##### Figure 7

# %% [code]
train_cleaning= 'dummy'

gbr_dummy = uscensus_gbr_mean_df.loc[uscensus_gbr_mean_df.train_cleaning == train_cleaning].copy()
gbr_dummy['model_type'] = 'GBR'

rfr_dummy = uscensus_rfr_mean_df.loc[uscensus_rfr_mean_df.train_cleaning == train_cleaning].copy()
rfr_dummy['model_type'] = 'RFR'

xgb_dummy = uscensus_xgb_mean_df.loc[uscensus_xgb_mean_df.train_cleaning == train_cleaning].copy()
xgb_dummy['model_type'] = 'XGB'

all_dummy = pd.concat([gbr_dummy, rfr_dummy, xgb_dummy])

all_dummy = all_dummy.rename(columns={"train_cleaning": "Train cleaning", "test_cleaning": "Test cleaning", 'score': 'R2 score',
                                     "model_type": 'Model type'})

fig = sns.relplot(data=all_dummy, x='Test cleaning', y='R2 score', hue='Model type', height = 4)#aspect=1.61)
plt.show()

# %% [markdown]
##### Figure 8

# %% [code]
train_num = 0

gbr_dummy = airbnb_gbr_mean_df.loc[airbnb_gbr_mean_df.train_cleaning == train_num].copy()
gbr_dummy['model_type'] = 'GBR'

rfr_dummy = airbnb_rfr_mean_df.loc[airbnb_rfr_mean_df.train_cleaning == train_num].copy()
rfr_dummy['model_type'] = 'RFR'

xgb_dummy = airbnb_xgb_mean_df.loc[airbnb_xgb_mean_df.train_cleaning == train_num].copy()
xgb_dummy['model_type'] = 'XGB'

all_dummy = pd.concat([gbr_dummy, rfr_dummy, xgb_dummy])

all_dummy = all_dummy.rename(columns={"train_cleaning": "Train cleaning", "test_cleaning": "Test cleaning pipeline number", 'score': 'R2 score',
                                     "model_type": 'Model type'})

fig = sns.relplot(data=all_dummy, x='Test cleaning pipeline number', y='R2 score', hue='Model type', aspect=1.61)
plt.show()
