# Supplementary material for: The effects of mismatched train and test data cleaning pipelines on regression models: lessons for practice
Source: PeerJ Comput Sci. 2025 Apr 2;11:e2793. doi: 10.7717/peerj-cs.2793 (PMC12190241; doi:10.7717/peerj-cs.2793)
Supplement: Supplemental Information 1 [file peerj-cs-11-2793-s001.zip › mismatched_data_cleaning-main/analysis/uscensus_gbr_results.csv]

model	train_cleaning	test_cleaning	score	train_test_split
gbr_0_0	delete	delete	0.45356932861507315	0
gbr_0_1	mode	delete	0.45416153071004395	0
gbr_0_4	dummy	delete	0.4534392350997689	0
gbr_0_0	delete	mode	0.4735149058754541	0
gbr_0_1	mode	mode	0.4770904679588922	0
gbr_0_4	dummy	mode	0.4728746873303775	0
gbr_0_0	delete	dummy	0.47713263801880046	0
gbr_0_1	mode	dummy	0.479189355315239	0
gbr_0_4	dummy	dummy	0.4834378214726194	0
gbr_1_0	delete	delete	0.45067529273784945	1
gbr_1_1	mode	delete	0.44717082678175335	1
gbr_1_4	dummy	delete	0.44837553555315324	1
gbr_1_0	delete	mode	0.4673494171832434	1
gbr_1_1	mode	mode	0.4705209295757924	1
gbr_1_4	dummy	mode	0.4659267083003361	1
gbr_1_0	delete	dummy	0.47012483213935197	1
gbr_1_1	mode	dummy	0.46891066307075024	1
gbr_1_4	dummy	dummy	0.475922853359669	1
gbr_2_0	delete	delete	0.4303153244374117	2
gbr_2_1	mode	delete	0.42687935000068533	2
gbr_2_4	dummy	delete	0.43093568587752484	2
gbr_2_0	delete	mode	0.45278098018121904	2
gbr_2_1	mode	mode	0.4488752680659215	2
gbr_2_4	dummy	mode	0.4521752668120469	2
gbr_2_0	delete	dummy	0.4533095590963897	2
gbr_2_1	mode	dummy	0.449736898720309	2
gbr_2_4	dummy	dummy	0.4617098351580122	2
gbr_3_0	delete	delete	0.4363930208788763	3
gbr_3_1	mode	delete	0.43626148721638836	3
gbr_3_4	dummy	delete	0.43556980544233503	3
gbr_3_0	delete	mode	0.4629569479926211	3
gbr_3_1	mode	mode	0.46677265888783304	3
gbr_3_4	dummy	mode	0.46453937819006264	3
gbr_3_0	delete	dummy	0.4659864496217987	3
gbr_3_1	mode	dummy	0.4683361695737649	3
gbr_3_4	dummy	dummy	0.4738614268939838	3
gbr_4_0	delete	delete	0.4489171014621731	4
gbr_4_1	mode	delete	0.4479896279465422	4
gbr_4_4	dummy	delete	0.4462705465205642	4
gbr_4_0	delete	mode	0.46979099817689995	4
gbr_4_1	mode	mode	0.47120813145800544	4
gbr_4_4	dummy	mode	0.46760104842391914	4
gbr_4_0	delete	dummy	0.4732628741661754	4
gbr_4_1	mode	dummy	0.47342875593293887	4
gbr_4_4	dummy	dummy	0.47709946980400164	4
gbr_5_0	delete	delete	0.4502755929132083	5
gbr_5_1	mode	delete	0.4489487390208423	5
gbr_5_4	dummy	delete	0.44879768659512265	5
gbr_5_0	delete	mode	0.4700385894408645	5
gbr_5_1	mode	mode	0.4724013615207957	5
gbr_5_4	dummy	mode	0.4690483426204288	5
gbr_5_0	delete	dummy	0.475099614981208	5
gbr_5_1	mode	dummy	0.47507337409818773	5
gbr_5_4	dummy	dummy	0.48228844290498774	5
gbr_6_0	delete	delete	0.4418977089459799	6
gbr_6_1	mode	delete	0.44214944583551297	6
gbr_6_4	dummy	delete	0.44092007202368266	6
gbr_6_0	delete	mode	0.4602855275061951	6
gbr_6_1	mode	mode	0.46348353516180396	6
gbr_6_4	dummy	mode	0.4610956100604706	6
gbr_6_0	delete	dummy	0.4648438728342975	6
gbr_6_1	mode	dummy	0.4662369309190477	6
gbr_6_4	dummy	dummy	0.47206972443030804	6
gbr_7_0	delete	delete	0.4575599068326863	7
gbr_7_1	mode	delete	0.45698945839822447	7
gbr_7_4	dummy	delete	0.45787315859796274	7
gbr_7_0	delete	mode	0.47126212703444625	7
gbr_7_1	mode	mode	0.4730303243836611	7
gbr_7_4	dummy	mode	0.47206147422763	7
gbr_7_0	delete	dummy	0.477106157063647	7
gbr_7_1	mode	dummy	0.4779614042455067	7
gbr_7_4	dummy	dummy	0.48525325636295014	7
gbr_8_0	delete	delete	0.45684344145882894	8
gbr_8_1	mode	delete	0.4596447732961001	8
gbr_8_4	dummy	delete	0.45632844990189925	8
gbr_8_0	delete	mode	0.4776226711399989	8
gbr_8_1	mode	mode	0.4812781847917922	8
gbr_8_4	dummy	mode	0.47696216002664527	8
gbr_8_0	delete	dummy	0.4789017205585653	8
gbr_8_1	mode	dummy	0.4822114637538445	8
gbr_8_4	dummy	dummy	0.48499482268327476	8
gbr_9_0	delete	delete	0.4571782480544584	9
gbr_9_1	mode	delete	0.45867372818713026	9
gbr_9_4	dummy	delete	0.4597987385330302	9
gbr_9_0	delete	mode	0.4778842530892303	9
gbr_9_1	mode	mode	0.4843826001044983	9
gbr_9_4	dummy	mode	0.48468597065008456	9
gbr_9_0	delete	dummy	0.4838446702331588	9
gbr_9_1	mode	dummy	0.4860136492949061	9
gbr_9_4	dummy	dummy	0.4945249082593697	9
gbr_10_0	delete	delete	0.4447301397839083	10
gbr_10_1	mode	delete	0.44219396391050625	10
gbr_10_4	dummy	delete	0.44614596911561666	10
gbr_10_0	delete	mode	0.4657069774911846	10
gbr_10_1	mode	mode	0.465358695609116	10
gbr_10_4	dummy	mode	0.4669009375313736	10
gbr_10_0	delete	dummy	0.4705726643521495	10
gbr_10_1	mode	dummy	0.47047463864929484	10
gbr_10_4	dummy	dummy	0.4796893217130622	10
gbr_11_0	delete	delete	0.44936713166922604	11
gbr_11_1	mode	delete	0.44950653335342405	11
gbr_11_4	dummy	delete	0.44962439193477144	11
gbr_11_0	delete	mode	0.4714228615445979	11
gbr_11_1	mode	mode	0.4735230265775052	11
gbr_11_4	dummy	mode	0.4727061056891202	11
gbr_11_0	delete	dummy	0.4714155682216289	11
gbr_11_1	mode	dummy	0.47369023912767816	11
gbr_11_4	dummy	dummy	0.4796954547180753	11
gbr_12_0	delete	delete	0.45737521196279185	12
gbr_12_1	mode	delete	0.45470481659633355	12
gbr_12_4	dummy	delete	0.4572304083233293	12
gbr_12_0	delete	mode	0.4785682726100835	12
gbr_12_1	mode	mode	0.4793020991927692	12
gbr_12_4	dummy	mode	0.47857449602561764	12
gbr_12_0	delete	dummy	0.48052006116381396	12
gbr_12_1	mode	dummy	0.4795444407275433	12
gbr_12_4	dummy	dummy	0.48816804465561714	12
gbr_13_0	delete	delete	0.447132040675548	13
gbr_13_1	mode	delete	0.4489926472829825	13
gbr_13_4	dummy	delete	0.44838798474532526	13
gbr_13_0	delete	mode	0.4691140543069937	13
gbr_13_1	mode	mode	0.4780561599896572	13
gbr_13_4	dummy	mode	0.47114223479040696	13
gbr_13_0	delete	dummy	0.473663736350426	13
gbr_13_1	mode	dummy	0.47685284325569877	13
gbr_13_4	dummy	dummy	0.4841563321255571	13
gbr_14_0	delete	delete	0.4411126769982523	14
gbr_14_1	mode	delete	0.4409652528730996	14
gbr_14_4	dummy	delete	0.4413448200174348	14
gbr_14_0	delete	mode	0.46251089295035974	14
gbr_14_1	mode	mode	0.46384801420678856	14
gbr_14_4	dummy	mode	0.4638048815253363	14
gbr_14_0	delete	dummy	0.46748616152200384	14
gbr_14_1	mode	dummy	0.46881473718404043	14
gbr_14_4	dummy	dummy	0.4768017770354116	14
gbr_15_0	delete	delete	0.47259166469593794	15
gbr_15_1	mode	delete	0.4727974633016827	15
gbr_15_4	dummy	delete	0.47331880236268864	15
gbr_15_0	delete	mode	0.4879100065476156	15
gbr_15_1	mode	mode	0.49704148166851736	15
gbr_15_4	dummy	mode	0.48962688216498373	15
gbr_15_0	delete	dummy	0.4943274217534669	15
gbr_15_1	mode	dummy	0.49681605720962185	15
gbr_15_4	dummy	dummy	0.5039527228330775	15
gbr_16_0	delete	delete	0.4603828774347277	16
gbr_16_1	mode	delete	0.46031687767685014	16
gbr_16_4	dummy	delete	0.46003896323476834	16
gbr_16_0	delete	mode	0.48072777951743717	16
gbr_16_1	mode	mode	0.4833509871081991	16
gbr_16_4	dummy	mode	0.4819719831886138	16
gbr_16_0	delete	dummy	0.4832588618640604	16
gbr_16_1	mode	dummy	0.4848025240122631	16
gbr_16_4	dummy	dummy	0.49192452445774304	16
gbr_17_0	delete	delete	0.4368446107520322	17
gbr_17_1	mode	delete	0.4365392321131255	17
gbr_17_4	dummy	delete	0.437719869793208	17
gbr_17_0	delete	mode	0.45561361822831015	17
gbr_17_1	mode	mode	0.45848854814553364	17
gbr_17_4	dummy	mode	0.4580824994251572	17
gbr_17_0	delete	dummy	0.4600236546799157	17
gbr_17_1	mode	dummy	0.4616537082665185	17
gbr_17_4	dummy	dummy	0.47033621244084634	17
gbr_18_0	delete	delete	0.454622062420697	18
gbr_18_1	mode	delete	0.45349152261714853	18
gbr_18_4	dummy	delete	0.4528857449248611	18
gbr_18_0	delete	mode	0.46574266415334764	18
gbr_18_1	mode	mode	0.46882146106749256	18
gbr_18_4	dummy	mode	0.46652438845976774	18
gbr_18_0	delete	dummy	0.47147490645951395	18
gbr_18_1	mode	dummy	0.4729761248433979	18
gbr_18_4	dummy	dummy	0.4785958285560339	18
gbr_19_0	delete	delete	0.44908888531956315	19
gbr_19_1	mode	delete	0.4505780493268233	19
gbr_19_4	dummy	delete	0.452742041359558	19
gbr_19_0	delete	mode	0.46976100507322227	19
gbr_19_1	mode	mode	0.4796413093780363	19
gbr_19_4	dummy	mode	0.4738409820025704	19
gbr_19_0	delete	dummy	0.47464105269871726	19
gbr_19_1	mode	dummy	0.47781620703328154	19
gbr_19_4	dummy	dummy	0.48615790271153136	19
