# Supplementary material for: The effects of mismatched train and test data cleaning pipelines on regression models: lessons for practice
Source: PeerJ Comput Sci. 2025 Apr 2;11:e2793. doi: 10.7717/peerj-cs.2793 (PMC12190241; doi:10.7717/peerj-cs.2793)
Supplement: Supplemental Information 1 [file peerj-cs-11-2793-s001.zip › mismatched_data_cleaning-main/analysis/uscensus_rfr_results.csv]

model	train_cleaning	test_cleaning	score	train_test_split
rfr_0_0	delete	delete	0.44178638391766223	0
rfr_0_1	mode	delete	0.44226221373731345	0
rfr_0_4	dummy	delete	0.44317985999706067	0
rfr_0_0	delete	mode	0.46195876073285025	0
rfr_0_1	mode	mode	0.4643521158347166	0
rfr_0_4	dummy	mode	0.46336565225778825	0
rfr_0_0	delete	dummy	0.46466619454680813	0
rfr_0_1	mode	dummy	0.4665010173747024	0
rfr_0_4	dummy	dummy	0.47648736109982115	0
rfr_1_0	delete	delete	0.4302793074947203	1
rfr_1_1	mode	delete	0.42916068068375834	1
rfr_1_4	dummy	delete	0.4327612833903337	1
rfr_1_0	delete	mode	0.44886543517256383	1
rfr_1_1	mode	mode	0.4565677696023204	1
rfr_1_4	dummy	mode	0.4510810419789476	1
rfr_1_0	delete	dummy	0.4511486958683447	1
rfr_1_1	mode	dummy	0.4498736442387914	1
rfr_1_4	dummy	dummy	0.4629603267451049	1
rfr_2_0	delete	delete	0.4163189639867939	2
rfr_2_1	mode	delete	0.413452587792672	2
rfr_2_4	dummy	delete	0.4154673031212348	2
rfr_2_0	delete	mode	0.43879239685433524	2
rfr_2_1	mode	mode	0.4361684418823416	2
rfr_2_4	dummy	mode	0.438263643053437	2
rfr_2_0	delete	dummy	0.4397292826364575	2
rfr_2_1	mode	dummy	0.43711149285646433	2
rfr_2_4	dummy	dummy	0.4489231022401641	2
rfr_3_0	delete	delete	0.42437234319919925	3
rfr_3_1	mode	delete	0.4210427190340372	3
rfr_3_4	dummy	delete	0.4235169287293964	3
rfr_3_0	delete	mode	0.45005894840872085	3
rfr_3_1	mode	mode	0.44915672747274793	3
rfr_3_4	dummy	mode	0.44973007064547066	3
rfr_3_0	delete	dummy	0.45481689095760225	3
rfr_3_1	mode	dummy	0.45233658014115263	3
rfr_3_4	dummy	dummy	0.46126850607786674	3
rfr_4_0	delete	delete	0.4290939090164907	4
rfr_4_1	mode	delete	0.4274577228386628	4
rfr_4_4	dummy	delete	0.4278728437148578	4
rfr_4_0	delete	mode	0.4488977945313456	4
rfr_4_1	mode	mode	0.4497220260062651	4
rfr_4_4	dummy	mode	0.4476368811595517	4
rfr_4_0	delete	dummy	0.45357342123388655	4
rfr_4_1	mode	dummy	0.4526116573304293	4
rfr_4_4	dummy	dummy	0.4580934448498418	4
rfr_5_0	delete	delete	0.4351645865285788	5
rfr_5_1	mode	delete	0.4357179666069918	5
rfr_5_4	dummy	delete	0.4370968636055358	5
rfr_5_0	delete	mode	0.4553223115767523	5
rfr_5_1	mode	mode	0.4582789527090374	5
rfr_5_4	dummy	mode	0.457249060985057	5
rfr_5_0	delete	dummy	0.460332898849827	5
rfr_5_1	mode	dummy	0.46136052410886685	5
rfr_5_4	dummy	dummy	0.4717415489643053	5
rfr_6_0	delete	delete	0.4283480602665566	6
rfr_6_1	mode	delete	0.4277747551994846	6
rfr_6_4	dummy	delete	0.4280189551074388	6
rfr_6_0	delete	mode	0.4484850173534495	6
rfr_6_1	mode	mode	0.4494245394170283	6
rfr_6_4	dummy	mode	0.44868564215888196	6
rfr_6_0	delete	dummy	0.4524733904093696	6
rfr_6_1	mode	dummy	0.45249264649120036	6
rfr_6_4	dummy	dummy	0.46036329860367364	6
rfr_7_0	delete	delete	0.43941534091540513	7
rfr_7_1	mode	delete	0.43747950982354844	7
rfr_7_4	dummy	delete	0.4393168266874624	7
rfr_7_0	delete	mode	0.45358579378135555	7
rfr_7_1	mode	mode	0.45276921673585535	7
rfr_7_4	dummy	mode	0.4526602938574297	7
rfr_7_0	delete	dummy	0.45861007130038745	7
rfr_7_1	mode	dummy	0.457540969123612	7
rfr_7_4	dummy	dummy	0.46743449441054674	7
rfr_8_0	delete	delete	0.43903101865650285	8
rfr_8_1	mode	delete	0.43752185293410384	8
rfr_8_4	dummy	delete	0.43923489984303543	8
rfr_8_0	delete	mode	0.45911693208670823	8
rfr_8_1	mode	mode	0.4601979319944667	8
rfr_8_4	dummy	mode	0.46020629147698167	8
rfr_8_0	delete	dummy	0.4628390188731272	8
rfr_8_1	mode	dummy	0.46228679328357636	8
rfr_8_4	dummy	dummy	0.4710099760694123	8
rfr_9_0	delete	delete	0.44494721224079636	9
rfr_9_1	mode	delete	0.44538340629589757	9
rfr_9_4	dummy	delete	0.4464198651514045	9
rfr_9_0	delete	mode	0.4661754764773832	9
rfr_9_1	mode	mode	0.4681359102154785	9
rfr_9_4	dummy	mode	0.46741754260059376	9
rfr_9_0	delete	dummy	0.4730663215007054	9
rfr_9_1	mode	dummy	0.4733145588841411	9
rfr_9_4	dummy	dummy	0.48020376366942075	9
rfr_10_0	delete	delete	0.4251475366435755	10
rfr_10_1	mode	delete	0.42542992963013726	10
rfr_10_4	dummy	delete	0.4263975960437085	10
rfr_10_0	delete	mode	0.447847899332358	10
rfr_10_1	mode	mode	0.44912881307301367	10
rfr_10_4	dummy	mode	0.44870391643353935	10
rfr_10_0	delete	dummy	0.4536755555083426	10
rfr_10_1	mode	dummy	0.45432440823394016	10
rfr_10_4	dummy	dummy	0.462135227980518	10
rfr_11_0	delete	delete	0.43256058306337186	11
rfr_11_1	mode	delete	0.4312175861639441	11
rfr_11_4	dummy	delete	0.43330165506839846	11
rfr_11_0	delete	mode	0.45365912267064357	11
rfr_11_1	mode	mode	0.45538324650527784	11
rfr_11_4	dummy	mode	0.45419218353350566	11
rfr_11_0	delete	dummy	0.45463332162271386	11
rfr_11_1	mode	dummy	0.45455136844648125	11
rfr_11_4	dummy	dummy	0.46375029040817484	11
rfr_12_0	delete	delete	0.43507123061252406	12
rfr_12_1	mode	delete	0.4341551899757464	12
rfr_12_4	dummy	delete	0.43600018926128203	12
rfr_12_0	delete	mode	0.4581917159032378	12
rfr_12_1	mode	mode	0.4598062649600666	12
rfr_12_4	dummy	mode	0.45912240160222695	12
rfr_12_0	delete	dummy	0.4597115539697698	12
rfr_12_1	mode	dummy	0.45920141041655393	12
rfr_12_4	dummy	dummy	0.4682286274853018	12
rfr_13_0	delete	delete	0.4345053183641834	13
rfr_13_1	mode	delete	0.43411393471059045	13
rfr_13_4	dummy	delete	0.4350844117650505	13
rfr_13_0	delete	mode	0.4556671045122189	13
rfr_13_1	mode	mode	0.4650078106363176	13
rfr_13_4	dummy	mode	0.45664500785152506	13
rfr_13_0	delete	dummy	0.4610524354687251	13
rfr_13_1	mode	dummy	0.460805929825704	13
rfr_13_4	dummy	dummy	0.4709263181211044	13
rfr_14_0	delete	delete	0.41745346130361416	14
rfr_14_1	mode	delete	0.4190681977066627	14
rfr_14_4	dummy	delete	0.417407787438967	14
rfr_14_0	delete	mode	0.43964493974930596	14
rfr_14_1	mode	mode	0.44298547769889485	14
rfr_14_4	dummy	mode	0.4398400815149166	14
rfr_14_0	delete	dummy	0.4458648480531636	14
rfr_14_1	mode	dummy	0.44696616349182994	14
rfr_14_4	dummy	dummy	0.4555635785337808	14
rfr_15_0	delete	delete	0.4529153748970596	15
rfr_15_1	mode	delete	0.45341298024865717	15
rfr_15_4	dummy	delete	0.45418150631752097	15
rfr_15_0	delete	mode	0.47053268798476733	15
rfr_15_1	mode	mode	0.47910372050003447	15
rfr_15_4	dummy	mode	0.47191581675223715	15
rfr_15_0	delete	dummy	0.4751147175887809	15
rfr_15_1	mode	dummy	0.4757015061247213	15
rfr_15_4	dummy	dummy	0.48571507879223463	15
rfr_16_0	delete	delete	0.4426750284418479	16
rfr_16_1	mode	delete	0.4408237117627395	16
rfr_16_4	dummy	delete	0.4434495131580213	16
rfr_16_0	delete	mode	0.46319935090454645	16
rfr_16_1	mode	mode	0.46185783724283813	16
rfr_16_4	dummy	mode	0.4636521176017997	16
rfr_16_0	delete	dummy	0.4663659141782164	16
rfr_16_1	mode	dummy	0.46375802293207424	16
rfr_16_4	dummy	dummy	0.4751760534119521	16
rfr_17_0	delete	delete	0.4141324002778939	17
rfr_17_1	mode	delete	0.4144371778890681	17
rfr_17_4	dummy	delete	0.41456733403852264	17
rfr_17_0	delete	mode	0.43271698289820326	17
rfr_17_1	mode	mode	0.4351537875175484	17
rfr_17_4	dummy	mode	0.43314304286865246	17
rfr_17_0	delete	dummy	0.43634502370462525	17
rfr_17_1	mode	dummy	0.43837739000986453	17
rfr_17_4	dummy	dummy	0.44872353135237186	17
rfr_18_0	delete	delete	0.4383973182121129	18
rfr_18_1	mode	delete	0.4370430279522638	18
rfr_18_4	dummy	delete	0.43956424232802505	18
rfr_18_0	delete	mode	0.4535437508718132	18
rfr_18_1	mode	mode	0.4541219478979256	18
rfr_18_4	dummy	mode	0.45464362657341584	18
rfr_18_0	delete	dummy	0.45705219365452443	18
rfr_18_1	mode	dummy	0.4563663680470267	18
rfr_18_4	dummy	dummy	0.46679289332282137	18
rfr_19_0	delete	delete	0.43525927373222106	19
rfr_19_1	mode	delete	0.4333783011973399	19
rfr_19_4	dummy	delete	0.43570943955619534	19
rfr_19_0	delete	mode	0.457373320439628	19
rfr_19_1	mode	mode	0.46472772636726345	19
rfr_19_4	dummy	mode	0.45815317924036925	19
rfr_19_0	delete	dummy	0.46168281465350736	19
rfr_19_1	mode	dummy	0.4602798469599071	19
rfr_19_4	dummy	dummy	0.4711058754974683	19
