# Supplementary material for: The effects of mismatched train and test data cleaning pipelines on regression models: lessons for practice
Source: PeerJ Comput Sci. 2025 Apr 2;11:e2793. doi: 10.7717/peerj-cs.2793 (PMC12190241; doi:10.7717/peerj-cs.2793)
Supplement: Supplemental Information 1 [file peerj-cs-11-2793-s001.zip › mismatched_data_cleaning-main/analysis/uscensus_xgb_results.csv]

model	train_cleaning	test_cleaning	score	train_test_split
xgb_0_0	delete	delete	0.45690261479288163	0
xgb_0_1	mode	delete	0.4565437360695742	0
xgb_0_4	dummy	delete	0.45666865828115966	0
xgb_0_0	delete	mode	0.47761118291462257	0
xgb_0_1	mode	mode	0.47989175366651016	0
xgb_0_4	dummy	mode	0.47671630032120516	0
xgb_0_0	delete	dummy	0.48138760834994154	0
xgb_0_1	mode	dummy	0.4818713078024799	0
xgb_0_4	dummy	dummy	0.48915045262899015	0
xgb_1_0	delete	delete	0.4459403690878285	1
xgb_1_1	mode	delete	0.44778671047811325	1
xgb_1_4	dummy	delete	0.4471180583688583	1
xgb_1_0	delete	mode	0.46351417950553064	1
xgb_1_1	mode	mode	0.4725460065599131	1
xgb_1_4	dummy	mode	0.46503092421414716	1
xgb_1_0	delete	dummy	0.4670428740111504	1
xgb_1_1	mode	dummy	0.4702009100971841	1
xgb_1_4	dummy	dummy	0.4761596938106364	1
xgb_2_0	delete	delete	0.4317223571988559	2
xgb_2_1	mode	delete	0.42906860246489786	2
xgb_2_4	dummy	delete	0.4328584319464842	2
xgb_2_0	delete	mode	0.45447794901404537	2
xgb_2_1	mode	mode	0.45204016076018305	2
xgb_2_4	dummy	mode	0.4552049865287089	2
xgb_2_0	delete	dummy	0.4546473138096584	2
xgb_2_1	mode	dummy	0.45338991300356546	2
xgb_2_4	dummy	dummy	0.4650923389727638	2
xgb_3_0	delete	delete	0.4389458699899229	3
xgb_3_1	mode	delete	0.4348607256612268	3
xgb_3_4	dummy	delete	0.43593924243529814	3
xgb_3_0	delete	mode	0.4658657409502538	3
xgb_3_1	mode	mode	0.4649061741021505	3
xgb_3_4	dummy	mode	0.46388120588454695	3
xgb_3_0	delete	dummy	0.46920937749992053	3
xgb_3_1	mode	dummy	0.46700106516938944	3
xgb_3_4	dummy	dummy	0.47471615935700473	3
xgb_4_0	delete	delete	0.4456594357977752	4
xgb_4_1	mode	delete	0.4460385768109607	4
xgb_4_4	dummy	delete	0.44626828799306106	4
xgb_4_0	delete	mode	0.46569902610074143	4
xgb_4_1	mode	mode	0.4679875257267406	4
xgb_4_4	dummy	mode	0.46645333649912946	4
xgb_4_0	delete	dummy	0.4692727603916651	4
xgb_4_1	mode	dummy	0.4704386897301426	4
xgb_4_4	dummy	dummy	0.4763330286094065	4
xgb_5_0	delete	delete	0.4504153422894829	5
xgb_5_1	mode	delete	0.4508136316083835	5
xgb_5_4	dummy	delete	0.45083030587406103	5
xgb_5_0	delete	mode	0.46976847634885566	5
xgb_5_1	mode	mode	0.47423637366354254	5
xgb_5_4	dummy	mode	0.4714135255231501	5
xgb_5_0	delete	dummy	0.4748113208413086	5
xgb_5_1	mode	dummy	0.477261553512048	5
xgb_5_4	dummy	dummy	0.48534632744071116	5
xgb_6_0	delete	delete	0.44153257685915104	6
xgb_6_1	mode	delete	0.44189410033464094	6
xgb_6_4	dummy	delete	0.44032164998527634	6
xgb_6_0	delete	mode	0.46005149683802815	6
xgb_6_1	mode	mode	0.46271970340544355	6
xgb_6_4	dummy	mode	0.4600528045149458	6
xgb_6_0	delete	dummy	0.46457668117959083	6
xgb_6_1	mode	dummy	0.4655005514168393	6
xgb_6_4	dummy	dummy	0.47164613277335965	6
xgb_7_0	delete	delete	0.4586909867682586	7
xgb_7_1	mode	delete	0.4580356649174423	7
xgb_7_4	dummy	delete	0.45956796344735673	7
xgb_7_0	delete	mode	0.4724093142295337	7
xgb_7_1	mode	mode	0.47420976461304243	7
xgb_7_4	dummy	mode	0.4739988571501563	7
xgb_7_0	delete	dummy	0.4783305125211619	7
xgb_7_1	mode	dummy	0.4797304708464387	7
xgb_7_4	dummy	dummy	0.48673803897304524	7
xgb_8_0	delete	delete	0.458431915366868	8
xgb_8_1	mode	delete	0.45852444391533154	8
xgb_8_4	dummy	delete	0.4578883364717442	8
xgb_8_0	delete	mode	0.4791811255450805	8
xgb_8_1	mode	mode	0.4812883967050743	8
xgb_8_4	dummy	mode	0.47831766612531856	8
xgb_8_0	delete	dummy	0.48167840610612156	8
xgb_8_1	mode	dummy	0.4822318325034397	8
xgb_8_4	dummy	dummy	0.48734830865465084	8
xgb_9_0	delete	delete	0.4565659228908664	9
xgb_9_1	mode	delete	0.457700388580068	9
xgb_9_4	dummy	delete	0.4574869251574959	9
xgb_9_0	delete	mode	0.48062425892643046	9
xgb_9_1	mode	mode	0.4837078149433015	9
xgb_9_4	dummy	mode	0.4817467135482677	9
xgb_9_0	delete	dummy	0.4835099972801622	9
xgb_9_1	mode	dummy	0.48567009671302086	9
xgb_9_4	dummy	dummy	0.4931591173924972	9
xgb_10_0	delete	delete	0.4468360148643976	10
xgb_10_1	mode	delete	0.4468370895992799	10
xgb_10_4	dummy	delete	0.447269813555204	10
xgb_10_0	delete	mode	0.46771767355541527	10
xgb_10_1	mode	mode	0.4697713059241908	10
xgb_10_4	dummy	mode	0.46879653628820317	10
xgb_10_0	delete	dummy	0.47268676922878605	10
xgb_10_1	mode	dummy	0.4737725617070756	10
xgb_10_4	dummy	dummy	0.4816453054620832	10
xgb_11_0	delete	delete	0.44772767093111476	11
xgb_11_1	mode	delete	0.448174926706714	11
xgb_11_4	dummy	delete	0.4479307155803165	11
xgb_11_0	delete	mode	0.4699734340581315	11
xgb_11_1	mode	mode	0.472842044297489	11
xgb_11_4	dummy	mode	0.4711965286180797	11
xgb_11_0	delete	dummy	0.4701994177553499	11
xgb_11_1	mode	dummy	0.47328868256581635	11
xgb_11_4	dummy	dummy	0.4787934295388778	11
xgb_12_0	delete	delete	0.45441270510401144	12
xgb_12_1	mode	delete	0.45427527985560245	12
xgb_12_4	dummy	delete	0.4552346587564967	12
xgb_12_0	delete	mode	0.47776132157960627	12
xgb_12_1	mode	mode	0.47995516768473423	12
xgb_12_4	dummy	mode	0.47734294026014146	12
xgb_12_0	delete	dummy	0.4788835866209864	12
xgb_12_1	mode	dummy	0.48026876781925143	12
xgb_12_4	dummy	dummy	0.48727227861015887	12
xgb_13_0	delete	delete	0.4511793311041614	13
xgb_13_1	mode	delete	0.4523913254097457	13
xgb_13_4	dummy	delete	0.45159619776610793	13
xgb_13_0	delete	mode	0.4729997559270226	13
xgb_13_1	mode	mode	0.48161288212331177	13
xgb_13_4	dummy	mode	0.4740679005352514	13
xgb_13_0	delete	dummy	0.47758618414677334	13
xgb_13_1	mode	dummy	0.48017253899876	13
xgb_13_4	dummy	dummy	0.4871845422642197	13
xgb_14_0	delete	delete	0.44171507542209587	14
xgb_14_1	mode	delete	0.4422219041534228	14
xgb_14_4	dummy	delete	0.44159246084505177	14
xgb_14_0	delete	mode	0.46259223792851534	14
xgb_14_1	mode	mode	0.46440858798615636	14
xgb_14_4	dummy	mode	0.4629326179040575	14
xgb_14_0	delete	dummy	0.46756146375125485	14
xgb_14_1	mode	dummy	0.4688740438206035	14
xgb_14_4	dummy	dummy	0.47604215224101176	14
xgb_15_0	delete	delete	0.47089414617506786	15
xgb_15_1	mode	delete	0.4701891947715783	15
xgb_15_4	dummy	delete	0.4701519947073507	15
xgb_15_0	delete	mode	0.4866414204423758	15
xgb_15_1	mode	mode	0.49683747285683455	15
xgb_15_4	dummy	mode	0.48700280455441614	15
xgb_15_0	delete	dummy	0.49298758585924296	15
xgb_15_1	mode	dummy	0.4940502968396687	15
xgb_15_4	dummy	dummy	0.5010044577117185	15
xgb_16_0	delete	delete	0.4578478640287895	16
xgb_16_1	mode	delete	0.45854215849840096	16
xgb_16_4	dummy	delete	0.4588397614277482	16
xgb_16_0	delete	mode	0.4791930841466564	16
xgb_16_1	mode	mode	0.4818660205202603	16
xgb_16_4	dummy	mode	0.48083562510074496	16
xgb_16_0	delete	dummy	0.48141331128531306	16
xgb_16_1	mode	dummy	0.4837413987934147	16
xgb_16_4	dummy	dummy	0.4908148116659812	16
xgb_17_0	delete	delete	0.4378442694193123	17
xgb_17_1	mode	delete	0.43640265401647504	17
xgb_17_4	dummy	delete	0.43825202962633736	17
xgb_17_0	delete	mode	0.45661975328891957	17
xgb_17_1	mode	mode	0.4576359576551384	17
xgb_17_4	dummy	mode	0.45768357869534104	17
xgb_17_0	delete	dummy	0.46115913275886944	17
xgb_17_1	mode	dummy	0.46103016669470975	17
xgb_17_4	dummy	dummy	0.47071350918986365	17
xgb_18_0	delete	delete	0.452386686571151	18
xgb_18_1	mode	delete	0.4537534310151137	18
xgb_18_4	dummy	delete	0.4536322756757408	18
xgb_18_0	delete	mode	0.46470011578250836	18
xgb_18_1	mode	mode	0.46811786746522777	18
xgb_18_4	dummy	mode	0.4669651542319465	18
xgb_18_0	delete	dummy	0.4705893976245311	18
xgb_18_1	mode	dummy	0.4729411241100927	18
xgb_18_4	dummy	dummy	0.4804970002953258	18
xgb_19_0	delete	delete	0.45434729855041567	19
xgb_19_1	mode	delete	0.4523866546613947	19
xgb_19_4	dummy	delete	0.45191276508214373	19
xgb_19_0	delete	mode	0.47521137951965675	19
xgb_19_1	mode	mode	0.48187102760456113	19
xgb_19_4	dummy	mode	0.47324843347140444	19
xgb_19_0	delete	dummy	0.4804220921829385	19
xgb_19_1	mode	dummy	0.47921707195285124	19
xgb_19_4	dummy	dummy	0.48606341270323516	19
