# Supplementary material for: The effects of mismatched train and test data cleaning pipelines on regression models: lessons for practice
Source: PeerJ Comput Sci. 2025 Apr 2;11:e2793. doi: 10.7717/peerj-cs.2793 (PMC12190241; doi:10.7717/peerj-cs.2793)
Supplement: Supplemental Information 1 [file peerj-cs-11-2793-s001.zip › mismatched_data_cleaning-main/code/README.md]

This folder contains all the code used to perform the experiments in the paper 'The effects of mismatched train and test data cleaning pipelines on regression models: lessons for practice'. The CSV files 'airbnb_raw.csv' and 'uscensus_raw.csv' are from Li et al. (2021) [1]. 'uscensus_raw.csv' was originally from https://archive.ics.uci.edu/dataset/20/census+income. The files 'clean_method.py' and 'cleaner.py' are used to implement different data cleaning setups, and are also based on similar methods as in Li et al.

[1] Li, Peng; Rao, Xi; Blase, Jennifer; Zhang, Yue; Chu, Xu; and Zhang, Ce. "CleanML: A study for evaluating the impact of data cleaning on ml classification tasks." 2021 IEEE 37th International Conference on Data Engineering (ICDE). IEEE, 2021
