# Supplementary material for: The effects of mismatched train and test data cleaning pipelines on regression models: lessons for practice
Source: PeerJ Comput Sci. 2025 Apr 2;11:e2793. doi: 10.7717/peerj-cs.2793 (PMC12190241; doi:10.7717/peerj-cs.2793)
Supplement: Supplemental Information 1 [file peerj-cs-11-2793-s001.zip › mismatched_data_cleaning-main/code/airbnb_model_fitting.ipynb]

# %% [markdown]
# Airbnb Model Fitting

This notebook fits the various regression models based on the different cleaned train sets of the Airbnb data. Note: it is likely not possible to run this locally. This can instead be done by dividing tasks on a clusters.

# %% [code]
import numpy as np
import pandas as pd
from sklearn.metrics import r2_score
from scipy import stats
from sklearn.utils import parallel_backend
from sklearn.model_selection import GridSearchCV
import multiprocessing

from sklearn.ensemble import RandomForestRegressor
from xgboost import XGBRegressor
from sklearn.ensemble import GradientBoostingRegressor

import joblib

folds = 5
score_calc = 'neg_mean_squared_error'
n_jobs = multiprocessing.cpu_count()

rfr_param_grid = {'min_samples_split' : [2,3,4], 'n_estimators' : [300,325,350], 'random_state': [5] }

xgb_param_grid = {'learning_rate' : [0.07,0.08,0.09], 'n_estimators' : [700,800,900], 'random_state': [5],
              'max_depth' : [5,7,9]}

gbr_param_grid = {'min_samples_split' : [3,4,5], 'n_estimators' : [100,125,150], 'random_state': [5] }

def fit_all_models(features, target):
 
    grid_rfr = GridSearchCV(RandomForestRegressor(), rfr_param_grid, cv = folds, refit=True, verbose = 0, scoring = score_calc, n_jobs = n_jobs)
    grid_rfr.fit(features, target)

    grid_xgb = GridSearchCV(XGBRegressor(), xgb_param_grid, cv = folds, refit=True, verbose = 0, scoring = score_calc, n_jobs = -1)
    with parallel_backend('threading'):
        grid_xgb.fit(features, target)
 
    grid_gbr = GridSearchCV(GradientBoostingRegressor(), gbr_param_grid, cv = folds, refit=True, verbose = 0, scoring = score_calc, n_jobs = n_jobs)
    grid_gbr.fit(features, target)

    return grid_rfr, grid_xgb, grid_gbr

# %% [code]
for i in range(20):
    all_training_data = pd.read_pickle('airbnb_cleaned_train_df_' + str(i) + '.pkl')
    
    func_fitted_models = dict()
    
    for j in range(len(all_training_data)):
        train_data = all_training_data.loc[j].dataset

        processed_data = pd.get_dummies(train_data)

        target = processed_data["Price"]
        features = processed_data.drop("Price", axis = 1)

        rfr, xgb, gbr = fit_all_models(features, target)

        func_fitted_models['airbnb_rfr_' + str(i) + '_' + str(j)] = rfr
        func_fitted_models['airbnb_xgb_' + str(i) + '_' + str(j)] = xgb
        func_fitted_models['airbnb_gbr_' + str(i) + '_' + str(j)] = gbr
    
    for model in func_fitted_models:
        fitted_model = func_fitted_models[model]
        joblib.dump(fitted_model, model+'_compressed.joblib', compress=3)
