# Supplementary material for: The effects of mismatched train and test data cleaning pipelines on regression models: lessons for practice
Source: PeerJ Comput Sci. 2025 Apr 2;11:e2793. doi: 10.7717/peerj-cs.2793 (PMC12190241; doi:10.7717/peerj-cs.2793)
Supplement: Supplemental Information 1 [file peerj-cs-11-2793-s001.zip › mismatched_data_cleaning-main/code/uscensus_raw.csv]

Age	Workclass	Fnlwgt	Education	Education-num	Marital-status	Occupation	Relationship	Race	Sex	Capital-gain	Capital-loss	Hours-per-week	Native-country	Income
39	state-gov	77516	bachelors	13	never-married	adm-clerical	not-in-family	white	male	2174	0	40	united-states	<=50k
50	self-emp-not-inc	83311	bachelors	13	married-civ-spouse	exec-managerial	husband	white	male	0	0	13	united-states	<=50k
38	private	215646	hs-grad	9	divorced	handlers-cleaners	not-in-family	white	male	0	0	40	united-states	<=50k
53	private	234721	11th	7	married-civ-spouse	handlers-cleaners	husband	black	male	0	0	40	united-states	<=50k
28	private	338409	bachelors	13	married-civ-spouse	prof-specialty	wife	black	female	0	0	40	cuba	<=50k
37	private	284582	masters	14	married-civ-spouse	exec-managerial	wife	white	female	0	0	40	united-states	<=50k
49	private	160187	9th	5	married-spouse-absent	other-service	not-in-family	black	female	0	0	16	jamaica	<=50k
52	self-emp-not-inc	209642	hs-grad	9	married-civ-spouse	exec-managerial	husband	white	male	0	0	45	united-states	>50k
31	private	45781	masters	14	never-married	prof-specialty	not-in-family	white	female	14084	0	50	united-states	>50k
42	private	159449	bachelors	13	married-civ-spouse	exec-managerial	husband	white	male	5178	0	40	united-states	>50k
37	private	280464	some-college	10	married-civ-spouse	exec-managerial	husband	black	male	0	0	80	united-states	>50k
30	state-gov	141297	bachelors	13	married-civ-spouse	prof-specialty	husband	asian-pac-islander	male	0	0	40	india	>50k
23	private	122272	bachelors	13	never-married	adm-clerical	own-child	white	female	0	0	30	united-states	<=50k
32	private	205019	assoc-acdm	12	never-married	sales	not-in-family	black	male	0	0	50	united-states	<=50k
40	private	121772	assoc-voc	11	married-civ-spouse	craft-repair	husband	asian-pac-islander	male	0	0	40		>50k
34	private	245487	7th-8th	4	married-civ-spouse	transport-moving	husband	amer-indian-eskimo	male	0	0	45	mexico	<=50k
25	self-emp-not-inc	176756	hs-grad	9	never-married	farming-fishing	own-child	white	male	0	0	35	united-states	<=50k
32	private	186824	hs-grad	9	never-married	machine-op-inspct	unmarried	white	male	0	0	40	united-states	<=50k
38	private	28887	11th	7	married-civ-spouse	sales	husband	white	male	0	0	50	united-states	<=50k
43	self-emp-not-inc	292175	masters	14	divorced	exec-managerial	unmarried	white	female	0	0	45	united-states	>50k
40	private	193524	doctorate	16	married-civ-spouse	prof-specialty	husband	white	male	0	0	60	united-states	>50k
54	private	302146	hs-grad	9	separated	other-service	unmarried	black	female	0	0	20	united-states	<=50k
35	federal-gov	76845	9th	5	married-civ-spouse	farming-fishing	husband	black	male	0	0	40	united-states	<=50k
43	private	117037	11th	7	married-civ-spouse	transport-moving	husband	white	male	0	2042	40	united-states	<=50k
59	private	109015	hs-grad	9	divorced	tech-support	unmarried	white	female	0	0	40	united-states	<=50k
56	local-gov	216851	bachelors	13	married-civ-spouse	tech-support	husband	white	male	0	0	40	united-states	>50k
19	private	168294	hs-grad	9	never-married	craft-repair	own-child	white	male	0	0	40	united-states	<=50k
54		180211	some-college	10	married-civ-spouse		husband	asian-pac-islander	male	0	0	60	south	>50k
39	private	367260	hs-grad	9	divorced	exec-managerial	not-in-family	white	male	0	0	80	united-states	<=50k
49	private	193366	hs-grad	9	married-civ-spouse	craft-repair	husband	white	male	0	0	40	united-states	<=50k
23	local-gov	190709	assoc-acdm	12	never-married	protective-serv	not-in-family	white	male	0	0	52	united-states	<=50k
20	private	266015	some-college	10	never-married	sales	own-child	black	male	0	0	44	united-states	<=50k
45	private	386940	bachelors	13	divorced	exec-managerial	own-child	white	male	0	1408	40	united-states	<=50k
30	federal-gov	59951	some-college	10	married-civ-spouse	adm-clerical	own-child	white	male	0	0	40	united-states	<=50k
22	state-gov	311512	some-college	10	married-civ-spouse	other-service	husband	black	male	0	0	15	united-states	<=50k
48	private	242406	11th	7	never-married	machine-op-inspct	unmarried	white	male	0	0	40	puerto-rico	<=50k
21	private	197200	some-college	10	never-married	machine-op-inspct	own-child	white	male	0	0	40	united-states	<=50k
19	private	544091	hs-grad	9	married-af-spouse	adm-clerical	wife	white	female	0	0	25	united-states	<=50k
31	private	84154	some-college	10	married-civ-spouse	sales	husband	white	male	0	0	38		>50k
48	self-emp-not-inc	265477	assoc-acdm	12	married-civ-spouse	prof-specialty	husband	white	male	0	0	40	united-states	<=50k
31	private	507875	9th	5	married-civ-spouse	machine-op-inspct	husband	white	male	0	0	43	united-states	<=50k
53	self-emp-not-inc	88506	bachelors	13	married-civ-spouse	prof-specialty	husband	white	male	0	0	40	united-states	<=50k
24	private	172987	bachelors	13	married-civ-spouse	tech-support	husband	white	male	0	0	50	united-states	<=50k
49	private	94638	hs-grad	9	separated	adm-clerical	unmarried	white	female	0	0	40	united-states	<=50k
25	private	289980	hs-grad	9	never-married	handlers-cleaners	not-in-family	white	male	0	0	35	united-states	<=50k
57	federal-gov	337895	bachelors	13	married-civ-spouse	prof-specialty	husband	black	male	0	0	40	united-states	>50k
53	private	144361	hs-grad	9	married-civ-spouse	machine-op-inspct	husband	white	male	0	0	38	united-states	<=50k
44	private	128354	masters	14	divorced	exec-managerial	unmarried	white	female	0	0	40	united-states	<=50k
41	state-gov	101603	assoc-voc	11	married-civ-spouse	craft-repair	husband	white	male	0	0	40	united-states	<=50k
29	private	271466	assoc-voc	11	never-married	prof-specialty	not-in-family	white	male	0	0	43	united-states	<=50k
25	private	32275	some-college	10	married-civ-spouse	exec-managerial	wife	other	female	0	0	40	united-states	<=50k
18	private	226956	hs-grad	9	never-married	other-service	own-child	white	female	0	0	30		<=50k
47	private	51835	prof-school	15	married-civ-spouse	prof-specialty	wife	white	female	0	1902	60	honduras	>50k
50	federal-gov	251585	bachelors	13	divorced	exec-managerial	not-in-family	white	male	0	0	55	united-states	>50k
47	self-emp-inc	109832	hs-grad	9	divorced	exec-managerial	not-in-family	white	male	0	0	60	united-states	<=50k
43	private	237993	some-college	10	married-civ-spouse	tech-support	husband	white	male	0	0	40	united-states	>50k
46	private	216666	5th-6th	3	married-civ-spouse	machine-op-inspct	husband	white	male	0	0	40	mexico	<=50k
35	private	56352	assoc-voc	11	married-civ-spouse	other-service	husband	white	male	0	0	40	puerto-rico	<=50k
41	private	147372	hs-grad	9	married-civ-spouse	adm-clerical	husband	white	male	0	0	48	united-states	<=50k
30	private	188146	hs-grad	9	married-civ-spouse	machine-op-inspct	husband	white	male	5013	0	40	united-states	<=50k
30	private	59496	bachelors	13	married-civ-spouse	sales	husband	white	male	2407	0	40	united-states	<=50k
32		293936	7th-8th	4	married-spouse-absent		not-in-family	white	male	0	0	40		<=50k
48	private	149640	hs-grad	9	married-civ-spouse	transport-moving	husband	white	male	0	0	40	united-states	<=50k
42	private	116632	doctorate	16	married-civ-spouse	prof-specialty	husband	white	male	0	0	45	united-states	>50k
29	private	105598	some-college	10	divorced	tech-support	not-in-family	white	male	0	0	58	united-states	<=50k
36	private	155537	hs-grad	9	married-civ-spouse	craft-repair	husband	white	male	0	0	40	united-states	<=50k
28	private	183175	some-college	10	divorced	adm-clerical	not-in-family	white	female	0	0	40	united-states	<=50k
53	private	169846	hs-grad	9	married-civ-spouse	adm-clerical	wife	white	female	0	0	40	united-states	>50k
49	self-emp-inc	191681	some-college	10	married-civ-spouse	exec-managerial	husband	white	male	0	0	50	united-states	>50k
25		200681	some-college	10	never-married		own-child	white	male	0	0	40	united-states	<=50k
19	private	101509	some-college	10	never-married	prof-specialty	own-child	white	male	0	0	32	united-states	<=50k
31	private	309974	bachelors	13	separated	sales	own-child	black	female	0	0	40	united-states	<=50k
29	self-emp-not-inc	162298	bachelors	13	married-civ-spouse	sales	husband	white	male	0	0	70	united-states	>50k
23	private	211678	some-college	10	never-married	machine-op-inspct	not-in-family	white	male	0	0	40	united-states	<=50k
79	private	124744	some-college	10	married-civ-spouse	prof-specialty	other-relative	white	male	0	0	20	united-states	<=50k
27	private	213921	hs-grad	9	never-married	other-service	own-child	white	male	0	0	40	mexico	<=50k
40	private	32214	assoc-acdm	12	married-civ-spouse	adm-clerical	husband	white	male	0	0	40	united-states	<=50k
67		212759	10th	6	married-civ-spouse		husband	white	male	0	0	2	united-states	<=50k
18	private	309634	11th	7	never-married	other-service	own-child	white	female	0	0	22	united-states	<=50k
31	local-gov	125927	7th-8th	4	married-civ-spouse	farming-fishing	husband	white	male	0	0	40	united-states	<=50k
18	private	446839	hs-grad	9	never-married	sales	not-in-family	white	male	0	0	30	united-states	<=50k
52	private	276515	bachelors	13	married-civ-spouse	other-service	husband	white	male	0	0	40	cuba	<=50k
46	private	51618	hs-grad	9	married-civ-spouse	other-service	wife	white	female	0	0	40	united-states	<=50k
59	private	159937	hs-grad	9	married-civ-spouse	sales	husband	white	male	0	0	48	united-states	<=50k
44	private	343591	hs-grad	9	divorced	craft-repair	not-in-family	white	female	14344	0	40	united-states	>50k
53	private	346253	hs-grad	9	divorced	sales	own-child	white	female	0	0	35	united-states	<=50k
49	local-gov	268234	hs-grad	9	married-civ-spouse	protective-serv	husband	white	male	0	0	40	united-states	>50k
33	private	202051	masters	14	married-civ-spouse	prof-specialty	husband	white	male	0	0	50	united-states	<=50k
30	private	54334	9th	5	never-married	sales	not-in-family	white	male	0	0	40	united-states	<=50k
43	federal-gov	410867	doctorate	16	never-married	prof-specialty	not-in-family	white	female	0	0	50	united-states	>50k
57	private	249977	assoc-voc	11	married-civ-spouse	prof-specialty	husband	white	male	0	0	40	united-states	<=50k
37	private	286730	some-college	10	divorced	craft-repair	unmarried	white	female	0	0	40	united-states	<=50k
28	private	212563	some-college	10	divorced	machine-op-inspct	unmarried	black	female	0	0	25	united-states	<=50k
30	private	117747	hs-grad	9	married-civ-spouse	sales	wife	asian-pac-islander	female	0	1573	35		<=50k
34	local-gov	226296	bachelors	13	married-civ-spouse	protective-serv	husband	white	male	0	0	40	united-states	>50k
29	local-gov	115585	some-college	10	never-married	handlers-cleaners	not-in-family	white	male	0	0	50	united-states	<=50k
48	self-emp-not-inc	191277	doctorate	16	married-civ-spouse	prof-specialty	husband	white	male	0	1902	60	united-states	>50k
37	private	202683	some-college	10	married-civ-spouse	sales	husband	white	male	0	0	48	united-states	>50k
48	private	171095	assoc-acdm	12	divorced	exec-managerial	unmarried	white	female	0	0	40	england	<=50k
32	federal-gov	249409	hs-grad	9	never-married	other-service	own-child	black	male	0	0	40	united-states	<=50k
76	private	124191	masters	14	married-civ-spouse	exec-managerial	husband	white	male	0	0	40	united-states	>50k
44	private	198282	bachelors	13	married-civ-spouse	exec-managerial	husband	white	male	15024	0	60	united-states	>50k
47	self-emp-not-inc	149116	masters	14	never-married	prof-specialty	not-in-family	white	female	0	0	50	united-states	<=50k
20	private	188300	some-college	10	never-married	tech-support	own-child	white	female	0	0	40	united-states	<=50k
29	private	103432	hs-grad	9	never-married	craft-repair	not-in-family	white	male	0	0	40	united-states	<=50k
32	self-emp-inc	317660	hs-grad	9	married-civ-spouse	craft-repair	husband	white	male	7688	0	40	united-states	>50k
17		304873	10th	6	never-married		own-child	white	female	34095	0	32	united-states	<=50k
30	private	194901	11th	7	never-married	handlers-cleaners	own-child	white	male	0	0	40	united-states	<=50k
31	local-gov	189265	hs-grad	9	never-married	adm-clerical	not-in-family	white	female	0	0	40	united-states	<=50k
42	private	124692	hs-grad	9	married-civ-spouse	handlers-cleaners	husband	white	male	0	0	40	united-states	<=50k
24	private	432376	bachelors	13	never-married	sales	other-relative	white	male	0	0	40	united-states	<=50k
38	private	65324	prof-school	15	married-civ-spouse	prof-specialty	husband	white	male	0	0	40	united-states	>50k
56	self-emp-not-inc	335605	hs-grad	9	married-civ-spouse	other-service	husband	white	male	0	1887	50	canada	>50k
28	private	377869	some-college	10	married-civ-spouse	sales	wife	white	female	4064	0	25	united-states	<=50k
36	private	102864	hs-grad	9	never-married	machine-op-inspct	own-child	white	female	0	0	40	united-states	<=50k
53	private	95647	9th	5	married-civ-spouse	handlers-cleaners	husband	white	male	0	0	50	united-states	<=50k
56	self-emp-inc	303090	some-college	10	married-civ-spouse	sales	husband	white	male	0	0	50	united-states	<=50k
49	local-gov	197371	assoc-voc	11	married-civ-spouse	craft-repair	husband	black	male	0	0	40	united-states	>50k
55	private	247552	some-college	10	married-civ-spouse	sales	husband	white	male	0	0	56	united-states	<=50k
22	private	102632	hs-grad	9	never-married	craft-repair	not-in-family	white	male	0	0	41	united-states	<=50k
21	private	199915	some-college	10	never-married	other-service	own-child	white	female	0	0	40	united-states	<=50k
40	private	118853	bachelors	13	married-civ-spouse	exec-managerial	husband	white	male	0	0	60	united-states	<=50k
30	private	77143	bachelors	13	never-married	exec-managerial	own-child	black	male	0	0	40	germany	<=50k
29	state-gov	267989	bachelors	13	married-civ-spouse	prof-specialty	husband	white	male	0	0	50	united-states	>50k
19	private	301606	some-college	10	never-married	other-service	own-child	black	male	0	0	35	united-states	<=50k
47	private	287828	bachelors	13	married-civ-spouse	exec-managerial	wife	white	female	0	0	40	united-states	>50k
20	private	111697	some-college	10	never-married	adm-clerical	own-child	white	female	0	1719	28	united-states	<=50k
31	private	114937	assoc-acdm	12	married-civ-spouse	adm-clerical	husband	white	male	0	0	40	united-states	>50k
35		129305	hs-grad	9	married-civ-spouse		husband	white	male	0	0	40	united-states	<=50k
39	private	365739	some-college	10	divorced	craft-repair	not-in-family	white	male	0	0	40	united-states	<=50k
28	private	69621	assoc-acdm	12	never-married	sales	not-in-family	white	female	0	0	60	united-states	<=50k
24	private	43323	hs-grad	9	never-married	other-service	not-in-family	white	female	0	1762	40	united-states	<=50k
38	self-emp-not-inc	120985	hs-grad	9	married-civ-spouse	craft-repair	husband	white	male	4386	0	35	united-states	<=50k
37	private	254202	bachelors	13	married-civ-spouse	sales	husband	white	male	0	0	50	united-states	<=50k
46	private	146195	assoc-acdm	12	divorced	tech-support	not-in-family	black	female	0	0	36	united-states	<=50k
38	federal-gov	125933	masters	14	married-civ-spouse	prof-specialty	husband	white	male	0	0	40	iran	>50k
43	self-emp-not-inc	56920	hs-grad	9	married-civ-spouse	craft-repair	husband	white	male	0	0	60	united-states	<=50k
27	private	163127	assoc-voc	11	married-civ-spouse	adm-clerical	wife	white	female	0	0	35	united-states	<=50k
20	private	34310	some-college	10	never-married	sales	own-child	white	male	0	0	20	united-states	<=50k
49	private	81973	some-college	10	married-civ-spouse	craft-repair	husband	asian-pac-islander	male	0	0	40	united-states	>50k
61	self-emp-inc	66614	hs-grad	9	married-civ-spouse	craft-repair	husband	white	male	0	0	40	united-states	<=50k
27	private	232782	some-college	10	never-married	sales	own-child	white	female	0	0	40	united-states	<=50k
19	private	316868	some-college	10	never-married	other-service	own-child	white	male	0	0	30	mexico	<=50k
45	private	196584	assoc-voc	11	never-married	prof-specialty	not-in-family	white	female	0	1564	40	united-states	>50k
70	private	105376	some-college	10	never-married	tech-support	other-relative	white	male	0	0	40	united-states	<=50k
31	private	185814	hs-grad	9	never-married	transport-moving	unmarried	black	female	0	0	30	united-states	<=50k
22	private	175374	some-college	10	married-civ-spouse	other-service	husband	white	male	0	0	24	united-states	<=50k
36	private	108293	hs-grad	9	widowed	other-service	unmarried	white	female	0	0	24	united-states	<=50k
64	private	181232	11th	7	married-civ-spouse	craft-repair	husband	white	male	0	2179	40	united-states	<=50k
43		174662	some-college	10	divorced		not-in-family	white	female	0	0	40	united-states	<=50k
47	local-gov	186009	some-college	10	divorced	adm-clerical	unmarried	white	female	0	0	38	mexico	<=50k
34	private	198183	hs-grad	9	never-married	adm-clerical	not-in-family	white	female	0	0	40	united-states	<=50k
33	private	163003	bachelors	13	never-married	exec-managerial	other-relative	asian-pac-islander	female	0	0	40	philippines	<=50k
21	private	296158	hs-grad	9	never-married	craft-repair	own-child	white	male	0	0	35	united-states	<=50k
52		252903	hs-grad	9	divorced		not-in-family	white	male	0	0	45	united-states	>50k
48	private	187715	hs-grad	9	married-civ-spouse	craft-repair	husband	white	male	0	0	46	united-states	<=50k
23	private	214542	bachelors	13	never-married	handlers-cleaners	not-in-family	white	male	0	0	40	united-states	<=50k
71	self-emp-not-inc	494223	some-college	10	separated	sales	unmarried	black	male	0	1816	2	united-states	<=50k
29	private	191535	hs-grad	9	divorced	craft-repair	not-in-family	white	male	0	0	60	united-states	<=50k
42	private	228456	bachelors	13	separated	other-service	other-relative	black	male	0	0	50	united-states	<=50k
68		38317	1st-4th	2	divorced		not-in-family	white	female	0	0	20	united-states	<=50k
25	private	252752	hs-grad	9	never-married	other-service	unmarried	white	female	0	0	40	united-states	<=50k
44	self-emp-inc	78374	masters	14	divorced	exec-managerial	unmarried	asian-pac-islander	female	0	0	40	united-states	<=50k
28	private	88419	hs-grad	9	never-married	exec-managerial	not-in-family	asian-pac-islander	female	0	0	40	england	<=50k
45	self-emp-not-inc	201080	masters	14	married-civ-spouse	sales	husband	white	male	0	0	40	united-states	>50k
36	private	207157	some-college	10	divorced	other-service	unmarried	white	female	0	0	40	mexico	<=50k
39	federal-gov	235485	assoc-acdm	12	never-married	exec-managerial	not-in-family	white	male	0	0	42	united-states	<=50k
46	state-gov	102628	masters	14	widowed	protective-serv	unmarried	white	male	0	0	40	united-states	<=50k
18	private	25828	11th	7	never-married	handlers-cleaners	own-child	white	male	0	0	16	united-states	<=50k
66	local-gov	54826	assoc-voc	11	widowed	prof-specialty	not-in-family	white	female	0	0	20	united-states	<=50k
27	private	124953	hs-grad	9	never-married	other-service	not-in-family	white	male	0	1980	40	united-states	<=50k
28	state-gov	175325	hs-grad	9	married-civ-spouse	protective-serv	husband	white	male	0	0	40	united-states	<=50k
51	private	96062	some-college	10	married-civ-spouse	sales	husband	white	male	0	1977	40	united-states	>50k
27	private	428030	bachelors	13	never-married	craft-repair	not-in-family	white	male	0	0	50	united-states	<=50k
28	state-gov	149624	bachelors	13	married-civ-spouse	prof-specialty	husband	white	male	0	0	40	united-states	>50k
27	private	253814	hs-grad	9	married-spouse-absent	sales	unmarried	white	female	0	0	25	united-states	<=50k
21	private	312956	hs-grad	9	never-married	craft-repair	own-child	black	male	0	0	40	united-states	<=50k
34	private	483777	hs-grad	9	never-married	handlers-cleaners	not-in-family	black	male	0	0	40	united-states	<=50k
18	private	183930	hs-grad	9	never-married	other-service	own-child	white	male	0	0	12	united-states	<=50k
33	private	37274	bachelors	13	married-civ-spouse	prof-specialty	husband	white	male	0	0	65	united-states	<=50k
44	local-gov	181344	some-college	10	married-civ-spouse	exec-managerial	husband	black	male	0	0	38	united-states	>50k
43	private	114580	some-college	10	divorced	adm-clerical	not-in-family	white	female	0	0	40	united-states	<=50k
30	private	633742	some-college	10	never-married	craft-repair	not-in-family	black	male	0	0	45	united-states	<=50k
40	private	286370	7th-8th	4	married-civ-spouse	machine-op-inspct	husband	white	male	0	0	40	mexico	>50k
37	federal-gov	29054	some-college	10	married-civ-spouse	adm-clerical	husband	white	male	0	0	42	united-states	>50k
34	private	304030	hs-grad	9	married-civ-spouse	adm-clerical	husband	black	male	0	0	40	united-states	<=50k
41	self-emp-not-inc	143129	bachelors	13	divorced	exec-managerial	not-in-family	white	female	0	0	40	united-states	<=50k
53		135105	bachelors	13	divorced		not-in-family	white	female	0	0	50	united-states	<=50k
31	private	99928	masters	14	married-civ-spouse	prof-specialty	wife	white	female	0	0	50	united-states	<=50k
58	state-gov	109567	doctorate	16	married-civ-spouse	prof-specialty	husband	white	male	0	0	1	united-states	>50k
38	private	155222	some-college	10	divorced	machine-op-inspct	not-in-family	black	female	0	0	28	united-states	<=50k
24	private	159567	some-college	10	married-civ-spouse	machine-op-inspct	husband	white	male	0	0	40	united-states	<=50k
41	local-gov	523910	bachelors	13	married-civ-spouse	craft-repair	husband	black	male	0	0	40	united-states	<=50k
47	private	120939	some-college	10	married-civ-spouse	tech-support	husband	white	male	0	0	45	united-states	<=50k
41	federal-gov	130760	bachelors	13	married-civ-spouse	tech-support	husband	white	male	0	0	24	united-states	<=50k
23	private	197387	5th-6th	3	married-civ-spouse	transport-moving	other-relative	white	male	0	0	40	mexico	<=50k
36	private	99374	some-college	10	divorced	craft-repair	not-in-family	white	male	0	0	40	united-states	<=50k
40	federal-gov	56795	masters	14	never-married	exec-managerial	not-in-family	white	female	14084	0	55	united-states	>50k
35	private	138992	masters	14	married-civ-spouse	prof-specialty	other-relative	white	male	7298	0	40	united-states	>50k
24	self-emp-not-inc	32921	hs-grad	9	never-married	sales	not-in-family	white	male	0	0	40	united-states	<=50k
26	private	397317	masters	14	never-married	prof-specialty	not-in-family	white	female	0	1876	40	united-states	<=50k
19		170653	hs-grad	9	never-married		own-child	white	male	0	0	40	italy	<=50k
51	private	259323	bachelors	13	married-civ-spouse	exec-managerial	husband	white	male	0	0	50	united-states	>50k
42	local-gov	254817	some-college	10	never-married	prof-specialty	not-in-family	white	female	0	1340	40	united-states	<=50k
37	state-gov	48211	hs-grad	9	divorced	adm-clerical	unmarried	white	female	0	0	35	united-states	<=50k
18	private	140164	11th	7	never-married	sales	own-child	white	female	0	0	40	united-states	<=50k
36	private	128757	bachelors	13	married-civ-spouse	other-service	husband	black	male	7298	0	36	united-states	>50k
35	private	36270	hs-grad	9	divorced	craft-repair	not-in-family	white	male	0	0	60	united-states	<=50k
58	self-emp-inc	210563	hs-grad	9	married-civ-spouse	sales	wife	white	female	15024	0	35	united-states	>50k
17	private	65368	11th	7	never-married	sales	own-child	white	female	0	0	12	united-states	<=50k
44	local-gov	160943	hs-grad	9	married-civ-spouse	transport-moving	husband	black	male	0	0	40	united-states	<=50k
37	private	208358	hs-grad	9	married-civ-spouse	craft-repair	husband	white	male	0	0	40	united-states	>50k
35	private	153790	some-college	10	never-married	sales	not-in-family	amer-indian-eskimo	female	0	0	40	united-states	<=50k
60	private	85815	hs-grad	9	married-civ-spouse	craft-repair	husband	asian-pac-islander	male	0	0	40	united-states	<=50k
54	self-emp-inc	125417	7th-8th	4	married-civ-spouse	machine-op-inspct	husband	white	male	0	0	40	united-states	>50k
37	private	635913	bachelors	13	never-married	exec-managerial	not-in-family	black	male	0	0	60	united-states	>50k
50	private	313321	assoc-acdm	12	divorced	sales	not-in-family	white	female	0	0	40	united-states	<=50k
38	private	182609	bachelors	13	married-civ-spouse	sales	husband	white	male	0	0	50	poland	<=50k
45	private	109434	bachelors	13	married-civ-spouse	prof-specialty	husband	white	male	0	0	55	united-states	<=50k
25	private	255004	10th	6	never-married	craft-repair	not-in-family	white	male	0	0	40	united-states	<=50k
31	private	197860	some-college	10	married-civ-spouse	handlers-cleaners	husband	white	male	0	0	40	united-states	<=50k
64		187656	1st-4th	2	divorced		not-in-family	white	male	0	0	40	united-states	<=50k
90	private	51744	hs-grad	9	never-married	other-service	not-in-family	black	male	0	2206	40	united-states	<=50k
54	private	176681	hs-grad	9	married-civ-spouse	adm-clerical	husband	black	male	0	0	20	united-states	<=50k
53	local-gov	140359	preschool	1	never-married	machine-op-inspct	not-in-family	white	female	0	0	35	united-states	<=50k
18	private	243313	hs-grad	9	never-married	sales	own-child	white	female	0	0	40	united-states	<=50k
60		24215	10th	6	divorced		not-in-family	amer-indian-eskimo	female	0	0	10	united-states	<=50k
66	self-emp-not-inc	167687	hs-grad	9	married-civ-spouse	farming-fishing	husband	white	male	1409	0	50	united-states	<=50k
75	private	314209	assoc-voc	11	widowed	adm-clerical	not-in-family	white	female	0	0	20	columbia	<=50k
65	private	176796	hs-grad	9	divorced	adm-clerical	not-in-family	white	female	0	0	40	united-states	<=50k
35	private	538583	11th	7	separated	transport-moving	not-in-family	black	male	3674	0	40	united-states	<=50k
41	private	130408	hs-grad	9	divorced	sales	unmarried	black	female	0	0	38	united-states	<=50k
25	private	159732	some-college	10	never-married	adm-clerical	not-in-family	white	male	0	0	42	united-states	<=50k
33	private	110978	some-college	10	divorced	craft-repair	other-relative	other	female	0	0	40	united-states	<=50k
28	private	76714	prof-school	15	never-married	prof-specialty	not-in-family	white	male	0	0	55	united-states	>50k
59	state-gov	268700	hs-grad	9	married-civ-spouse	other-service	husband	white	male	0	0	40	united-states	<=50k
40	state-gov	170525	some-college	10	never-married	adm-clerical	not-in-family	white	female	0	0	38	united-states	<=50k
41	private	180138	bachelors	13	married-civ-spouse	exec-managerial	husband	white	male	0	0	50	iran	>50k
38	local-gov	115076	masters	14	married-civ-spouse	exec-managerial	husband	white	male	0	0	70	united-states	>50k
23	private	115458	hs-grad	9	never-married	transport-moving	own-child	white	male	0	0	40	united-states	<=50k
40	private	347890	bachelors	13	married-civ-spouse	prof-specialty	husband	white	male	0	0	40	united-states	>50k
41	self-emp-not-inc	196001	hs-grad	9	married-civ-spouse	other-service	wife	white	female	0	0	20	united-states	<=50k
24	state-gov	273905	assoc-acdm	12	married-civ-spouse	protective-serv	husband	white	male	0	0	50	united-states	<=50k
20		119156	some-college	10	never-married		own-child	white	male	0	0	20	united-states	<=50k
38	private	179488	some-college	10	divorced	craft-repair	not-in-family	white	male	0	1741	40	united-states	<=50k
56	private	203580	hs-grad	9	married-civ-spouse	adm-clerical	husband	white	male	0	0	35		<=50k
58	private	236596	hs-grad	9	married-civ-spouse	adm-clerical	husband	white	male	0	0	45	united-states	>50k
32	private	183916	hs-grad	9	never-married	other-service	not-in-family	white	female	0	0	34	united-states	<=50k
40	private	207578	assoc-acdm	12	married-civ-spouse	tech-support	husband	white	male	0	1977	60	united-states	>50k
45	private	153141	hs-grad	9	married-civ-spouse	adm-clerical	husband	white	male	0	0	40		<=50k
41	private	112763	prof-school	15	married-civ-spouse	prof-specialty	wife	white	female	0	0	40	united-states	>50k
42	private	390781	bachelors	13	married-civ-spouse	adm-clerical	wife	black	female	0	0	40	united-states	<=50k
59	local-gov	171328	10th	6	widowed	other-service	unmarried	black	female	0	0	30	united-states	<=50k
19	local-gov	27382	some-college	10	never-married	adm-clerical	own-child	white	male	0	0	40	united-states	<=50k
58	private	259014	some-college	10	never-married	transport-moving	not-in-family	white	male	0	0	20	united-states	<=50k
42	self-emp-not-inc	303044	hs-grad	9	married-civ-spouse	farming-fishing	husband	asian-pac-islander	male	0	0	40	cambodia	>50k
20	private	117789	hs-grad	9	never-married	other-service	own-child	white	female	0	0	40	united-states	<=50k
32	private	172579	hs-grad	9	separated	other-service	not-in-family	white	female	0	0	30	united-states	<=50k
45	private	187666	assoc-voc	11	widowed	exec-managerial	not-in-family	white	female	0	0	45	united-states	<=50k
50	private	204518	7th-8th	4	divorced	craft-repair	not-in-family	white	male	0	0	40	united-states	<=50k
36	private	150042	bachelors	13	divorced	prof-specialty	own-child	white	female	0	0	40	united-states	<=50k
45	private	98092	hs-grad	9	married-civ-spouse	sales	husband	white	male	0	0	60	united-states	<=50k
17	private	245918	11th	7	never-married	other-service	own-child	white	male	0	0	12	united-states	<=50k
59	private	146013	some-college	10	married-civ-spouse	sales	husband	white	male	4064	0	40	united-states	<=50k
26	private	378322	11th	7	married-civ-spouse	craft-repair	husband	white	male	0	0	40	united-states	<=50k
37	self-emp-inc	257295	some-college	10	married-civ-spouse	exec-managerial	husband	asian-pac-islander	male	0	0	75	thailand	>50k
19		218956	some-college	10	never-married		own-child	white	male	0	0	24	canada	<=50k
64	private	21174	hs-grad	9	married-civ-spouse	exec-managerial	husband	white	male	0	0	40	united-states	>50k
33	private	185480	bachelors	13	never-married	prof-specialty	not-in-family	white	female	0	0	45	united-states	<=50k
33	private	222205	hs-grad	9	married-civ-spouse	craft-repair	wife	white	female	0	0	40	united-states	>50k
61	private	69867	hs-grad	9	married-civ-spouse	exec-managerial	husband	white	male	0	0	40	united-states	>50k
17	private	191260	9th	5	never-married	other-service	own-child	white	male	1055	0	24	united-states	<=50k
50	self-emp-not-inc	30653	masters	14	married-civ-spouse	farming-fishing	husband	white	male	2407	0	98	united-states	<=50k
27	local-gov	209109	masters	14	never-married	prof-specialty	own-child	white	male	0	0	35	united-states	<=50k
30	private	70377	hs-grad	9	divorced	prof-specialty	own-child	white	female	0	0	40	united-states	<=50k
43	private	477983	hs-grad	9	married-civ-spouse	handlers-cleaners	husband	black	male	0	0	40	united-states	<=50k
44	private	170924	some-college	10	married-civ-spouse	craft-repair	husband	white	male	7298	0	40	united-states	>50k
35	private	190174	some-college	10	never-married	exec-managerial	not-in-family	white	female	0	0	40	united-states	<=50k
25	private	193787	some-college	10	never-married	tech-support	own-child	white	female	0	0	40	united-states	<=50k
24	private	279472	some-college	10	married-civ-spouse	machine-op-inspct	wife	white	female	7298	0	48	united-states	>50k
22	private	34918	bachelors	13	never-married	prof-specialty	not-in-family	white	female	0	0	15	germany	<=50k
42	local-gov	97688	some-college	10	married-civ-spouse	craft-repair	husband	white	male	5178	0	40	united-states	>50k
34	private	175413	assoc-acdm	12	divorced	sales	unmarried	black	female	0	0	45	united-states	<=50k
60	private	173960	bachelors	13	divorced	prof-specialty	not-in-family	white	female	0	0	42	united-states	<=50k
21	private	205759	hs-grad	9	never-married	handlers-cleaners	own-child	white	male	0	0	40	united-states	<=50k
57	federal-gov	425161	masters	14	married-civ-spouse	sales	husband	white	male	15024	0	40	united-states	>50k
41	private	220531	prof-school	15	married-civ-spouse	prof-specialty	husband	white	male	0	0	60	united-states	>50k
50	private	176609	some-college	10	divorced	other-service	not-in-family	white	male	0	0	45	united-states	<=50k
25	private	371987	bachelors	13	never-married	exec-managerial	not-in-family	white	female	0	0	40	united-states	<=50k
50	private	193884	7th-8th	4	married-civ-spouse	craft-repair	husband	white	male	0	0	40	ecuador	<=50k
36	private	200352	bachelors	13	married-civ-spouse	prof-specialty	husband	white	male	0	0	45	united-states	<=50k
31	private	127595	hs-grad	9	divorced	prof-specialty	not-in-family	white	female	0	0	40	united-states	<=50k
29	local-gov	220419	bachelors	13	never-married	protective-serv	not-in-family	white	male	0	0	56	united-states	<=50k
21	private	231931	some-college	10	never-married	sales	own-child	white	male	0	0	45	united-states	<=50k
27	private	248402	bachelors	13	never-married	tech-support	unmarried	black	female	0	0	40	united-states	<=50k
65	private	111095	hs-grad	9	married-civ-spouse	transport-moving	husband	white	male	0	0	16	united-states	<=50k
37	self-emp-inc	57424	bachelors	13	divorced	sales	not-in-family	white	female	0	0	60	united-states	<=50k
39		157443	masters	14	married-civ-spouse		wife	asian-pac-islander	female	3464	0	40		<=50k
24	private	278130	hs-grad	9	never-married	craft-repair	own-child	white	male	0	0	40	united-states	<=50k
38	private	169469	hs-grad	9	divorced	sales	not-in-family	white	male	0	0	80	united-states	<=50k
48	private	146268	bachelors	13	married-civ-spouse	adm-clerical	husband	white	male	7688	0	40	united-states	>50k
21	private	153718	some-college	10	never-married	other-service	not-in-family	asian-pac-islander	female	0	0	25	united-states	<=50k
31	private	217460	hs-grad	9	married-civ-spouse	transport-moving	husband	white	male	0	0	45	united-states	>50k
55	private	238638	hs-grad	9	married-civ-spouse	sales	husband	white	male	4386	0	40	united-states	>50k
24	private	303296	some-college	10	married-civ-spouse	adm-clerical	wife	asian-pac-islander	female	0	0	40	laos	<=50k
43	private	173321	hs-grad	9	divorced	adm-clerical	not-in-family	white	female	0	0	40	united-states	<=50k
26	private	193945	assoc-acdm	12	never-married	tech-support	not-in-family	white	male	0	0	45	united-states	<=50k
46	private	83082	assoc-acdm	12	never-married	prof-specialty	not-in-family	white	female	0	0	33	united-states	<=50k
35	private	193815	assoc-acdm	12	married-civ-spouse	adm-clerical	husband	white	male	0	0	40	united-states	>50k
41	self-emp-inc	34987	some-college	10	married-civ-spouse	farming-fishing	husband	white	male	0	0	54	united-states	>50k
26	private	59306	bachelors	13	never-married	sales	not-in-family	white	male	0	0	40	united-states	<=50k
34	private	142897	masters	14	married-civ-spouse	exec-managerial	husband	asian-pac-islander	male	7298	0	35	taiwan	>50k
19		860348	some-college	10	never-married		own-child	black	female	0	0	25	united-states	<=50k
36	self-emp-not-inc	205607	bachelors	13	divorced	prof-specialty	not-in-family	black	female	0	0	40	united-states	>50k
22	private	199698	some-college	10	never-married	sales	own-child	white	male	0	0	15	united-states	<=50k
24	private	191954	some-college	10	never-married	machine-op-inspct	not-in-family	white	male	0	0	40	united-states	<=50k
77	self-emp-not-inc	138714	some-college	10	married-civ-spouse	sales	husband	white	male	0	0	40	united-states	<=50k
22	private	399087	5th-6th	3	married-civ-spouse	machine-op-inspct	other-relative	white	female	0	0	40	mexico	<=50k
29	private	423158	some-college	10	never-married	tech-support	not-in-family	white	female	0	0	40	united-states	<=50k
62	private	159841	hs-grad	9	widowed	other-service	not-in-family	white	female	0	0	24	united-states	<=50k
39	self-emp-not-inc	174308	hs-grad	9	married-civ-spouse	exec-managerial	husband	white	male	0	0	40	united-states	<=50k
43	private	50356	some-college	10	married-civ-spouse	craft-repair	husband	white	male	0	1485	50	united-states	<=50k
35	private	186110	hs-grad	9	divorced	transport-moving	not-in-family	white	male	0	0	45	united-states	<=50k
29	private	200381	11th	7	never-married	exec-managerial	not-in-family	white	female	0	0	40	united-states	<=50k
76	self-emp-not-inc	174309	masters	14	married-civ-spouse	craft-repair	husband	white	male	0	0	10	united-states	<=50k
63	self-emp-not-inc	78383	hs-grad	9	married-civ-spouse	farming-fishing	husband	white	male	0	0	45	united-states	<=50k
23		211601	assoc-voc	11	never-married		own-child	black	female	0	0	15	united-states	<=50k
43	private	187728	some-college	10	married-civ-spouse	prof-specialty	wife	white	female	0	1887	50	united-states	>50k
58	self-emp-not-inc	321171	hs-grad	9	married-civ-spouse	handlers-cleaners	husband	white	male	0	0	40	united-states	<=50k
66	private	127921	hs-grad	9	never-married	transport-moving	not-in-family	white	male	2050	0	55	united-states	<=50k
41	private	206565	some-college	10	never-married	craft-repair	not-in-family	black	male	0	0	45	united-states	<=50k
26	private	224563	bachelors	13	never-married	adm-clerical	not-in-family	white	male	0	0	40	united-states	<=50k
47	private	178686	assoc-voc	11	never-married	other-service	not-in-family	white	male	0	0	40	united-states	<=50k
55	local-gov	98545	10th	6	married-civ-spouse	adm-clerical	husband	white	male	0	0	40	united-states	<=50k
53	private	242606	hs-grad	9	married-civ-spouse	transport-moving	husband	white	male	0	0	40	united-states	<=50k
17	private	270942	5th-6th	3	never-married	other-service	other-relative	white	male	0	0	48	mexico	<=50k
30	private	94235	hs-grad	9	never-married	craft-repair	other-relative	white	male	0	0	40	united-states	<=50k
49	private	71195	masters	14	never-married	prof-specialty	not-in-family	white	male	0	0	60	united-states	<=50k
19	private	104112	hs-grad	9	never-married	sales	unmarried	black	male	0	0	30	haiti	<=50k
45	private	261192	hs-grad	9	married-civ-spouse	other-service	husband	black	male	0	0	40	united-states	<=50k
26	private	94936	assoc-acdm	12	never-married	sales	not-in-family	white	male	0	0	40	united-states	<=50k
38	private	296478	assoc-voc	11	married-civ-spouse	craft-repair	husband	white	male	7298	0	40	united-states	>50k
36	state-gov	119272	hs-grad	9	married-civ-spouse	protective-serv	husband	white	male	7298	0	40	united-states	>50k
33	private	85043	hs-grad	9	never-married	farming-fishing	not-in-family	white	male	0	0	20	united-states	<=50k
22	state-gov	293364	some-college	10	never-married	protective-serv	own-child	black	female	0	0	40	united-states	<=50k
43	self-emp-not-inc	241895	bachelors	13	never-married	sales	not-in-family	white	male	0	0	42	united-states	<=50k
67		36135	11th	7	married-civ-spouse		husband	white	male	0	0	8	united-states	<=50k
30		151989	assoc-voc	11	divorced		unmarried	white	female	0	0	40	united-states	<=50k
56	private	101128	assoc-acdm	12	married-spouse-absent	other-service	not-in-family	white	male	0	0	25	iran	<=50k
31	private	156464	bachelors	13	never-married	prof-specialty	own-child	white	male	0	0	25	united-states	<=50k
33	private	117963	bachelors	13	married-civ-spouse	exec-managerial	husband	white	male	0	0	40	united-states	>50k
26	private	192262	hs-grad	9	married-civ-spouse	other-service	husband	white	male	0	0	40	united-states	<=50k
33	private	111363	bachelors	13	married-civ-spouse	exec-managerial	husband	white	male	0	0	40	united-states	>50k
46	local-gov	329752	11th	7	married-civ-spouse	transport-moving	husband	white	male	0	0	30	united-states	<=50k
59		372020	bachelors	13	married-civ-spouse		husband	white	male	0	0	40	united-states	>50k
38	federal-gov	95432	hs-grad	9	married-civ-spouse	adm-clerical	husband	white	male	0	0	40	united-states	>50k
65	private	161400	11th	7	widowed	other-service	unmarried	other	male	0	0	40	united-states	<=50k
40	private	96129	assoc-voc	11	married-civ-spouse	tech-support	husband	white	male	0	0	40	united-states	>50k
42	private	111949	hs-grad	9	married-civ-spouse	adm-clerical	wife	white	female	0	0	35	united-states	<=50k
26	self-emp-not-inc	117125	9th	5	married-civ-spouse	craft-repair	husband	white	male	0	0	40	portugal	<=50k
36	private	348022	10th	6	married-civ-spouse	other-service	wife	white	female	0	0	24	united-states	<=50k
62	private	270092	masters	14	married-civ-spouse	prof-specialty	husband	white	male	0	0	40	united-states	>50k
43	private	180609	bachelors	13	married-civ-spouse	transport-moving	husband	white	male	0	0	45	united-states	<=50k
43	private	174575	bachelors	13	divorced	exec-managerial	not-in-family	white	male	0	1564	45	united-states	>50k
22	private	410439	hs-grad	9	married-spouse-absent	sales	not-in-family	white	male	0	0	55	united-states	<=50k
28	private	92262	hs-grad	9	married-civ-spouse	craft-repair	husband	white	male	0	0	40	united-states	<=50k
56	self-emp-not-inc	183081	some-college	10	married-civ-spouse	sales	husband	white	male	0	0	45	united-states	<=50k
22	private	362589	assoc-acdm	12	never-married	sales	not-in-family	white	female	0	0	15	united-states	<=50k
57	private	212448	bachelors	13	divorced	exec-managerial	not-in-family	white	female	0	0	45	united-states	>50k
39	private	481060	hs-grad	9	divorced	sales	unmarried	white	female	0	0	40	united-states	<=50k
26	federal-gov	185885	some-college	10	never-married	adm-clerical	unmarried	white	female	0	0	15	united-states	<=50k
17	private	89821	11th	7	never-married	other-service	own-child	white	male	0	0	10	united-states	<=50k
40	state-gov	184018	assoc-voc	11	married-civ-spouse	machine-op-inspct	husband	white	male	0	0	38	united-states	>50k
45	private	256649	hs-grad	9	married-civ-spouse	machine-op-inspct	husband	black	male	0	0	40	united-states	<=50k
44	private	160323	hs-grad	9	never-married	craft-repair	not-in-family	black	male	0	0	40	united-states	<=50k
20	local-gov	350845	some-college	10	never-married	adm-clerical	own-child	white	female	0	0	10	united-states	<=50k
33	private	267404	hs-grad	9	married-civ-spouse	craft-repair	wife	white	female	0	0	40	united-states	<=50k
23	private	35633	some-college	10	never-married	sales	not-in-family	white	male	0	0	40	united-states	<=50k
46	self-emp-not-inc	80914	masters	14	divorced	exec-managerial	not-in-family	white	male	0	0	30	united-states	<=50k
38	private	172927	hs-grad	9	married-civ-spouse	sales	husband	white	male	0	0	50	united-states	<=50k
54	private	174319	hs-grad	9	divorced	transport-moving	not-in-family	white	male	0	0	40	united-states	<=50k
46	private	214955	5th-6th	3	divorced	craft-repair	not-in-family	white	female	0	2339	45	united-states	<=50k
25	private	344991	some-college	10	married-civ-spouse	craft-repair	husband	white	male	0	0	40	united-states	<=50k
46	private	108699	some-college	10	divorced	sales	not-in-family	white	female	0	0	40	united-states	<=50k
36	local-gov	117312	some-college	10	married-civ-spouse	transport-moving	wife	white	female	0	0	40	united-states	<=50k
23	private	396099	hs-grad	9	never-married	other-service	not-in-family	white	female	0	0	25	united-states	<=50k
29	private	134152	hs-grad	9	separated	machine-op-inspct	not-in-family	white	male	0	0	40	united-states	<=50k
44	private	162028	some-college	10	married-civ-spouse	adm-clerical	wife	white	female	0	2415	6	united-states	>50k
19	private	25429	some-college	10	never-married	adm-clerical	own-child	white	female	0	0	16	united-states	<=50k
19	private	232392	hs-grad	9	never-married	other-service	other-relative	white	female	0	0	40	united-states	<=50k
35	private	220098	hs-grad	9	married-civ-spouse	other-service	wife	white	female	0	0	40	united-states	>50k
27	private	301302	bachelors	13	never-married	craft-repair	not-in-family	white	male	0	0	50	united-states	<=50k
46	self-emp-not-inc	277946	assoc-acdm	12	separated	craft-repair	not-in-family	white	male	0	0	40	united-states	<=50k
34	state-gov	98101	bachelors	13	married-civ-spouse	exec-managerial	husband	white	male	7688	0	45		>50k
34	private	196164	hs-grad	9	never-married	other-service	not-in-family	white	female	0	0	35	united-states	<=50k
44	private	115562	some-college	10	married-civ-spouse	tech-support	husband	white	male	0	0	40	united-states	<=50k
45	private	96975	some-college	10	divorced	handlers-cleaners	unmarried	white	female	0	0	40	united-states	<=50k
20		137300	hs-grad	9	never-married		other-relative	white	female	0	0	35	united-states	<=50k
25	private	86872	bachelors	13	married-civ-spouse	exec-managerial	husband	white	male	0	0	55	united-states	>50k
52	self-emp-inc	132178	bachelors	13	married-civ-spouse	exec-managerial	husband	white	male	0	0	50	united-states	>50k
20	private	416103	some-college	10	never-married	handlers-cleaners	own-child	white	male	0	0	40	united-states	<=50k
28	private	108574	some-college	10	never-married	other-service	not-in-family	white	female	0	0	40	united-states	<=50k
50	state-gov	288353	bachelors	13	married-civ-spouse	protective-serv	husband	white	male	0	0	40	united-states	>50k
34	private	227689	assoc-voc	11	divorced	tech-support	not-in-family	white	female	0	0	64	united-states	<=50k
28	private	166481	7th-8th	4	married-civ-spouse	handlers-cleaners	husband	other	male	0	2179	40	puerto-rico	<=50k
41	private	445382	masters	14	married-civ-spouse	exec-managerial	husband	white	male	0	1977	65	united-states	>50k
28	private	110145	hs-grad	9	married-civ-spouse	adm-clerical	husband	white	male	0	0	40	united-states	<=50k
46	self-emp-not-inc	317253	hs-grad	9	married-civ-spouse	craft-repair	husband	white	male	0	0	25	united-states	<=50k
28		123147	some-college	10	married-civ-spouse		wife	white	female	0	1887	40	united-states	>50k
32	private	364657	some-college	10	married-civ-spouse	exec-managerial	husband	white	male	0	0	50	united-states	<=50k
41	local-gov	42346	some-college	10	divorced	other-service	not-in-family	black	female	0	0	24	united-states	<=50k
24	private	241951	hs-grad	9	never-married	handlers-cleaners	unmarried	black	female	0	0	40	united-states	<=50k
33	private	118500	some-college	10	divorced	exec-managerial	unmarried	white	female	0	0	40	united-states	<=50k
46	private	188386	doctorate	16	married-civ-spouse	exec-managerial	husband	white	male	15024	0	60	united-states	>50k
31	state-gov	1033222	some-college	10	married-civ-spouse	machine-op-inspct	husband	white	male	0	0	40	united-states	<=50k
35	private	92440	12th	8	divorced	craft-repair	not-in-family	white	male	0	0	50	united-states	>50k
52	private	190762	1st-4th	2	married-civ-spouse	machine-op-inspct	husband	white	male	0	0	40	mexico	<=50k
30	private	426017	11th	7	never-married	other-service	own-child	white	female	0	0	19	united-states	<=50k
34	local-gov	243867	11th	7	separated	machine-op-inspct	not-in-family	black	male	0	0	40	united-states	<=50k
34	state-gov	240283	hs-grad	9	divorced	transport-moving	unmarried	white	female	0	0	40	united-states	<=50k
20	private	61777	some-college	10	married-civ-spouse	sales	husband	white	male	0	0	30	united-states	<=50k
17	private	175024	11th	7	never-married	handlers-cleaners	own-child	white	male	2176	0	18	united-states	<=50k
32	state-gov	92003	bachelors	13	married-civ-spouse	exec-managerial	wife	white	female	0	0	40	united-states	>50k
29	private	188401	hs-grad	9	divorced	farming-fishing	not-in-family	white	male	0	0	40	united-states	<=50k
33	private	228528	10th	6	never-married	craft-repair	unmarried	white	female	0	0	35	united-states	<=50k
25	private	133373	hs-grad	9	married-civ-spouse	transport-moving	husband	white	male	0	0	60	united-states	<=50k
36	federal-gov	255191	masters	14	never-married	prof-specialty	not-in-family	white	male	0	1408	40	united-states	<=50k
23	private	204653	hs-grad	9	never-married	handlers-cleaners	not-in-family	white	male	0	0	72	dominican-republic	<=50k
63	self-emp-inc	222289	hs-grad	9	married-civ-spouse	exec-managerial	husband	white	male	0	0	40	united-states	>50k
47	local-gov	287480	masters	14	married-civ-spouse	prof-specialty	husband	white	male	0	0	40	united-states	<=50k
80		107762	hs-grad	9	widowed		not-in-family	white	male	0	0	24	united-states	<=50k
17		202521	11th	7	never-married		own-child	white	male	0	0	40	united-states	<=50k
40	self-emp-not-inc	204116	bachelors	13	married-spouse-absent	prof-specialty	not-in-family	white	female	2174	0	40	united-states	<=50k
30	private	29662	assoc-acdm	12	married-civ-spouse	other-service	wife	white	female	0	0	25	united-states	>50k
27	private	116358	some-college	10	never-married	craft-repair	own-child	asian-pac-islander	male	0	1980	40	philippines	<=50k
33	private	208405	masters	14	married-civ-spouse	prof-specialty	husband	white	male	0	0	50	united-states	>50k
34	local-gov	284843	hs-grad	9	never-married	farming-fishing	not-in-family	black	male	594	0	60	united-states	<=50k
34	local-gov	117018	some-college	10	never-married	protective-serv	not-in-family	white	female	0	0	40	united-states	<=50k
23	private	81281	some-college	10	married-civ-spouse	adm-clerical	husband	white	male	0	0	40	united-states	<=50k
42	local-gov	340148	some-college	10	married-civ-spouse	adm-clerical	wife	white	female	0	0	40	united-states	<=50k
29	private	363425	bachelors	13	never-married	prof-specialty	not-in-family	white	male	0	0	40	united-states	<=50k
45	private	45857	hs-grad	9	divorced	adm-clerical	not-in-family	white	female	0	0	28	united-states	<=50k
24	federal-gov	191073	hs-grad	9	never-married	armed-forces	own-child	white	male	0	0	40	united-states	<=50k
44	private	116632	some-college	10	married-civ-spouse	prof-specialty	husband	white	male	0	0	40	united-states	>50k
27	private	405855	9th	5	never-married	craft-repair	other-relative	white	male	0	0	40	mexico	<=50k
20	private	298227	some-college	10	never-married	sales	not-in-family	white	male	0	0	35	united-states	<=50k
44	private	290521	hs-grad	9	widowed	exec-managerial	unmarried	black	female	0	0	40	united-states	<=50k
51	private	56915	hs-grad	9	married-civ-spouse	craft-repair	husband	amer-indian-eskimo	male	0	0	40	united-states	<=50k
20	private	146538	hs-grad	9	married-civ-spouse	machine-op-inspct	husband	white	male	0	0	40	united-states	<=50k
17		258872	11th	7	never-married		own-child	white	female	0	0	5	united-states	<=50k
19	private	206399	hs-grad	9	never-married	machine-op-inspct	own-child	black	female	0	0	40	united-states	<=50k
45	self-emp-inc	197332	some-college	10	married-civ-spouse	craft-repair	husband	white	male	0	0	55	united-states	>50k
60	private	245062	hs-grad	9	married-civ-spouse	craft-repair	husband	white	male	0	0	40	united-states	>50k
42	private	197583	assoc-acdm	12	married-civ-spouse	exec-managerial	husband	black	male	0	0	40		>50k
44	self-emp-not-inc	234885	hs-grad	9	married-civ-spouse	sales	wife	white	female	0	0	40	united-states	>50k
40	private	72887	assoc-voc	11	married-civ-spouse	machine-op-inspct	husband	asian-pac-islander	male	0	0	40	united-states	>50k
30	private	180374	hs-grad	9	married-civ-spouse	exec-managerial	wife	white	female	0	0	40	united-states	<=50k
38	private	351299	some-college	10	married-civ-spouse	transport-moving	husband	black	male	0	0	50	united-states	<=50k
23	private	54012	hs-grad	9	married-civ-spouse	transport-moving	husband	white	male	0	0	60	united-states	<=50k
32		115745	some-college	10	married-civ-spouse		husband	white	male	0	0	40	united-states	<=50k
44	private	116632	assoc-acdm	12	never-married	farming-fishing	own-child	white	male	0	0	40	united-states	<=50k
54	local-gov	288825	hs-grad	9	married-civ-spouse	transport-moving	husband	black	male	0	0	40	united-states	<=50k
32	private	132601	bachelors	13	married-civ-spouse	prof-specialty	husband	white	male	0	0	50	united-states	<=50k
50	private	193374	1st-4th	2	married-spouse-absent	craft-repair	unmarried	white	male	0	0	40	united-states	<=50k
24	private	170070	bachelors	13	never-married	tech-support	not-in-family	white	female	0	0	20	united-states	<=50k
37	private	126708	hs-grad	9	married-civ-spouse	adm-clerical	wife	white	female	0	0	60	united-states	<=50k
52	private	35598	hs-grad	9	divorced	transport-moving	unmarried	white	male	0	0	40	united-states	<=50k
38	private	33983	some-college	10	married-civ-spouse	transport-moving	husband	white	male	0	0	40	united-states	<=50k
49	private	192776	masters	14	married-civ-spouse	exec-managerial	husband	white	male	0	1977	45	united-states	>50k
30	private	118551	bachelors	13	married-civ-spouse	tech-support	wife	white	female	0	0	16	united-states	>50k
60	private	201965	some-college	10	never-married	prof-specialty	unmarried	white	male	0	0	40	united-states	>50k
22		139883	some-college	10	never-married		own-child	white	male	0	0	40	united-states	<=50k
35	private	285020	hs-grad	9	never-married	craft-repair	not-in-family	white	male	0	0	40	united-states	<=50k
30	private	303990	hs-grad	9	never-married	transport-moving	not-in-family	white	male	0	0	60	united-states	<=50k
67	private	49401	assoc-voc	11	divorced	other-service	not-in-family	white	female	0	0	24	united-states	<=50k
46	private	279196	bachelors	13	never-married	craft-repair	not-in-family	white	female	0	0	40	united-states	<=50k
17	private	211870	9th	5	never-married	other-service	not-in-family	white	male	0	0	6	united-states	<=50k
22	private	281432	some-college	10	never-married	handlers-cleaners	own-child	white	male	0	0	30	united-states	<=50k
27	private	161155	10th	6	never-married	other-service	not-in-family	white	male	0	0	40	united-states	<=50k
23	private	197904	hs-grad	9	never-married	other-service	unmarried	white	female	0	0	35	united-states	<=50k
33	private	111746	assoc-acdm	12	married-civ-spouse	craft-repair	husband	white	male	0	0	45	portugal	<=50k
43	self-emp-not-inc	170721	some-college	10	married-civ-spouse	craft-repair	husband	white	male	0	0	20	united-states	<=50k
28	state-gov	70100	bachelors	13	never-married	prof-specialty	not-in-family	white	male	0	0	20	united-states	<=50k
41	private	193626	hs-grad	9	married-spouse-absent	craft-repair	unmarried	white	female	0	0	40	united-states	<=50k
52		271749	12th	8	never-married		other-relative	black	male	594	0	40	united-states	<=50k
25	private	189775	some-college	10	married-spouse-absent	adm-clerical	own-child	black	female	0	0	20	united-states	<=50k
63		401531	1st-4th	2	married-civ-spouse		husband	white	male	0	0	35	united-states	<=50k
59	local-gov	286967	hs-grad	9	married-civ-spouse	transport-moving	husband	white	male	0	0	45	united-states	<=50k
45	local-gov	164427	bachelors	13	divorced	prof-specialty	unmarried	white	female	0	0	40	united-states	<=50k
38	private	91039	bachelors	13	married-civ-spouse	sales	husband	white	male	15024	0	60	united-states	>50k
40	private	347934	hs-grad	9	never-married	other-service	not-in-family	white	female	0	0	35	united-states	<=50k
46	federal-gov	371373	hs-grad	9	divorced	adm-clerical	not-in-family	white	male	0	0	40	united-states	<=50k
35	private	32220	assoc-acdm	12	never-married	exec-managerial	not-in-family	white	female	0	0	60	united-states	<=50k
34	private	187251	hs-grad	9	divorced	prof-specialty	unmarried	white	female	0	0	25	united-states	<=50k
33	private	178107	bachelors	13	never-married	craft-repair	own-child	white	male	0	0	20	united-states	<=50k
41	private	343121	hs-grad	9	divorced	adm-clerical	unmarried	white	female	0	0	36	united-states	<=50k
20	private	262749	some-college	10	never-married	machine-op-inspct	own-child	white	male	0	0	40	united-states	<=50k
23	private	403107	5th-6th	3	never-married	other-service	own-child	white	male	0	0	40	el-salvador	<=50k
26	private	64293	some-college	10	never-married	prof-specialty	not-in-family	white	female	0	0	35	united-states	<=50k
72		303588	hs-grad	9	married-civ-spouse		husband	white	male	0	0	20	united-states	<=50k
23	local-gov	324960	hs-grad	9	never-married	farming-fishing	not-in-family	white	male	0	0	40	poland	<=50k
62	local-gov	114060	hs-grad	9	married-civ-spouse	transport-moving	husband	white	male	0	0	40	united-states	<=50k
52	private	48925	some-college	10	married-civ-spouse	adm-clerical	husband	white	male	0	0	40	united-states	<=50k
58	private	180980	some-college	10	divorced	other-service	unmarried	white	female	0	0	42	france	<=50k
25	private	181054	bachelors	13	never-married	sales	not-in-family	white	female	0	0	40	united-states	<=50k
24	private	388093	bachelors	13	never-married	exec-managerial	not-in-family	black	male	0	0	40	united-states	<=50k
19	private	249609	some-college	10	never-married	protective-serv	own-child	white	male	0	0	8	united-states	<=50k
43	private	112131	some-college	10	married-civ-spouse	exec-managerial	husband	white	male	0	0	40	united-states	<=50k
47	local-gov	543162	hs-grad	9	separated	adm-clerical	unmarried	black	female	0	0	40	united-states	<=50k
39	private	91996	hs-grad	9	divorced	other-service	unmarried	white	female	0	0	40	united-states	<=50k
49	private	141944	assoc-voc	11	married-spouse-absent	handlers-cleaners	unmarried	white	male	0	1380	42	united-states	<=50k
53		251804	5th-6th	3	widowed		unmarried	black	female	0	0	30	united-states	<=50k
32	private	37070	assoc-voc	11	never-married	craft-repair	not-in-family	white	male	0	0	45	united-states	<=50k
34	private	337587	some-college	10	married-civ-spouse	prof-specialty	husband	white	male	0	0	50	united-states	>50k
28	private	189346	hs-grad	9	divorced	craft-repair	not-in-family	white	male	0	0	45	united-states	<=50k
57		222216	assoc-voc	11	widowed		unmarried	white	female	0	0	38	united-states	<=50k
25	private	267044	some-college	10	never-married	adm-clerical	not-in-family	amer-indian-eskimo	female	0	0	20	united-states	<=50k
20		214635	some-college	10	never-married		own-child	white	male	0	0	24	united-states	<=50k
21		204226	some-college	10	never-married		unmarried	white	female	0	0	35	united-states	<=50k
34	private	108116	bachelors	13	married-civ-spouse	prof-specialty	husband	white	male	0	0	50	united-states	>50k
38	self-emp-inc	99146	bachelors	13	married-civ-spouse	exec-managerial	husband	white	male	15024	0	80	united-states	>50k
50	private	196232	hs-grad	9	married-civ-spouse	exec-managerial	husband	white	male	7688	0	50	united-states	>50k
24	local-gov	248344	some-college	10	divorced	handlers-cleaners	not-in-family	black	male	0	0	50	united-states	<=50k
37	local-gov	186035	some-college	10	married-civ-spouse	tech-support	husband	white	male	0	0	45	united-states	>50k
44	private	177905	some-college	10	divorced	machine-op-inspct	unmarried	white	male	0	0	58	united-states	>50k
28	private	85812	some-college	10	married-civ-spouse	sales	wife	white	female	0	0	40	united-states	<=50k
42	private	221172	bachelors	13	married-civ-spouse	exec-managerial	husband	white	male	0	0	40	united-states	>50k
74	private	99183	some-college	10	divorced	adm-clerical	not-in-family	white	female	0	0	9	united-states	<=50k
38	self-emp-not-inc	190387	hs-grad	9	married-civ-spouse	craft-repair	husband	white	male	0	0	50	united-states	<=50k
44	self-emp-not-inc	202692	masters	14	married-civ-spouse	prof-specialty	husband	white	male	0	0	40	united-states	<=50k
44	private	109339	11th	7	divorced	machine-op-inspct	unmarried	other	female	0	0	46	puerto-rico	<=50k
26	private	108658	hs-grad	9	never-married	machine-op-inspct	not-in-family	white	male	0	0	40	united-states	<=50k
36	private	197202	hs-grad	9	married-civ-spouse	other-service	husband	black	male	0	0	40	united-states	<=50k
41	private	101739	assoc-acdm	12	married-civ-spouse	exec-managerial	wife	white	female	0	0	50	united-states	>50k
67	private	231559	prof-school	15	married-civ-spouse	prof-specialty	husband	white	male	20051	0	48	united-states	>50k
39	local-gov	207853	12th	8	married-civ-spouse	tech-support	husband	white	male	0	0	50	united-states	<=50k
57	private	190942	1st-4th	2	widowed	priv-house-serv	not-in-family	black	female	0	0	30	united-states	<=50k
29	private	102345	assoc-voc	11	separated	craft-repair	not-in-family	white	male	0	0	40	united-states	<=50k
31	self-emp-inc	41493	bachelors	13	never-married	farming-fishing	not-in-family	white	female	0	0	45	united-states	<=50k
34		190027	hs-grad	9	never-married		unmarried	black	female	0	0	40	united-states	<=50k
44	private	210525	some-college	10	married-civ-spouse	transport-moving	husband	white	male	0	0	40	united-states	<=50k
29	private	133937	doctorate	16	never-married	prof-specialty	own-child	white	male	0	0	40	united-states	<=50k
30	private	237903	some-college	10	never-married	handlers-cleaners	unmarried	white	female	0	0	40	united-states	<=50k
27	private	163862	hs-grad	9	never-married	transport-moving	not-in-family	white	male	0	0	40	united-states	<=50k
27	private	201872	some-college	10	married-civ-spouse	sales	husband	white	male	0	0	50	united-states	<=50k
32	private	84179	hs-grad	9	never-married	handlers-cleaners	not-in-family	white	female	0	0	45	united-states	<=50k
58	private	51662	10th	6	married-civ-spouse	other-service	wife	white	female	0	0	8	united-states	<=50k
35	local-gov	233327	some-college	10	married-civ-spouse	protective-serv	husband	white	male	0	0	40	united-states	<=50k
21	private	259510	hs-grad	9	never-married	handlers-cleaners	own-child	white	male	0	0	36	united-states	<=50k
28	private	184831	some-college	10	never-married	craft-repair	unmarried	white	male	0	0	40	united-states	<=50k
46	self-emp-not-inc	245724	some-college	10	divorced	exec-managerial	not-in-family	white	male	0	0	50	united-states	<=50k
36	self-emp-not-inc	27053	hs-grad	9	separated	other-service	unmarried	white	female	0	0	40	united-states	<=50k
72	private	205343	11th	7	widowed	adm-clerical	unmarried	white	female	0	0	40	united-states	<=50k
35	private	229328	hs-grad	9	married-civ-spouse	machine-op-inspct	wife	black	female	0	0	40	united-states	<=50k
33	federal-gov	319560	assoc-voc	11	divorced	craft-repair	unmarried	black	female	0	0	40	united-states	>50k
69	private	136218	11th	7	never-married	machine-op-inspct	not-in-family	white	female	0	0	40	united-states	<=50k
35	private	54576	hs-grad	9	married-civ-spouse	machine-op-inspct	husband	white	male	0	0	40	united-states	<=50k
31	private	323069	hs-grad	9	separated	adm-clerical	unmarried	white	female	0	0	20		<=50k
34	private	148291	hs-grad	9	married-civ-spouse	tech-support	wife	white	female	0	0	32	united-states	<=50k
30	private	152453	11th	7	married-civ-spouse	other-service	husband	white	male	0	0	40	mexico	<=50k
28	private	114053	bachelors	13	never-married	transport-moving	not-in-family	white	male	0	0	55	united-states	<=50k
54	private	212960	bachelors	13	married-civ-spouse	sales	husband	white	male	0	0	35	united-states	>50k
47	private	264052	some-college	10	married-civ-spouse	prof-specialty	husband	white	male	0	0	50	united-states	>50k
24	private	82804	hs-grad	9	never-married	handlers-cleaners	unmarried	black	female	0	0	40	united-states	<=50k
52	self-emp-not-inc	334273	bachelors	13	married-civ-spouse	prof-specialty	husband	white	male	0	0	60	united-states	>50k
20	private	27337	hs-grad	9	never-married	handlers-cleaners	own-child	amer-indian-eskimo	male	0	0	48	united-states	<=50k
43	self-emp-inc	188436	masters	14	married-civ-spouse	exec-managerial	husband	white	male	5013	0	45	united-states	<=50k
45	private	433665	7th-8th	4	separated	other-service	unmarried	white	female	0	0	40	mexico	<=50k
29	self-emp-not-inc	110663	hs-grad	9	separated	craft-repair	not-in-family	white	male	0	0	35	united-states	<=50k
47	private	87490	masters	14	divorced	exec-managerial	unmarried	white	male	0	0	42	united-states	<=50k
24	private	354351	hs-grad	9	never-married	craft-repair	own-child	white	male	0	0	40	united-states	<=50k
51	private	95469	hs-grad	9	married-civ-spouse	prof-specialty	husband	white	male	0	0	40	united-states	<=50k
17	private	242718	11th	7	never-married	sales	own-child	white	male	0	0	12	united-states	<=50k
37	private	22463	assoc-voc	11	married-civ-spouse	craft-repair	husband	white	male	0	1977	40	united-states	>50k
27	private	158156	doctorate	16	never-married	prof-specialty	not-in-family	white	female	0	0	70	united-states	<=50k
29	private	350162	bachelors	13	married-civ-spouse	exec-managerial	wife	white	male	0	0	40	united-states	>50k
18		165532	12th	8	never-married		own-child	white	male	0	0	25	united-states	<=50k
36	self-emp-not-inc	28738	assoc-acdm	12	divorced	sales	unmarried	white	female	0	0	35	united-states	<=50k
58	local-gov	283635	bachelors	13	never-married	prof-specialty	not-in-family	white	female	0	0	40	united-states	<=50k
26	self-emp-not-inc	86646	some-college	10	married-civ-spouse	craft-repair	husband	white	male	0	0	45	united-states	<=50k
65		195733	some-college	10	married-civ-spouse		husband	white	male	0	0	30	united-states	>50k
57	private	69884	hs-grad	9	married-civ-spouse	sales	husband	white	male	0	0	40	united-states	>50k
59	private	199713	hs-grad	9	married-civ-spouse	craft-repair	husband	white	male	0	0	40	united-states	<=50k
27	private	181659	hs-grad	9	married-civ-spouse	machine-op-inspct	husband	white	male	0	0	40	united-states	<=50k
31	self-emp-not-inc	340939	bachelors	13	never-married	tech-support	not-in-family	white	male	0	0	40	united-states	<=50k
21	private	197747	some-college	10	never-married	sales	own-child	white	female	0	0	24	united-states	<=50k
29	private	34292	some-college	10	never-married	adm-clerical	not-in-family	white	male	0	0	60	united-states	<=50k
18	private	156764	11th	7	never-married	other-service	own-child	white	male	0	0	40	united-states	<=50k
52	private	25826	10th	6	married-civ-spouse	craft-repair	husband	white	male	0	1887	47	united-states	>50k
57	self-emp-inc	103948	bachelors	13	divorced	prof-specialty	not-in-family	white	male	0	0	80	united-states	<=50k
42		137390	hs-grad	9	married-civ-spouse		husband	white	male	0	0	40	united-states	<=50k
55		105138	hs-grad	9	married-civ-spouse		wife	asian-pac-islander	female	0	0	40	united-states	<=50k
60	private	39352	7th-8th	4	never-married	transport-moving	not-in-family	white	male	0	0	48	united-states	>50k
31	private	168387	bachelors	13	married-civ-spouse	prof-specialty	husband	white	male	7688	0	40	canada	>50k
23	private	117789	bachelors	13	never-married	adm-clerical	own-child	white	female	0	0	40	united-states	<=50k
27	private	267147	hs-grad	9	never-married	sales	own-child	white	male	0	0	40	united-states	<=50k
23		99399	some-college	10	never-married		unmarried	amer-indian-eskimo	female	0	0	25	united-states	<=50k
42	self-emp-not-inc	214242	prof-school	15	married-civ-spouse	prof-specialty	husband	white	male	0	1902	50	united-states	>50k
25	private	200408	some-college	10	never-married	tech-support	not-in-family	white	male	2174	0	40	united-states	<=50k
49	private	136455	bachelors	13	never-married	prof-specialty	not-in-family	white	female	0	0	45	united-states	<=50k
32	private	239824	bachelors	13	never-married	tech-support	not-in-family	white	male	0	0	40	united-states	<=50k
19	private	217039	some-college	10	never-married	adm-clerical	own-child	white	male	0	0	28	united-states	<=50k
60	private	51290	7th-8th	4	divorced	other-service	not-in-family	white	female	0	0	40	united-states	<=50k
42	local-gov	175674	9th	5	married-civ-spouse	other-service	husband	white	male	0	0	40	united-states	<=50k
35	self-emp-not-inc	194404	assoc-acdm	12	never-married	farming-fishing	not-in-family	white	male	0	0	40	united-states	<=50k
48	private	45612	hs-grad	9	never-married	adm-clerical	unmarried	black	female	0	0	37	united-states	<=50k
51	private	410114	masters	14	married-civ-spouse	craft-repair	husband	white	male	0	0	40	united-states	>50k
29	private	182521	hs-grad	9	never-married	craft-repair	not-in-family	amer-indian-eskimo	male	0	0	40	united-states	<=50k
36	local-gov	339772	hs-grad	9	separated	exec-managerial	not-in-family	black	male	0	0	40	united-states	<=50k
17	private	169658	10th	6	never-married	other-service	own-child	white	female	0	0	21	united-states	<=50k
52	private	200853	masters	14	divorced	prof-specialty	not-in-family	white	female	6849	0	60	united-states	<=50k
24	private	247564	hs-grad	9	never-married	craft-repair	not-in-family	white	male	0	0	40	united-states	<=50k
24	private	249909	hs-grad	9	married-civ-spouse	handlers-cleaners	husband	white	male	0	0	50	united-states	<=50k
26	local-gov	208122	bachelors	13	never-married	prof-specialty	own-child	white	male	1055	0	40	united-states	<=50k
27	private	109881	bachelors	13	never-married	other-service	own-child	white	female	0	0	20	united-states	<=50k
39	private	207824	hs-grad	9	never-married	handlers-cleaners	own-child	white	male	0	0	60	united-states	<=50k
30	private	369027	hs-grad	9	married-civ-spouse	transport-moving	husband	black	male	0	0	45	united-states	<=50k
50	self-emp-not-inc	114117	hs-grad	9	married-civ-spouse	exec-managerial	husband	white	male	0	0	32	united-states	<=50k
52	self-emp-inc	51048	bachelors	13	married-civ-spouse	sales	husband	white	male	0	0	55	united-states	<=50k
46	private	102388	prof-school	15	married-civ-spouse	prof-specialty	husband	white	male	15024	0	45	united-states	>50k
23	private	190483	bachelors	13	never-married	sales	own-child	white	female	0	0	20	united-states	<=50k
45	private	462440	11th	7	widowed	other-service	not-in-family	black	female	0	0	20	united-states	<=50k
65	private	109351	9th	5	widowed	priv-house-serv	unmarried	black	female	0	0	24	united-states	<=50k
29	private	34383	assoc-voc	11	married-civ-spouse	transport-moving	husband	white	male	0	0	55	united-states	<=50k
47	private	241832	9th	5	married-spouse-absent	handlers-cleaners	unmarried	white	male	0	0	40	el-salvador	<=50k
30	private	124187	hs-grad	9	never-married	farming-fishing	own-child	black	male	0	0	60	united-states	<=50k
34	private	153614	hs-grad	9	married-civ-spouse	sales	husband	white	male	0	0	45	united-states	>50k
38	self-emp-not-inc	267556	hs-grad	9	married-civ-spouse	sales	husband	white	male	0	0	64	united-states	<=50k
33	private	205469	some-college	10	married-civ-spouse	exec-managerial	husband	white	male	0	0	40	united-states	>50k
49	private	268090	bachelors	13	married-civ-spouse	sales	husband	white	male	0	0	26	united-states	>50k
47	self-emp-not-inc	165039	some-college	10	never-married	other-service	unmarried	black	female	0	0	40	united-states	<=50k
49	local-gov	120451	10th	6	separated	other-service	unmarried	black	female	0	0	40	united-states	<=50k
43	private	154374	some-college	10	married-civ-spouse	craft-repair	husband	white	male	15024	0	60	united-states	>50k
30	private	103649	bachelors	13	married-civ-spouse	adm-clerical	wife	black	female	0	0	40	united-states	>50k
58	self-emp-not-inc	35723	hs-grad	9	married-civ-spouse	craft-repair	husband	white	male	0	0	60	united-states	<=50k
19	private	262601	hs-grad	9	never-married	other-service	own-child	white	female	0	0	14	united-states	<=50k
21	private	226181	bachelors	13	never-married	handlers-cleaners	not-in-family	white	male	0	0	40	united-states	<=50k
33	private	175697	bachelors	13	married-civ-spouse	exec-managerial	husband	white	male	15024	0	60	united-states	>50k
47	self-emp-inc	248145	5th-6th	3	married-civ-spouse	transport-moving	husband	white	male	0	0	50	cuba	<=50k
52	self-emp-not-inc	289436	doctorate	16	married-civ-spouse	prof-specialty	husband	white	male	0	0	60	united-states	>50k
26	private	75654	hs-grad	9	divorced	craft-repair	not-in-family	white	male	0	0	55	united-states	<=50k
60	private	199378	hs-grad	9	married-civ-spouse	craft-repair	husband	white	male	0	0	40	united-states	<=50k
21	private	160968	some-college	10	never-married	handlers-cleaners	own-child	white	male	0	0	40	united-states	<=50k
36	private	188563	some-college	10	married-civ-spouse	sales	husband	white	male	5178	0	50	united-states	>50k
31	private	55849	some-college	10	married-civ-spouse	craft-repair	husband	white	male	0	0	45	united-states	<=50k
50	self-emp-inc	195322	doctorate	16	separated	prof-specialty	not-in-family	white	male	0	0	40	united-states	>50k
31	local-gov	402089	hs-grad	9	divorced	adm-clerical	unmarried	white	female	0	0	40	united-states	<=50k
71	private	78277	hs-grad	9	married-civ-spouse	craft-repair	husband	white	male	0	0	15	united-states	<=50k
58		158611	hs-grad	9	married-civ-spouse		husband	white	male	0	0	50	united-states	<=50k
30	state-gov	169496	bachelors	13	married-civ-spouse	tech-support	husband	white	male	0	0	40	united-states	>50k
20	private	130959	some-college	10	never-married	other-service	own-child	white	male	0	0	20	united-states	<=50k
24	private	556660	hs-grad	9	never-married	exec-managerial	other-relative	white	male	4101	0	50	united-states	<=50k
35	private	292472	doctorate	16	married-civ-spouse	prof-specialty	husband	asian-pac-islander	male	0	0	40	taiwan	>50k
38	state-gov	143774	some-college	10	separated	exec-managerial	not-in-family	white	female	0	0	45	united-states	<=50k
27	private	288341	hs-grad	9	never-married	machine-op-inspct	own-child	white	female	0	0	32	united-states	<=50k
29	state-gov	71592	some-college	10	never-married	adm-clerical	unmarried	asian-pac-islander	female	0	0	40	philippines	<=50k
70		167358	9th	5	widowed		unmarried	white	female	1111	0	15	united-states	<=50k
34	private	106742	hs-grad	9	married-civ-spouse	craft-repair	husband	white	male	0	0	45	united-states	<=50k
44	private	219288	7th-8th	4	married-civ-spouse	craft-repair	husband	white	male	0	0	35	united-states	<=50k
43	private	174524	hs-grad	9	married-civ-spouse	machine-op-inspct	husband	white	male	0	0	40	united-states	>50k
44	self-emp-not-inc	335183	12th	8	married-civ-spouse	handlers-cleaners	husband	black	male	0	0	40	united-states	>50k
35	private	261293	masters	14	never-married	sales	not-in-family	white	male	0	0	60	united-states	<=50k
27	private	111900	some-college	10	never-married	prof-specialty	not-in-family	white	male	0	0	40	united-states	<=50k
43	local-gov	194360	masters	14	never-married	prof-specialty	not-in-family	white	male	0	0	38	united-states	<=50k
20	private	81145	some-college	10	never-married	sales	not-in-family	white	female	0	0	25	united-states	<=50k
42	private	341204	assoc-acdm	12	divorced	prof-specialty	unmarried	white	female	8614	0	40	united-states	>50k
27	state-gov	249362	some-college	10	married-civ-spouse	transport-moving	husband	white	male	3411	0	40	united-states	<=50k
42	private	247019	hs-grad	9	married-civ-spouse	craft-repair	husband	black	male	0	0	40	united-states	>50k
20		114746	11th	7	married-spouse-absent		own-child	asian-pac-islander	female	0	1762	40	south	<=50k
24	private	172146	9th	5	never-married	machine-op-inspct	not-in-family	white	male	0	1721	40	united-states	<=50k
48	federal-gov	110457	some-college	10	divorced	exec-managerial	not-in-family	white	male	0	0	40	united-states	<=50k
17		80077	11th	7	never-married		own-child	white	female	0	0	20	united-states	<=50k
17	self-emp-not-inc	368700	11th	7	never-married	farming-fishing	own-child	white	male	0	0	10	united-states	<=50k
33	private	182556	bachelors	13	married-civ-spouse	exec-managerial	husband	white	male	0	0	40	united-states	>50k
50	self-emp-inc	219420	hs-grad	9	married-civ-spouse	sales	husband	white	male	0	0	50	united-states	>50k
22	private	240817	hs-grad	9	never-married	sales	own-child	white	female	2597	0	40	united-states	<=50k
17	private	102726	12th	8	never-married	other-service	own-child	white	male	0	0	16	united-states	<=50k
32	private	226267	some-college	10	married-civ-spouse	adm-clerical	husband	white	male	0	0	40	mexico	<=50k
31	private	125457	hs-grad	9	never-married	craft-repair	not-in-family	white	male	0	0	45	united-states	<=50k
58	self-emp-not-inc	204021	hs-grad	9	widowed	exec-managerial	not-in-family	white	male	0	0	50	united-states	<=50k
29	local-gov	92262	hs-grad	9	never-married	protective-serv	own-child	white	male	0	0	48	united-states	<=50k
37	private	161141	assoc-voc	11	married-civ-spouse	craft-repair	husband	white	male	0	0	40	portugal	>50k
34	self-emp-not-inc	190290	hs-grad	9	married-civ-spouse	craft-repair	husband	white	male	0	0	40	united-states	>50k
23	local-gov	430828	some-college	10	separated	exec-managerial	unmarried	black	male	0	0	40	united-states	<=50k
18	state-gov	59342	11th	7	never-married	adm-clerical	own-child	white	female	0	0	5	united-states	<=50k
34	private	136721	hs-grad	9	divorced	exec-managerial	not-in-family	white	female	0	0	40	united-states	<=50k
66		149422	7th-8th	4	never-married		not-in-family	white	male	0	0	4	united-states	<=50k
45	local-gov	86644	bachelors	13	married-civ-spouse	prof-specialty	wife	white	female	0	0	55	united-states	<=50k
41	private	195124	masters	14	never-married	exec-managerial	not-in-family	white	male	0	0	35	dominican-republic	<=50k
26	private	167350	hs-grad	9	never-married	other-service	other-relative	white	male	0	0	30	united-states	<=50k
54	local-gov	113000	some-college	10	married-civ-spouse	farming-fishing	husband	white	male	0	0	40	united-states	<=50k
24	private	140027	some-college	10	never-married	machine-op-inspct	own-child	black	female	0	0	45	united-states	<=50k
42	private	262425	some-college	10	married-civ-spouse	prof-specialty	husband	white	male	0	0	50	united-states	<=50k
20	private	316702	some-college	10	never-married	prof-specialty	own-child	white	male	0	0	20	united-states	<=50k
23	state-gov	335453	bachelors	13	never-married	tech-support	not-in-family	white	female	0	0	20	united-states	<=50k
25		202480	assoc-acdm	12	never-married		other-relative	white	male	0	0	45	united-states	<=50k
35	private	203628	masters	14	never-married	prof-specialty	not-in-family	white	male	0	0	60	united-states	>50k
31	private	118710	masters	14	married-civ-spouse	tech-support	husband	white	male	0	1902	40	united-states	>50k
30	private	189620	bachelors	13	never-married	prof-specialty	own-child	white	female	0	0	40	poland	<=50k
19	private	475028	hs-grad	9	never-married	sales	own-child	white	female	0	0	20	united-states	<=50k
36	local-gov	110866	bachelors	13	never-married	prof-specialty	not-in-family	white	male	0	0	50	united-states	<=50k
31	private	243605	bachelors	13	widowed	sales	unmarried	white	female	0	1380	40	cuba	<=50k
21	private	163870	some-college	10	never-married	handlers-cleaners	own-child	white	male	0	0	30	united-states	<=50k
31	self-emp-not-inc	80145	some-college	10	married-civ-spouse	craft-repair	husband	white	male	0	0	40	united-states	<=50k
46	private	295566	doctorate	16	divorced	prof-specialty	unmarried	white	female	25236	0	65	united-states	>50k
44	private	63042	bachelors	13	divorced	exec-managerial	own-child	white	female	0	0	50	united-states	>50k
40	private	229148	12th	8	married-civ-spouse	other-service	husband	black	male	0	0	40	jamaica	<=50k
45	private	242552	some-college	10	never-married	sales	not-in-family	black	male	0	0	40	united-states	<=50k
60	private	177665	hs-grad	9	married-civ-spouse	craft-repair	husband	white	male	0	0	35	united-states	<=50k
18	private	208103	11th	7	never-married	other-service	other-relative	white	male	0	0	25	united-states	<=50k
28	private	296450	bachelors	13	married-civ-spouse	prof-specialty	husband	white	male	0	0	40	united-states	<=50k
36	private	70282	some-college	10	divorced	adm-clerical	unmarried	black	female	0	0	40	united-states	<=50k
36	private	271767	bachelors	13	separated	prof-specialty	not-in-family	white	male	0	0	40		<=50k
40	private	144995	assoc-voc	11	married-civ-spouse	tech-support	husband	white	male	4386	0	40	united-states	<=50k
36	local-gov	382635	bachelors	13	divorced	adm-clerical	unmarried	white	female	0	0	35	honduras	<=50k
31	private	295697	hs-grad	9	separated	other-service	unmarried	black	female	0	0	40	united-states	<=50k
33	private	194141	hs-grad	9	married-civ-spouse	machine-op-inspct	husband	white	male	0	0	40	united-states	<=50k
19	state-gov	378418	hs-grad	9	never-married	tech-support	own-child	white	female	0	0	40	united-states	<=50k
22	private	214399	some-college	10	never-married	sales	own-child	white	female	0	0	15	united-states	<=50k
34	private	217460	bachelors	13	married-civ-spouse	exec-managerial	husband	white	male	0	0	45	united-states	>50k
33	private	182556	hs-grad	9	never-married	other-service	not-in-family	white	male	0	0	40	united-states	<=50k
41	private	125831	hs-grad	9	married-civ-spouse	craft-repair	husband	white	male	0	2051	60	united-states	<=50k
29	private	271328	bachelors	13	never-married	prof-specialty	not-in-family	white	male	4650	0	40	united-states	<=50k
50	local-gov	50459	hs-grad	9	married-civ-spouse	exec-managerial	husband	white	male	0	0	42	united-states	>50k
42	private	162140	bachelors	13	married-civ-spouse	exec-managerial	husband	white	male	7298	0	45	united-states	>50k
43	private	177937	bachelors	13	never-married	prof-specialty	not-in-family	white	male	0	0	40		>50k
44	private	111502	hs-grad	9	married-civ-spouse	sales	wife	white	female	0	0	40	united-states	<=50k
20	private	299047	some-college	10	never-married	other-service	not-in-family	white	female	0	0	20	united-states	<=50k
31	private	223212	hs-grad	9	married-civ-spouse	other-service	husband	white	male	0	0	40	mexico	<=50k
65	self-emp-not-inc	118474	11th	7	married-civ-spouse	exec-managerial	husband	white	male	9386	0	59		>50k
23	private	352139	some-college	10	never-married	other-service	not-in-family	white	female	0	0	24	united-states	<=50k
55	private	173093	some-college	10	divorced	adm-clerical	not-in-family	asian-pac-islander	female	0	0	40	united-states	<=50k
26	private	181655	assoc-voc	11	married-civ-spouse	adm-clerical	husband	white	male	0	2377	45	united-states	<=50k
25	private	332702	assoc-voc	11	never-married	other-service	own-child	white	female	0	0	15	united-states	<=50k
45		51164	some-college	10	married-civ-spouse		wife	black	female	0	0	40	united-states	<=50k
35	private	234901	some-college	10	married-civ-spouse	craft-repair	husband	white	male	2407	0	40	united-states	<=50k
36	private	131414	some-college	10	never-married	sales	not-in-family	black	female	0	0	36	united-states	<=50k
43	state-gov	260960	bachelors	13	married-civ-spouse	prof-specialty	husband	white	male	0	0	50	united-states	<=50k
56	private	156052	hs-grad	9	widowed	other-service	unmarried	black	female	594	0	20	united-states	<=50k
42	private	279914	bachelors	13	married-civ-spouse	tech-support	husband	white	male	0	0	40	united-states	>50k
19	private	192453	some-college	10	never-married	other-service	other-relative	white	female	0	0	25	united-states	<=50k
55	self-emp-not-inc	200939	hs-grad	9	married-civ-spouse	transport-moving	husband	white	male	0	0	72	united-states	<=50k
42	private	151408	masters	14	never-married	exec-managerial	not-in-family	white	female	14084	0	50	united-states	>50k
26	private	112847	assoc-voc	11	never-married	tech-support	own-child	white	male	0	0	40	united-states	<=50k
17	private	316929	12th	8	never-married	handlers-cleaners	own-child	white	male	0	0	20	united-states	<=50k
42	local-gov	126319	bachelors	13	married-civ-spouse	prof-specialty	wife	white	female	0	0	40	united-states	>50k
55	private	197422	hs-grad	9	married-civ-spouse	transport-moving	husband	white	male	7688	0	40	united-states	>50k
32	private	267736	some-college	10	never-married	adm-clerical	own-child	black	female	0	0	40	united-states	<=50k
29	private	267034	11th	7	never-married	craft-repair	own-child	black	male	0	0	40	haiti	<=50k
46	state-gov	193047	bachelors	13	married-civ-spouse	prof-specialty	husband	white	male	0	0	37	united-states	<=50k
29	state-gov	356089	bachelors	13	married-civ-spouse	exec-managerial	husband	white	male	7688	0	40	united-states	>50k
22	private	223515	bachelors	13	never-married	prof-specialty	unmarried	white	male	0	0	20	united-states	<=50k
58	self-emp-not-inc	87510	10th	6	married-civ-spouse	craft-repair	husband	white	male	0	0	40	united-states	<=50k
23	private	145111	hs-grad	9	never-married	transport-moving	unmarried	white	male	0	0	50	united-states	<=50k
39	private	48093	hs-grad	9	never-married	handlers-cleaners	not-in-family	white	male	0	0	40	united-states	<=50k
27	private	31757	assoc-voc	11	never-married	craft-repair	own-child	white	male	0	0	38	united-states	<=50k
54	private	285854	hs-grad	9	married-civ-spouse	transport-moving	husband	white	male	0	0	40	united-states	>50k
33	local-gov	120064	bachelors	13	never-married	prof-specialty	not-in-family	white	female	0	0	45	united-states	<=50k
46	federal-gov	167381	hs-grad	9	married-civ-spouse	adm-clerical	wife	white	female	0	0	40	united-states	>50k
37	private	103408	hs-grad	9	never-married	farming-fishing	not-in-family	black	male	0	0	40	united-states	<=50k
36	private	101460	hs-grad	9	never-married	other-service	not-in-family	white	female	0	0	18	united-states	<=50k
59	local-gov	420537	hs-grad	9	married-civ-spouse	adm-clerical	wife	white	female	0	0	38	united-states	>50k
34	local-gov	119411	hs-grad	9	divorced	protective-serv	unmarried	white	male	0	0	40	portugal	<=50k
53	self-emp-inc	128272	doctorate	16	married-civ-spouse	exec-managerial	husband	white	male	0	0	70	united-states	>50k
51	private	386773	bachelors	13	never-married	sales	not-in-family	white	male	0	0	55	united-states	>50k
32	private	283268	10th	6	separated	other-service	unmarried	white	female	0	0	42	united-states	<=50k
31	state-gov	301526	some-college	10	married-spouse-absent	other-service	other-relative	white	male	0	0	40	united-states	<=50k
22	private	151790	some-college	10	married-civ-spouse	sales	wife	white	female	0	0	30	germany	<=50k
47	self-emp-not-inc	106252	bachelors	13	divorced	sales	not-in-family	white	female	0	0	50	united-states	<=50k
32	private	188557	hs-grad	9	never-married	machine-op-inspct	not-in-family	white	male	0	0	40	united-states	<=50k
26	private	171114	some-college	10	never-married	farming-fishing	not-in-family	white	female	0	0	38	united-states	<=50k
37	private	327323	5th-6th	3	separated	farming-fishing	not-in-family	white	male	0	0	32	guatemala	<=50k
31	private	244147	hs-grad	9	divorced	craft-repair	unmarried	white	male	0	0	55	united-states	<=50k
37	private	280282	assoc-voc	11	married-civ-spouse	tech-support	wife	white	female	0	0	24	united-states	>50k
55	private	116442	hs-grad	9	never-married	sales	not-in-family	white	male	0	0	38	united-states	<=50k
23	local-gov	282579	assoc-voc	11	divorced	tech-support	not-in-family	white	male	0	0	56	united-states	<=50k
36	private	51838	some-college	10	divorced	adm-clerical	unmarried	white	female	0	0	40	united-states	<=50k
34	private	73585	masters	14	married-civ-spouse	prof-specialty	husband	white	male	0	0	40		<=50k
43	private	226902	bachelors	13	married-civ-spouse	sales	husband	white	male	0	0	50	united-states	>50k
54	private	279129	some-college	10	never-married	tech-support	not-in-family	white	male	0	0	40	united-states	<=50k
43	state-gov	146908	some-college	10	married-civ-spouse	craft-repair	husband	white	male	0	0	40		<=50k
28	private	196690	assoc-voc	11	never-married	machine-op-inspct	not-in-family	white	female	0	1669	42	united-states	<=50k
40	private	130760	assoc-voc	11	married-civ-spouse	exec-managerial	husband	white	male	0	0	50	united-states	>50k
41	self-emp-not-inc	49572	some-college	10	married-civ-spouse	exec-managerial	husband	white	male	0	0	60	united-states	<=50k
40	private	237601	bachelors	13	never-married	sales	not-in-family	other	female	0	0	55	united-states	>50k
42	private	169628	some-college	10	divorced	adm-clerical	not-in-family	black	female	0	0	38	united-states	<=50k
61	self-emp-not-inc	36671	hs-grad	9	married-civ-spouse	farming-fishing	husband	white	male	0	2352	50	united-states	<=50k
18	private	231193	12th	8	never-married	machine-op-inspct	own-child	white	male	0	0	30	united-states	<=50k
59		192130	hs-grad	9	married-civ-spouse		husband	white	male	0	0	16	united-states	<=50k
21		149704	hs-grad	9	never-married		not-in-family	white	female	1055	0	40	united-states	<=50k
48	private	102102	assoc-voc	11	married-civ-spouse	tech-support	husband	white	male	0	0	50	united-states	>50k
41	self-emp-inc	32185	bachelors	13	married-civ-spouse	tech-support	husband	white	male	0	0	40	united-states	<=50k
18		196061	some-college	10	never-married		own-child	white	male	0	0	33	united-states	<=50k
23	private	211046	hs-grad	9	never-married	sales	not-in-family	white	female	2463	0	40	united-states	<=50k
60	private	31577	hs-grad	9	married-civ-spouse	transport-moving	husband	white	male	0	0	60	united-states	>50k
22	private	162343	some-college	10	never-married	other-service	other-relative	black	male	0	0	20	united-states	<=50k
61	private	128831	hs-grad	9	married-civ-spouse	machine-op-inspct	husband	white	male	0	0	40	united-states	<=50k
25	private	316688	hs-grad	9	never-married	machine-op-inspct	not-in-family	black	male	0	0	40	united-states	<=50k
46	private	90758	masters	14	never-married	tech-support	not-in-family	white	male	0	0	35	united-states	>50k
43	private	274363	bachelors	13	married-civ-spouse	exec-managerial	husband	white	male	0	1902	40	england	>50k
43	private	154538	assoc-acdm	12	divorced	craft-repair	not-in-family	white	male	0	0	40	united-states	<=50k
24	private	106085	hs-grad	9	never-married	other-service	own-child	black	male	0	1721	30	united-states	<=50k
68	self-emp-not-inc	315859	11th	7	never-married	farming-fishing	unmarried	white	male	0	0	20	united-states	<=50k
31	private	51471	hs-grad	9	divorced	adm-clerical	unmarried	white	female	0	0	38	united-states	<=50k
17	private	193830	11th	7	never-married	sales	own-child	white	female	0	0	20	united-states	<=50k
32	private	231043	hs-grad	9	married-civ-spouse	craft-repair	husband	white	male	5178	0	48	united-states	>50k
50		23780	masters	14	married-spouse-absent		other-relative	white	male	0	0	40	united-states	<=50k
33	private	169879	bachelors	13	married-civ-spouse	prof-specialty	husband	white	male	3103	0	47	united-states	>50k
64	private	270333	bachelors	13	married-civ-spouse	prof-specialty	husband	white	male	0	0	40	united-states	>50k
20	private	138768	hs-grad	9	never-married	transport-moving	own-child	white	male	0	0	30	united-states	<=50k
30	private	191571	hs-grad	9	separated	other-service	own-child	white	female	0	0	36	united-states	<=50k
22		219941	some-college	10	never-married		own-child	black	male	0	0	40	united-states	<=50k
43	private	94113	some-college	10	divorced	exec-managerial	not-in-family	white	male	0	0	45	united-states	<=50k
22	private	137510	some-college	10	never-married	adm-clerical	own-child	white	male	0	0	40	united-states	<=50k
17	private	32607	10th	6	never-married	farming-fishing	own-child	white	male	0	0	20	united-states	<=50k
47	self-emp-not-inc	93208	hs-grad	9	married-civ-spouse	other-service	wife	white	female	0	0	75	italy	<=50k
41	private	254440	assoc-voc	11	never-married	prof-specialty	not-in-family	white	female	0	0	60	united-states	<=50k
56	private	186556	some-college	10	married-civ-spouse	craft-repair	husband	white	male	0	0	50	united-states	>50k
64	private	169871	hs-grad	9	married-civ-spouse	transport-moving	husband	white	male	0	0	45	united-states	<=50k
47	private	191277	hs-grad	9	married-civ-spouse	transport-moving	husband	white	male	0	0	50	united-states	>50k
48	private	167159	assoc-voc	11	never-married	adm-clerical	unmarried	white	male	0	0	40	united-states	<=50k
31	private	171871	masters	14	never-married	prof-specialty	not-in-family	white	female	0	0	46	united-states	<=50k
29	private	154411	assoc-voc	11	never-married	tech-support	own-child	white	male	0	0	40	united-states	<=50k
30	private	129227	hs-grad	9	widowed	adm-clerical	not-in-family	white	female	0	0	40	united-states	<=50k
32	private	110331	hs-grad	9	married-civ-spouse	exec-managerial	husband	white	male	0	1672	60	united-states	<=50k
57	private	34269	hs-grad	9	widowed	transport-moving	unmarried	white	male	0	653	42	united-states	>50k
62	private	174355	hs-grad	9	widowed	other-service	not-in-family	white	female	0	0	40	united-states	<=50k
39	private	680390	hs-grad	9	separated	machine-op-inspct	unmarried	white	female	0	0	24	united-states	<=50k
43	private	233130	some-college	10	never-married	adm-clerical	not-in-family	white	male	0	0	25	united-states	<=50k
24	self-emp-inc	165474	bachelors	13	never-married	sales	own-child	white	male	0	0	40	united-states	<=50k
42		257780	11th	7	married-civ-spouse		husband	white	male	0	0	15	united-states	<=50k
53	private	194259	some-college	10	married-civ-spouse	adm-clerical	wife	white	female	4386	0	40	united-states	>50k
26	private	280093	some-college	10	never-married	handlers-cleaners	own-child	white	male	0	0	40	united-states	<=50k
73	self-emp-not-inc	177387	hs-grad	9	married-civ-spouse	exec-managerial	husband	white	male	0	0	40	united-states	<=50k
72		28929	11th	7	widowed		not-in-family	white	female	0	0	24	united-states	<=50k
55	private	105304	hs-grad	9	married-civ-spouse	machine-op-inspct	husband	white	male	0	0	40	united-states	<=50k
25	private	499233	hs-grad	9	divorced	adm-clerical	not-in-family	white	male	0	0	40	united-states	<=50k
41	private	180572	bachelors	13	divorced	prof-specialty	not-in-family	white	female	0	0	50	united-states	>50k
24	private	321435	bachelors	13	never-married	exec-managerial	not-in-family	white	male	0	0	50	united-states	<=50k
63	private	86108	hs-grad	9	widowed	farming-fishing	not-in-family	white	male	0	0	6	united-states	<=50k
17	private	198124	11th	7	never-married	sales	own-child	white	male	0	0	20	united-states	<=50k
35	private	135162	some-college	10	married-civ-spouse	craft-repair	husband	white	male	0	0	50	united-states	<=50k
51	private	146813	some-college	10	married-civ-spouse	prof-specialty	husband	white	male	0	0	40	united-states	>50k
62	local-gov	291175	bachelors	13	widowed	prof-specialty	not-in-family	white	female	0	0	48	united-states	<=50k
55	private	387569	hs-grad	9	married-civ-spouse	craft-repair	husband	white	male	4386	0	40	united-states	>50k
43	private	102895	some-college	10	divorced	prof-specialty	not-in-family	white	male	0	0	40	united-states	<=50k
40	local-gov	33274	hs-grad	9	divorced	other-service	not-in-family	white	female	0	0	50	united-states	<=50k
37	private	86551	bachelors	13	married-civ-spouse	exec-managerial	husband	white	male	0	0	45	united-states	>50k
39	private	138192	bachelors	13	married-civ-spouse	craft-repair	husband	white	male	0	0	40	united-states	<=50k
31	private	118966	hs-grad	9	never-married	craft-repair	own-child	white	male	0	0	18	united-states	<=50k
61	private	99784	masters	14	widowed	prof-specialty	not-in-family	white	female	0	0	40	united-states	>50k
26	private	90980	assoc-voc	11	divorced	adm-clerical	not-in-family	white	female	0	0	55	united-states	<=50k
46	self-emp-not-inc	177407	hs-grad	9	married-civ-spouse	sales	husband	white	male	0	0	50	united-states	<=50k
26	private	96467	bachelors	13	never-married	prof-specialty	not-in-family	white	female	0	0	40	united-states	<=50k
48	state-gov	327886	doctorate	16	divorced	prof-specialty	own-child	white	male	0	0	50	united-states	>50k
34	private	111567	hs-grad	9	never-married	transport-moving	own-child	white	male	0	0	40	united-states	<=50k
34	local-gov	166545	hs-grad	9	never-married	adm-clerical	own-child	white	female	0	0	40	united-states	<=50k
59	private	142182	hs-grad	9	married-civ-spouse	other-service	husband	white	male	0	0	40	united-states	>50k
34	private	188798	bachelors	13	never-married	prof-specialty	own-child	white	female	0	0	40	united-states	<=50k
49	private	38563	bachelors	13	never-married	exec-managerial	not-in-family	white	female	0	0	56	united-states	>50k
18	private	216284	11th	7	never-married	adm-clerical	own-child	white	female	0	0	20	united-states	<=50k
43	private	191547	hs-grad	9	married-civ-spouse	farming-fishing	husband	white	male	0	0	40	mexico	<=50k
48	private	285335	11th	7	married-civ-spouse	exec-managerial	husband	white	male	0	0	50	united-states	<=50k
28	self-emp-inc	142712	some-college	10	married-civ-spouse	exec-managerial	husband	white	male	0	0	70	united-states	<=50k
33	private	80945	hs-grad	9	married-civ-spouse	machine-op-inspct	husband	white	male	0	0	40	united-states	<=50k
24	private	309055	some-college	10	never-married	sales	not-in-family	white	female	0	0	15	united-states	<=50k
21	private	62339	10th	6	never-married	handlers-cleaners	not-in-family	white	male	0	0	40	united-states	<=50k
17	private	368700	11th	7	never-married	sales	own-child	white	male	0	0	28	united-states	<=50k
39	private	176186	some-college	10	married-civ-spouse	farming-fishing	husband	white	male	0	0	50	united-states	>50k
29	self-emp-not-inc	266855	bachelors	13	separated	prof-specialty	own-child	white	male	0	0	40	united-states	<=50k
44	private	48087	bachelors	13	married-civ-spouse	exec-managerial	husband	white	male	0	0	40	united-states	>50k
24	private	121313	some-college	10	never-married	transport-moving	own-child	white	male	0	0	50	united-states	<=50k
71	self-emp-not-inc	143437	masters	14	married-civ-spouse	sales	husband	white	male	10605	0	40	united-states	>50k
51	self-emp-not-inc	160724	bachelors	13	married-civ-spouse	sales	husband	asian-pac-islander	male	0	2415	40	china	>50k
55	private	282753	5th-6th	3	divorced	other-service	unmarried	black	male	0	0	25	united-states	<=50k
41	private	194636	bachelors	13	married-civ-spouse	exec-managerial	husband	white	male	0	0	60	united-states	>50k
23	private	153044	hs-grad	9	never-married	handlers-cleaners	unmarried	black	female	0	0	7	united-states	<=50k
38	private	411797	assoc-voc	11	divorced	adm-clerical	unmarried	white	female	0	0	40	united-states	<=50k
39	private	117683	hs-grad	9	married-civ-spouse	transport-moving	husband	white	male	0	0	40	united-states	>50k
19	private	376540	hs-grad	9	never-married	adm-clerical	not-in-family	white	female	0	0	30	united-states	<=50k
49	private	72393	9th	5	divorced	machine-op-inspct	not-in-family	white	female	0	0	40	united-states	<=50k
32	private	270335	bachelors	13	married-civ-spouse	adm-clerical	other-relative	white	male	0	0	40	philippines	>50k
27	private	96226	hs-grad	9	married-civ-spouse	craft-repair	husband	white	male	0	0	70	united-states	<=50k
38	private	95336	bachelors	13	married-civ-spouse	sales	husband	white	male	0	0	50	united-states	>50k
33	private	258498	some-college	10	married-civ-spouse	craft-repair	wife	white	female	0	0	60	united-states	<=50k
63		149698	some-college	10	married-civ-spouse		husband	white	male	0	0	15	united-states	<=50k
23	private	205865	bachelors	13	never-married	exec-managerial	own-child	white	male	0	0	28	united-states	<=50k
33	self-emp-inc	155781	some-college	10	married-civ-spouse	craft-repair	husband	white	male	0	0	60		<=50k
54	self-emp-not-inc	406468	hs-grad	9	married-civ-spouse	sales	husband	black	male	0	0	40	united-states	<=50k
29	private	177119	assoc-voc	11	divorced	tech-support	not-in-family	white	female	2174	0	45	united-states	<=50k
48		144397	some-college	10	divorced		unmarried	black	female	0	0	30	united-states	<=50k
35	self-emp-not-inc	372525	bachelors	13	never-married	exec-managerial	not-in-family	white	male	0	0	40	united-states	<=50k
28	private	164170	assoc-voc	11	married-civ-spouse	adm-clerical	wife	asian-pac-islander	female	0	0	40	india	<=50k
37	private	183800	bachelors	13	married-civ-spouse	prof-specialty	husband	white	male	7688	0	50	united-states	>50k
42	self-emp-not-inc	177307	prof-school	15	married-civ-spouse	farming-fishing	husband	white	male	0	0	65	united-states	>50k
40	private	170108	masters	14	married-civ-spouse	prof-specialty	husband	white	male	0	0	40	united-states	<=50k
47	private	341995	some-college	10	divorced	sales	own-child	white	male	0	0	55	united-states	<=50k
22	private	226508	bachelors	13	never-married	exec-managerial	own-child	white	female	0	0	50	united-states	<=50k
30	private	87418	bachelors	13	married-civ-spouse	exec-managerial	husband	white	male	0	0	45	united-states	>50k
28	private	109165	hs-grad	9	married-civ-spouse	tech-support	husband	white	male	0	0	40	united-states	<=50k
63	local-gov	28856	7th-8th	4	married-civ-spouse	other-service	husband	white	male	0	0	55	united-states	<=50k
51	self-emp-not-inc	175897	9th	5	married-civ-spouse	craft-repair	husband	white	male	0	0	20	united-states	<=50k
22	private	99697	hs-grad	9	never-married	handlers-cleaners	own-child	white	female	0	0	40	united-states	<=50k
27		90270	assoc-acdm	12	married-civ-spouse		own-child	amer-indian-eskimo	male	0	0	40	united-states	<=50k
35	private	152375	hs-grad	9	never-married	sales	not-in-family	white	male	0	0	45	united-states	<=50k
46	private	171550	hs-grad	9	divorced	machine-op-inspct	not-in-family	white	female	0	0	38	united-states	<=50k
37	private	211154	some-college	10	divorced	machine-op-inspct	not-in-family	white	male	0	0	52	united-states	<=50k
24	private	202570	bachelors	13	never-married	prof-specialty	own-child	black	male	0	0	15	united-states	<=50k
37	self-emp-not-inc	168496	hs-grad	9	divorced	handlers-cleaners	own-child	white	male	0	0	10	united-states	<=50k
53	private	68898	some-college	10	married-civ-spouse	tech-support	husband	white	male	0	0	40	united-states	<=50k
27	private	93235	hs-grad	9	never-married	sales	not-in-family	white	male	0	0	30	united-states	<=50k
38	private	278924	some-college	10	divorced	craft-repair	not-in-family	white	male	0	0	44	united-states	<=50k
53	self-emp-not-inc	311020	10th	6	married-civ-spouse	farming-fishing	husband	white	male	0	0	60	united-states	<=50k
34	private	175878	some-college	10	never-married	craft-repair	not-in-family	white	male	0	0	40	united-states	<=50k
23	private	543028	hs-grad	9	never-married	sales	own-child	black	male	0	0	40	united-states	<=50k
39	private	202027	bachelors	13	married-civ-spouse	exec-managerial	husband	white	male	15024	0	45	united-states	>50k
43	private	158926	masters	14	married-civ-spouse	prof-specialty	wife	asian-pac-islander	female	0	0	50	south	<=50k
67	self-emp-inc	76860	hs-grad	9	married-civ-spouse	exec-managerial	husband	asian-pac-islander	male	0	0	40	united-states	>50k
81	self-emp-not-inc	136063	hs-grad	9	married-civ-spouse	exec-managerial	husband	white	male	0	0	30	united-states	<=50k
21	private	186648	some-college	10	never-married	other-service	own-child	white	male	0	0	20	united-states	<=50k
23	private	257509	some-college	10	never-married	sales	not-in-family	white	male	0	0	25	united-states	<=50k
25	private	98155	some-college	10	never-married	transport-moving	unmarried	white	male	0	0	40	united-states	<=50k
42	private	274198	5th-6th	3	married-civ-spouse	machine-op-inspct	wife	white	female	0	0	38	mexico	<=50k
38	private	97083	some-college	10	married-civ-spouse	adm-clerical	wife	black	female	0	0	40	united-states	<=50k
64		29825	hs-grad	9	married-civ-spouse		husband	white	male	0	0	5	united-states	<=50k
32	private	262153	hs-grad	9	married-civ-spouse	machine-op-inspct	husband	white	male	0	0	40	united-states	<=50k
37	private	214738	hs-grad	9	married-civ-spouse	machine-op-inspct	husband	white	male	0	0	40	united-states	<=50k
51	private	138022	masters	14	married-civ-spouse	exec-managerial	husband	white	male	0	0	60	united-states	>50k
22	private	91842	some-college	10	never-married	sales	not-in-family	white	female	0	0	42	united-states	<=50k
33	private	373662	1st-4th	2	married-spouse-absent	priv-house-serv	not-in-family	white	female	0	0	40	guatemala	<=50k
42	private	162003	hs-grad	9	divorced	machine-op-inspct	not-in-family	white	male	0	0	55	united-states	<=50k
19		52114	some-college	10	never-married		own-child	white	female	0	0	10	united-states	<=50k
51	local-gov	241843	preschool	1	married-civ-spouse	other-service	husband	white	male	0	0	40	united-states	<=50k
23	private	375871	hs-grad	9	married-civ-spouse	adm-clerical	wife	white	female	0	0	40	mexico	<=50k
37	private	186934	11th	7	married-civ-spouse	machine-op-inspct	husband	white	male	3103	0	44	united-states	>50k
37	private	176900	hs-grad	9	married-civ-spouse	craft-repair	husband	white	male	0	0	99	united-states	>50k
47	private	21906	masters	14	never-married	prof-specialty	not-in-family	white	female	0	0	25	united-states	<=50k
41	private	132222	prof-school	15	married-civ-spouse	prof-specialty	husband	white	male	0	2415	40	united-states	>50k
33	private	143653	hs-grad	9	married-civ-spouse	craft-repair	husband	white	male	0	0	30	united-states	<=50k
31	private	111567	bachelors	13	never-married	sales	not-in-family	white	male	0	0	40	united-states	>50k
31	private	78602	assoc-acdm	12	divorced	other-service	unmarried	amer-indian-eskimo	female	0	0	40	united-states	<=50k
35	private	465507	hs-grad	9	married-civ-spouse	machine-op-inspct	husband	black	male	0	0	40	united-states	<=50k
38	self-emp-inc	196373	hs-grad	9	married-civ-spouse	exec-managerial	husband	white	male	0	0	40	united-states	>50k
18	private	293227	hs-grad	9	never-married	other-service	not-in-family	white	female	0	0	45	united-states	<=50k
20	private	241752	hs-grad	9	married-civ-spouse	machine-op-inspct	husband	white	male	0	0	40	united-states	<=50k
54	local-gov	166398	some-college	10	divorced	exec-managerial	unmarried	black	female	0	0	35	united-states	<=50k
40	private	184682	some-college	10	divorced	adm-clerical	unmarried	white	female	0	0	40	united-states	<=50k
36	self-emp-inc	108293	bachelors	13	married-civ-spouse	exec-managerial	wife	white	female	0	1977	45	united-states	>50k
43	private	250802	some-college	10	divorced	craft-repair	unmarried	white	male	0	0	35	united-states	<=50k
44	self-emp-not-inc	325159	some-college	10	divorced	farming-fishing	unmarried	white	male	0	0	40	united-states	<=50k
44	state-gov	174675	hs-grad	9	married-civ-spouse	prof-specialty	wife	white	female	0	0	40	united-states	>50k
43	private	227065	masters	14	married-civ-spouse	exec-managerial	husband	white	male	0	0	43	united-states	>50k
51	private	269080	7th-8th	4	widowed	other-service	unmarried	black	female	0	0	40	united-states	<=50k
18	private	177722	hs-grad	9	never-married	other-service	own-child	white	female	0	0	20	united-states	<=50k
51	private	133461	some-college	10	married-civ-spouse	exec-managerial	husband	white	male	0	0	40	united-states	<=50k
41	private	239683	10th	6	married-civ-spouse	craft-repair	husband	white	male	0	0	30		<=50k
44	self-emp-inc	398473	some-college	10	married-civ-spouse	sales	husband	white	male	0	0	70	united-states	>50k
33	local-gov	298785	10th	6	divorced	transport-moving	not-in-family	white	male	0	0	40	united-states	<=50k
33	self-emp-not-inc	123424	bachelors	13	married-civ-spouse	exec-managerial	husband	white	male	0	0	40	united-states	>50k
42	private	176286	assoc-acdm	12	married-civ-spouse	exec-managerial	husband	white	male	0	0	40	united-states	>50k
25	private	150062	some-college	10	married-civ-spouse	prof-specialty	husband	white	male	0	0	45	united-states	<=50k
32	private	169240	hs-grad	9	divorced	machine-op-inspct	not-in-family	white	female	0	0	38	united-states	<=50k
32	private	288273	bachelors	13	married-civ-spouse	craft-repair	husband	white	male	0	0	70	mexico	<=50k
36	private	526968	10th	6	divorced	exec-managerial	unmarried	white	female	0	0	40	united-states	<=50k
28	private	57066	hs-grad	9	married-civ-spouse	transport-moving	husband	white	male	0	0	40	united-states	<=50k
20	private	323573	hs-grad	9	never-married	other-service	own-child	white	female	0	0	20	united-states	<=50k
35	self-emp-inc	368825	some-college	10	married-civ-spouse	sales	husband	white	male	0	0	60	united-states	>50k
55	self-emp-not-inc	189721	hs-grad	9	married-civ-spouse	craft-repair	husband	white	male	0	0	20	united-states	<=50k
48	private	164966	bachelors	13	married-civ-spouse	exec-managerial	husband	asian-pac-islander	male	0	0	40	india	>50k
36		94954	assoc-voc	11	widowed		not-in-family	white	female	0	0	20	united-states	<=50k
34	private	202046	hs-grad	9	married-civ-spouse	craft-repair	husband	white	male	0	0	35	united-states	>50k
28	private	161538	bachelors	13	never-married	tech-support	not-in-family	white	female	0	0	35	united-states	<=50k
67	private	105252	bachelors	13	widowed	exec-managerial	not-in-family	white	male	0	2392	40	united-states	>50k
37	private	200153	hs-grad	9	married-civ-spouse	craft-repair	husband	white	male	0	0	40	united-states	<=50k
44	private	32185	hs-grad	9	never-married	transport-moving	unmarried	white	male	0	0	70	united-states	<=50k
25	private	178326	some-college	10	never-married	sales	not-in-family	white	female	0	0	40	united-states	<=50k
21	private	255957	some-college	10	never-married	exec-managerial	not-in-family	white	female	4101	0	40	united-states	<=50k
40	state-gov	188693	masters	14	married-civ-spouse	prof-specialty	husband	white	male	0	0	35	united-states	>50k
78	private	182977	hs-grad	9	widowed	other-service	not-in-family	black	female	2964	0	40	united-states	<=50k
34	private	159929	hs-grad	9	divorced	handlers-cleaners	own-child	white	male	0	0	40	united-states	<=50k
49	private	123207	hs-grad	9	never-married	adm-clerical	not-in-family	white	female	0	0	44	united-states	<=50k
22	private	284317	assoc-acdm	12	never-married	adm-clerical	not-in-family	white	female	0	0	40	united-states	<=50k
23		184699	hs-grad	9	never-married		unmarried	black	female	0	0	40	united-states	<=50k
60	self-emp-not-inc	154474	hs-grad	9	never-married	farming-fishing	unmarried	white	male	0	0	42	united-states	<=50k
45	local-gov	318280	hs-grad	9	widowed	protective-serv	not-in-family	white	male	0	0	40	united-states	>50k
63	private	254907	assoc-voc	11	divorced	other-service	not-in-family	white	female	0	0	20	united-states	<=50k
41	private	349221	hs-grad	9	never-married	craft-repair	own-child	black	female	0	0	35	united-states	<=50k
47	private	335973	hs-grad	9	divorced	adm-clerical	unmarried	white	female	0	0	40	united-states	<=50k
44	private	126701	hs-grad	9	divorced	craft-repair	unmarried	white	male	0	0	40	united-states	<=50k
51	private	122159	some-college	10	widowed	prof-specialty	not-in-family	white	female	3325	0	40	united-states	<=50k
46	private	187370	bachelors	13	never-married	sales	not-in-family	white	male	0	1504	40	united-states	<=50k
41	private	194636	assoc-voc	11	married-civ-spouse	machine-op-inspct	husband	white	male	0	0	40	united-states	<=50k
50	self-emp-not-inc	124793	hs-grad	9	married-civ-spouse	craft-repair	husband	white	male	0	0	30	united-states	<=50k
47	private	192835	hs-grad	9	married-civ-spouse	adm-clerical	husband	white	male	0	0	50	united-states	>50k
35	private	290226	hs-grad	9	never-married	exec-managerial	not-in-family	white	male	0	0	45	united-states	<=50k
56	private	112840	hs-grad	9	married-civ-spouse	exec-managerial	husband	white	male	0	0	55	united-states	>50k
45	private	89325	masters	14	divorced	prof-specialty	not-in-family	white	male	0	0	45	united-states	<=50k
48	federal-gov	33109	bachelors	13	divorced	exec-managerial	unmarried	white	male	0	0	58	united-states	>50k
40	private	82465	some-college	10	married-civ-spouse	machine-op-inspct	husband	white	male	2580	0	40	united-states	<=50k
39	self-emp-inc	329980	bachelors	13	married-civ-spouse	exec-managerial	husband	white	male	15024	0	50	united-states	>50k
20	private	148294	some-college	10	never-married	other-service	own-child	white	male	0	0	40	united-states	<=50k
50	private	168212	doctorate	16	married-civ-spouse	prof-specialty	husband	white	male	0	1902	65	united-states	>50k
38	state-gov	343642	hs-grad	9	married-civ-spouse	prof-specialty	wife	white	female	0	0	40	united-states	>50k
23	local-gov	115244	bachelors	13	never-married	prof-specialty	own-child	white	female	0	0	60	united-states	<=50k
31	private	162572	hs-grad	9	never-married	other-service	own-child	white	male	0	0	16	united-states	<=50k
58	private	356067	bachelors	13	married-civ-spouse	adm-clerical	husband	white	male	0	0	40	united-states	<=50k
66	private	271567	hs-grad	9	separated	machine-op-inspct	not-in-family	black	male	0	0	40	united-states	<=50k
39	self-emp-inc	180804	hs-grad	9	married-civ-spouse	exec-managerial	husband	white	male	0	0	40	united-states	>50k
54	self-emp-not-inc	123011	hs-grad	9	married-civ-spouse	craft-repair	husband	white	male	15024	0	52	united-states	>50k
26	private	109186	some-college	10	married-civ-spouse	sales	husband	white	male	0	0	50	germany	<=50k
51	private	220537	hs-grad	9	divorced	machine-op-inspct	not-in-family	white	female	0	0	40	united-states	<=50k
34	private	124827	assoc-voc	11	never-married	transport-moving	own-child	white	male	0	0	40	united-states	<=50k
50	private	767403	hs-grad	9	married-civ-spouse	machine-op-inspct	husband	white	male	3103	0	40	united-states	>50k
42	private	118494	some-college	10	married-civ-spouse	prof-specialty	husband	white	male	0	0	44	united-states	>50k
38	private	173208	masters	14	married-civ-spouse	prof-specialty	husband	white	male	0	0	25	united-states	<=50k
48	private	107373	7th-8th	4	married-civ-spouse	handlers-cleaners	husband	white	male	0	0	40	united-states	<=50k
33	private	26973	assoc-voc	11	married-civ-spouse	tech-support	wife	white	female	0	0	40	united-states	>50k
51	private	191965	hs-grad	9	widowed	other-service	unmarried	white	female	0	0	32	united-states	<=50k
22	private	122346	hs-grad	9	divorced	craft-repair	not-in-family	white	male	0	0	40	united-states	<=50k
19		117201	hs-grad	9	never-married		own-child	white	male	0	0	30	united-states	<=50k
41	private	198316	some-college	10	never-married	craft-repair	not-in-family	white	male	0	0	50	japan	<=50k
48	local-gov	123075	masters	14	married-civ-spouse	prof-specialty	husband	white	male	0	0	35	united-states	>50k
42	private	209370	hs-grad	9	separated	sales	not-in-family	white	female	0	0	30	united-states	<=50k
34	private	33117	some-college	10	married-civ-spouse	other-service	husband	white	male	0	0	40	united-states	<=50k
23	private	129042	hs-grad	9	never-married	machine-op-inspct	unmarried	black	female	0	0	40	united-states	<=50k
56	private	169133	hs-grad	9	married-civ-spouse	other-service	husband	white	male	0	0	50	yugoslavia	<=50k
30	private	201624	bachelors	13	never-married	prof-specialty	not-in-family	black	male	0	0	45		<=50k
45	private	368561	hs-grad	9	married-civ-spouse	exec-managerial	husband	white	male	0	0	55	united-states	>50k
48	private	207848	10th	6	married-civ-spouse	adm-clerical	wife	white	female	0	0	40	united-states	<=50k
48	self-emp-inc	138370	masters	14	married-spouse-absent	sales	not-in-family	asian-pac-islander	male	0	0	50	india	<=50k
31	private	93106	assoc-voc	11	never-married	adm-clerical	not-in-family	white	female	0	0	40	united-states	<=50k
20	state-gov	223515	assoc-acdm	12	never-married	other-service	own-child	white	male	0	1719	20	united-states	<=50k
27	private	389713	some-college	10	never-married	sales	not-in-family	white	male	0	0	40	united-states	<=50k
32	private	206365	hs-grad	9	never-married	other-service	not-in-family	black	female	0	0	40	united-states	<=50k
76		431192	7th-8th	4	widowed		not-in-family	white	male	0	0	2	united-states	<=50k
19		241616	hs-grad	9	never-married		unmarried	white	male	0	2001	40	united-states	<=50k
66	self-emp-inc	150726	9th	5	married-civ-spouse	exec-managerial	husband	white	male	1409	0	1		<=50k
37	private	123785	hs-grad	9	never-married	other-service	not-in-family	white	male	0	0	75	united-states	<=50k
34	private	289984	hs-grad	9	divorced	priv-house-serv	unmarried	black	female	0	0	30	united-states	<=50k
34		164309	11th	7	married-civ-spouse		wife	white	female	0	0	8	united-states	<=50k
90	private	137018	hs-grad	9	never-married	other-service	not-in-family	white	female	0	0	40	united-states	<=50k
23	private	137994	some-college	10	never-married	machine-op-inspct	own-child	black	female	0	0	40	united-states	<=50k
43	private	341204	some-college	10	divorced	adm-clerical	not-in-family	white	female	0	0	40	united-states	<=50k
44	private	167005	bachelors	13	married-civ-spouse	exec-managerial	husband	white	male	7688	0	60	united-states	>50k
24	private	34446	some-college	10	never-married	tech-support	not-in-family	white	female	0	0	37	united-states	<=50k
28	private	187160	prof-school	15	divorced	prof-specialty	unmarried	white	male	0	0	55	united-states	<=50k
64		196288	assoc-acdm	12	never-married		not-in-family	white	female	0	0	20	united-states	<=50k
23	private	217961	some-college	10	married-civ-spouse	other-service	husband	white	male	0	0	40	united-states	<=50k
20	private	74631	some-college	10	never-married	sales	not-in-family	white	female	0	0	50	united-states	<=50k
36	private	156667	bachelors	13	married-civ-spouse	prof-specialty	husband	white	male	0	1902	50	united-states	>50k
61	private	125155	hs-grad	9	married-civ-spouse	machine-op-inspct	husband	white	male	0	0	40	united-states	<=50k
53	self-emp-not-inc	263925	bachelors	13	married-civ-spouse	sales	husband	white	male	0	0	40	canada	>50k
30	private	296453	bachelors	13	married-civ-spouse	adm-clerical	husband	white	male	7298	0	40	united-states	>50k
52	self-emp-not-inc	44728	some-college	10	married-civ-spouse	sales	husband	white	male	0	0	55	united-states	>50k
38	private	193026	some-college	10	divorced	craft-repair	not-in-family	white	male	0	0	40	iran	<=50k
32	private	87643	bachelors	13	married-civ-spouse	sales	husband	white	male	0	0	40	united-states	<=50k
30	self-emp-not-inc	106742	12th	8	married-civ-spouse	transport-moving	husband	white	male	0	0	75	united-states	<=50k
41	private	302122	assoc-voc	11	divorced	craft-repair	not-in-family	white	female	0	0	40	united-states	<=50k
49	local-gov	193960	masters	14	married-civ-spouse	prof-specialty	husband	white	male	0	1902	40	united-states	>50k
45	private	185385	hs-grad	9	married-civ-spouse	craft-repair	husband	white	male	0	0	47	united-states	>50k
43	self-emp-not-inc	277647	hs-grad	9	married-civ-spouse	exec-managerial	husband	white	male	0	0	35	united-states	<=50k
61	private	128848	hs-grad	9	married-civ-spouse	machine-op-inspct	husband	white	male	3471	0	40	united-states	<=50k
54	private	377701	hs-grad	9	married-civ-spouse	other-service	husband	white	male	0	0	32	mexico	<=50k
34	private	157886	assoc-acdm	12	separated	other-service	unmarried	white	female	0	0	40	united-states	<=50k
49	private	175958	some-college	10	married-civ-spouse	sales	husband	white	male	0	0	80	united-states	>50k
38	private	223004	some-college	10	never-married	other-service	own-child	white	male	0	0	40	united-states	<=50k
35	private	199352	prof-school	15	married-civ-spouse	prof-specialty	husband	white	male	0	1977	80	united-states	>50k
36	private	29984	12th	8	married-civ-spouse	transport-moving	husband	white	male	0	0	40	united-states	<=50k
30	private	181651	bachelors	13	married-civ-spouse	exec-managerial	husband	white	male	0	0	50	united-states	<=50k
36	private	117312	assoc-acdm	12	divorced	tech-support	not-in-family	white	female	0	0	60	united-states	<=50k
22	local-gov	34029	bachelors	13	never-married	prof-specialty	own-child	white	female	0	0	20	united-states	<=50k
38	private	132879	hs-grad	9	married-civ-spouse	craft-repair	husband	white	male	0	1902	40	united-states	>50k
37	private	215310	hs-grad	9	married-civ-spouse	craft-repair	husband	white	male	0	0	50	united-states	>50k
48	state-gov	55863	doctorate	16	married-civ-spouse	prof-specialty	wife	white	female	0	1902	46	united-states	>50k
17	private	220384	11th	7	never-married	adm-clerical	own-child	white	male	0	0	15	united-states	<=50k
19	self-emp-not-inc	36012	some-college	10	never-married	craft-repair	own-child	white	male	0	0	20	united-states	<=50k
27	private	137645	bachelors	13	never-married	sales	not-in-family	black	female	0	1590	40	united-states	<=50k
22	private	191342	bachelors	13	never-married	sales	own-child	asian-pac-islander	male	0	0	50	taiwan	<=50k
49	private	31339	hs-grad	9	married-civ-spouse	craft-repair	husband	white	male	0	0	40	united-states	<=50k
43	state-gov	227910	assoc-voc	11	married-civ-spouse	prof-specialty	wife	white	female	0	0	40	united-states	>50k
43	private	173728	bachelors	13	separated	prof-specialty	unmarried	white	female	0	0	40	united-states	<=50k
19	local-gov	167816	hs-grad	9	divorced	exec-managerial	not-in-family	white	female	0	0	35	united-states	<=50k
58	self-emp-not-inc	81642	hs-grad	9	married-civ-spouse	farming-fishing	husband	white	male	0	0	60	united-states	<=50k
41	local-gov	195258	some-college	10	married-civ-spouse	protective-serv	husband	white	male	0	0	40	united-states	>50k
31	private	232475	some-college	10	married-civ-spouse	adm-clerical	husband	white	male	0	0	40	united-states	<=50k
30	private	241259	assoc-voc	11	married-civ-spouse	transport-moving	husband	white	male	0	0	40	united-states	<=50k
32	private	118161	hs-grad	9	married-civ-spouse	protective-serv	husband	white	male	0	0	40	united-states	<=50k
29	private	201954	bachelors	13	never-married	exec-managerial	not-in-family	white	male	0	0	35	united-states	<=50k
42	private	150533	some-college	10	married-civ-spouse	exec-managerial	husband	white	male	7298	0	52	united-states	>50k
38	private	412296	hs-grad	9	divorced	craft-repair	own-child	white	male	0	0	28	united-states	<=50k
41	federal-gov	133060	assoc-acdm	12	married-civ-spouse	prof-specialty	husband	white	male	0	0	40	united-states	>50k
44	self-emp-not-inc	120539	bachelors	13	never-married	sales	not-in-family	white	male	0	0	50	united-states	>50k
31	private	196025	doctorate	16	married-spouse-absent	prof-specialty	not-in-family	asian-pac-islander	male	0	0	60	china	<=50k
34	private	107793	hs-grad	9	divorced	craft-repair	not-in-family	white	male	0	0	40	united-states	<=50k
21	private	163870	some-college	10	never-married	adm-clerical	own-child	white	male	0	0	40	united-states	<=50k
22	self-emp-not-inc	361280	bachelors	13	never-married	prof-specialty	own-child	asian-pac-islander	male	0	0	20	india	<=50k
62	private	92178	10th	6	married-civ-spouse	machine-op-inspct	husband	white	male	0	0	40	united-states	<=50k
19		80710	hs-grad	9	never-married		own-child	white	female	0	0	40	united-states	<=50k
29	self-emp-inc	260729	hs-grad	9	married-civ-spouse	sales	wife	white	female	0	1977	25	united-states	>50k
43	private	182254	some-college	10	divorced	prof-specialty	unmarried	white	female	0	0	40	united-states	<=50k
68		140282	7th-8th	4	married-civ-spouse		husband	white	male	0	0	8	united-states	<=50k
45	self-emp-inc	149865	bachelors	13	married-civ-spouse	machine-op-inspct	husband	white	male	0	0	60	united-states	>50k
39	self-emp-inc	218184	9th	5	married-civ-spouse	exec-managerial	husband	white	male	0	1651	40	mexico	<=50k
41	private	118619	bachelors	13	married-civ-spouse	exec-managerial	husband	black	male	0	0	50	united-states	<=50k
34	self-emp-not-inc	196791	assoc-acdm	12	married-civ-spouse	prof-specialty	wife	white	female	0	0	25	united-states	>50k
34	local-gov	167999	hs-grad	9	divorced	adm-clerical	unmarried	white	female	0	0	33	united-states	<=50k
31	private	51259	bachelors	13	never-married	prof-specialty	not-in-family	white	male	0	0	47	united-states	<=50k
29	private	131088	hs-grad	9	never-married	handlers-cleaners	own-child	white	male	0	0	25	united-states	<=50k
41	private	118212	bachelors	13	married-civ-spouse	craft-repair	husband	white	male	3103	0	40	united-states	>50k
41	private	293791	assoc-voc	11	married-civ-spouse	transport-moving	husband	white	male	0	0	55	united-states	<=50k
35	self-emp-inc	289430	masters	14	married-civ-spouse	sales	husband	white	male	0	0	45	mexico	>50k
33	private	35378	bachelors	13	married-civ-spouse	sales	wife	white	female	0	0	45	united-states	>50k
37	state-gov	60227	bachelors	13	never-married	adm-clerical	not-in-family	white	male	0	0	38	united-states	<=50k
69	private	168139	hs-grad	9	married-civ-spouse	sales	wife	white	female	0	0	40	united-states	<=50k
34	private	290763	hs-grad	9	divorced	handlers-cleaners	own-child	white	female	0	0	40	united-states	<=50k
60	self-emp-inc	226355	assoc-voc	11	married-civ-spouse	machine-op-inspct	husband	white	male	0	2415	70		>50k
36	private	51100	some-college	10	married-civ-spouse	craft-repair	husband	white	male	0	0	40	united-states	<=50k
41	private	227644	hs-grad	9	married-civ-spouse	transport-moving	husband	white	male	0	0	50	united-states	<=50k
58	local-gov	205267	bachelors	13	married-civ-spouse	prof-specialty	wife	white	female	0	0	40	united-states	>50k
53	private	288020	bachelors	13	married-civ-spouse	prof-specialty	husband	asian-pac-islander	male	0	0	40	japan	<=50k
29	private	140863	some-college	10	married-civ-spouse	tech-support	husband	white	male	0	0	40	united-states	<=50k
45	federal-gov	170915	hs-grad	9	divorced	tech-support	not-in-family	white	female	4865	0	40	united-states	<=50k
34	state-gov	50178	some-college	10	married-civ-spouse	exec-managerial	husband	white	male	0	0	38	united-states	<=50k
36	private	112497	bachelors	13	married-civ-spouse	tech-support	husband	white	male	0	0	40	united-states	<=50k
48	private	95244	some-college	10	divorced	other-service	unmarried	black	female	0	0	35	united-states	<=50k
20	private	117606	assoc-voc	11	never-married	adm-clerical	own-child	white	female	0	0	40	united-states	<=50k
35	private	89508	hs-grad	9	married-civ-spouse	transport-moving	husband	white	male	0	0	50	united-states	>50k
63	federal-gov	124244	hs-grad	9	widowed	handlers-cleaners	not-in-family	black	male	0	0	40	united-states	<=50k
41	self-emp-not-inc	154374	some-college	10	divorced	other-service	unmarried	white	male	0	0	45	united-states	<=50k
28	private	294936	bachelors	13	married-civ-spouse	prof-specialty	husband	white	male	0	0	45	united-states	<=50k
30	private	347132	some-college	10	never-married	machine-op-inspct	not-in-family	black	female	0	0	40	united-states	<=50k
34		181934	hs-grad	9	divorced		not-in-family	white	female	0	0	40	united-states	<=50k
31	private	316672	hs-grad	9	never-married	other-service	unmarried	white	female	0	0	40	mexico	<=50k
37	private	189382	assoc-voc	11	never-married	adm-clerical	own-child	white	female	0	0	38	united-states	<=50k
42		184018	some-college	10	divorced		unmarried	white	male	0	0	40	united-states	<=50k
31	private	184307	some-college	10	married-civ-spouse	exec-managerial	husband	white	male	0	0	50	jamaica	>50k
46	self-emp-not-inc	246212	masters	14	married-civ-spouse	exec-managerial	husband	white	male	0	0	45	united-states	>50k
35	federal-gov	250504	hs-grad	9	married-civ-spouse	adm-clerical	husband	black	male	0	0	60	united-states	>50k
27	private	138705	hs-grad	9	married-civ-spouse	craft-repair	husband	white	male	0	0	53	united-states	<=50k
41	private	328447	1st-4th	2	married-civ-spouse	craft-repair	husband	white	male	0	0	35	mexico	<=50k
19	private	194608	some-college	10	never-married	other-service	own-child	white	female	0	0	20	united-states	<=50k
20	private	230891	some-college	10	never-married	sales	not-in-family	white	male	0	0	45	united-states	<=50k
59	federal-gov	212448	hs-grad	9	widowed	sales	unmarried	white	female	0	0	40	germany	<=50k
40	private	214010	bachelors	13	never-married	other-service	not-in-family	white	male	0	0	37	united-states	<=50k
56	self-emp-not-inc	200235	some-college	10	married-civ-spouse	sales	husband	white	male	0	0	60	united-states	<=50k
33	private	354573	masters	14	married-civ-spouse	prof-specialty	husband	white	male	15024	0	44	united-states	>50k
30	self-emp-inc	205733	some-college	10	never-married	exec-managerial	not-in-family	white	female	0	0	60	united-states	<=50k
46	private	185041	hs-grad	9	married-civ-spouse	machine-op-inspct	husband	white	male	0	0	50	united-states	<=50k
61	self-emp-inc	84409	hs-grad	9	married-civ-spouse	exec-managerial	husband	white	male	0	0	35	united-states	>50k
50	self-emp-inc	293196	hs-grad	9	married-civ-spouse	exec-managerial	husband	white	male	7298	0	40	united-states	>50k
25	private	241626	hs-grad	9	never-married	other-service	own-child	white	male	0	0	30	united-states	<=50k
40	private	520586	some-college	10	divorced	adm-clerical	unmarried	white	female	0	0	39	united-states	<=50k
24		35633	some-college	10	never-married		not-in-family	white	male	0	0	40		<=50k
51	private	302847	hs-grad	9	married-civ-spouse	craft-repair	husband	white	male	0	0	54	united-states	<=50k
43	state-gov	165309	hs-grad	9	married-civ-spouse	protective-serv	husband	white	male	0	0	40	united-states	<=50k
34	private	117529	some-college	10	married-civ-spouse	farming-fishing	husband	white	male	0	0	54	mexico	<=50k
46	private	106092	hs-grad	9	married-civ-spouse	exec-managerial	husband	white	male	0	0	45	united-states	>50k
28	state-gov	445824	masters	14	married-civ-spouse	prof-specialty	wife	white	female	0	0	50	united-states	>50k
26	private	227332	bachelors	13	never-married	transport-moving	unmarried	asian-pac-islander	male	0	0	40		<=50k
20	private	275691	hs-grad	9	never-married	handlers-cleaners	own-child	white	male	0	0	28	united-states	<=50k
44	private	193459	assoc-voc	11	married-civ-spouse	craft-repair	husband	white	male	3411	0	40	united-states	<=50k
51	private	284329	hs-grad	9	widowed	transport-moving	unmarried	white	male	0	0	40	united-states	<=50k
33	private	114691	bachelors	13	married-civ-spouse	sales	husband	white	male	0	0	60	united-states	>50k
54	private	96062	assoc-acdm	12	married-civ-spouse	tech-support	husband	white	male	0	0	40	united-states	>50k
50	private	133963	bachelors	13	married-civ-spouse	prof-specialty	wife	white	female	0	1977	40	united-states	>50k
33	private	178506	hs-grad	9	divorced	adm-clerical	not-in-family	black	female	0	0	40	united-states	<=50k
65	private	350498	bachelors	13	married-civ-spouse	adm-clerical	husband	white	male	10605	0	20	united-states	>50k
22		131573	some-college	10	never-married		own-child	white	female	0	0	8	united-states	<=50k
88	self-emp-not-inc	206291	prof-school	15	married-civ-spouse	prof-specialty	husband	white	male	0	0	40	united-states	<=50k
40	private	182302	hs-grad	9	divorced	transport-moving	not-in-family	white	male	0	0	40	united-states	<=50k
51	private	241346	hs-grad	9	divorced	adm-clerical	not-in-family	white	female	0	0	43	united-states	<=50k
50	private	157043	11th	7	divorced	other-service	not-in-family	black	female	0	0	40	united-states	<=50k
25	private	404616	masters	14	married-civ-spouse	farming-fishing	not-in-family	white	male	0	0	99	united-states	>50k
20	private	411862	assoc-voc	11	never-married	other-service	not-in-family	white	male	0	0	30	united-states	<=50k
47	private	183013	hs-grad	9	married-civ-spouse	other-service	husband	white	male	0	0	40	united-states	<=50k
58		169982	some-college	10	married-civ-spouse		husband	white	male	0	0	40	united-states	>50k
22	private	188544	assoc-voc	11	never-married	adm-clerical	own-child	white	female	0	0	30	united-states	<=50k
50	state-gov	356619	hs-grad	9	married-civ-spouse	prof-specialty	husband	white	male	0	0	48	united-states	>50k
47	private	45857	hs-grad	9	never-married	adm-clerical	unmarried	white	female	0	0	40	united-states	<=50k
24	local-gov	289886	11th	7	never-married	other-service	not-in-family	asian-pac-islander	male	0	0	45	united-states	<=50k
50		146015	hs-grad	9	married-civ-spouse		husband	white	male	0	0	40	united-states	>50k
40	private	216237	bachelors	13	divorced	exec-managerial	not-in-family	white	female	0	0	45	united-states	>50k
36	private	416745	bachelors	13	married-civ-spouse	prof-specialty	husband	white	male	0	0	40	united-states	<=50k
32	private	202952	hs-grad	9	married-civ-spouse	adm-clerical	husband	white	male	0	0	40	united-states	<=50k
44	private	167725	hs-grad	9	married-civ-spouse	craft-repair	husband	white	male	0	0	40	united-states	<=50k
51		165637	masters	14	married-civ-spouse		husband	white	male	0	0	40	united-states	<=50k
59	federal-gov	43280	some-college	10	never-married	exec-managerial	own-child	black	female	0	0	40	united-states	<=50k
65	private	118779	hs-grad	9	married-civ-spouse	craft-repair	husband	white	male	0	0	30	united-states	<=50k
24	state-gov	191269	bachelors	13	never-married	adm-clerical	not-in-family	white	female	0	0	65	united-states	<=50k
27	local-gov	247507	bachelors	13	never-married	prof-specialty	own-child	white	male	0	0	35	united-states	<=50k
51	private	239155	assoc-voc	11	divorced	other-service	not-in-family	white	male	0	0	40	united-states	<=50k
48	private	182862	some-college	10	married-civ-spouse	craft-repair	husband	white	male	0	0	40	united-states	>50k
39	private	33886	hs-grad	9	married-civ-spouse	transport-moving	husband	white	male	0	0	60	united-states	<=50k
28	private	444304	bachelors	13	married-civ-spouse	tech-support	husband	white	male	0	0	40	united-states	<=50k
19	private	187161	some-college	10	never-married	other-service	own-child	white	female	0	0	25	united-states	<=50k
49	local-gov	116892	bachelors	13	divorced	prof-specialty	not-in-family	black	female	0	0	40	united-states	<=50k
51	local-gov	176813	assoc-acdm	12	married-civ-spouse	prof-specialty	husband	white	male	0	0	60	united-states	<=50k
59	private	151616	masters	14	married-civ-spouse	prof-specialty	husband	white	male	0	0	55	united-states	<=50k
18	private	240747	hs-grad	9	never-married	machine-op-inspct	own-child	white	female	0	0	40	dominican-republic	<=50k
50	private	75472	hs-grad	9	married-civ-spouse	craft-repair	husband	white	male	4386	0	40		<=50k
45	federal-gov	320818	hs-grad	9	married-civ-spouse	adm-clerical	husband	black	male	0	0	80	united-states	>50k
30	local-gov	235271	bachelors	13	married-civ-spouse	prof-specialty	husband	white	male	0	0	50	united-states	>50k
37	private	166497	bachelors	13	divorced	craft-repair	not-in-family	white	male	0	0	35	united-states	<=50k
44	private	344060	bachelors	13	never-married	other-service	not-in-family	white	male	0	0	40	united-states	>50k
33	private	221196	some-college	10	married-civ-spouse	craft-repair	husband	black	male	0	0	40	united-states	<=50k
61	self-emp-inc	113544	masters	14	married-civ-spouse	sales	husband	white	male	0	0	40	united-states	>50k
61	local-gov	321117	hs-grad	9	married-civ-spouse	protective-serv	husband	white	male	0	0	40	united-states	<=50k
38	private	79619	bachelors	13	married-civ-spouse	sales	husband	white	male	0	0	42	united-states	>50k
22		42004	some-college	10	never-married		own-child	white	male	0	0	30	united-states	<=50k
36	private	135289	hs-grad	9	married-civ-spouse	machine-op-inspct	husband	white	male	0	0	45	united-states	<=50k
44	self-emp-inc	320984	some-college	10	married-civ-spouse	sales	husband	white	male	5178	0	60	united-states	>50k
37	private	203070	some-college	10	separated	adm-clerical	own-child	white	male	0	0	62	united-states	<=50k
31	private	32406	some-college	10	divorced	craft-repair	unmarried	white	female	0	0	20	united-states	<=50k
54	private	99185	doctorate	16	married-civ-spouse	prof-specialty	husband	white	male	15024	0	45	united-states	>50k
20	private	205839	some-college	10	never-married	other-service	own-child	white	male	0	0	16	united-states	<=50k
63		150389	bachelors	13	widowed		not-in-family	white	female	0	0	40	united-states	>50k
48	self-emp-not-inc	243631	some-college	10	married-civ-spouse	craft-repair	husband	amer-indian-eskimo	male	7688	0	40	united-states	>50k
33		163003	hs-grad	9	divorced		not-in-family	asian-pac-islander	female	0	0	41	china	<=50k
31	private	231263	bachelors	13	divorced	exec-managerial	not-in-family	white	male	4650	0	45	united-states	<=50k
38	private	200818	prof-school	15	married-civ-spouse	prof-specialty	husband	white	male	0	0	40	united-states	>50k
45	self-emp-not-inc	247379	hs-grad	9	married-civ-spouse	craft-repair	husband	white	male	0	0	40	united-states	>50k
48	private	349151	hs-grad	9	married-civ-spouse	craft-repair	husband	white	male	0	0	40	united-states	<=50k
53	private	22154	some-college	10	married-civ-spouse	craft-repair	husband	white	male	0	0	40	united-states	<=50k
55	private	176317	hs-grad	9	widowed	adm-clerical	own-child	white	female	0	0	40	united-states	<=50k
38	private	22245	masters	14	married-civ-spouse	transport-moving	husband	white	male	0	0	72		>50k
29	private	236436	hs-grad	9	never-married	adm-clerical	not-in-family	white	female	0	0	40	united-states	<=50k
36	private	354078	bachelors	13	married-civ-spouse	prof-specialty	husband	white	male	0	0	60	united-states	>50k
42	self-emp-not-inc	166813	some-college	10	married-civ-spouse	farming-fishing	husband	white	male	0	0	60	united-states	<=50k
50	private	358740	hs-grad	9	divorced	adm-clerical	unmarried	white	female	0	0	40	england	<=50k
75	self-emp-not-inc	208426	prof-school	15	married-civ-spouse	prof-specialty	husband	white	male	0	0	35	united-states	<=50k
46	private	265266	bachelors	13	married-civ-spouse	prof-specialty	husband	white	male	0	1902	40	united-states	>50k
52	federal-gov	31838	hs-grad	9	divorced	adm-clerical	unmarried	white	female	0	0	40	united-states	<=50k
27	private	175034	bachelors	13	never-married	adm-clerical	not-in-family	white	female	0	0	40	united-states	<=50k
43	private	413297	hs-grad	9	married-civ-spouse	craft-repair	husband	white	male	0	0	45	united-states	<=50k
31	private	106347	11th	7	separated	other-service	not-in-family	black	female	0	0	42	united-states	<=50k
23	private	174754	some-college	10	never-married	sales	not-in-family	white	female	0	0	30	united-states	<=50k
34	private	441454	hs-grad	9	never-married	sales	not-in-family	white	female	0	0	24	united-states	<=50k
41	self-emp-not-inc	209344	hs-grad	9	married-civ-spouse	sales	other-relative	white	female	0	0	40	cuba	<=50k
31	private	185732	hs-grad	9	never-married	other-service	own-child	white	female	0	0	30	united-states	<=50k
42	private	65372	some-college	10	never-married	adm-clerical	own-child	white	female	0	0	40	united-states	<=50k
35	private	33975	masters	14	never-married	prof-specialty	not-in-family	white	male	0	0	45	united-states	>50k
55	private	326297	hs-grad	9	separated	adm-clerical	not-in-family	white	female	0	0	25	united-states	<=50k
36	state-gov	194630	hs-grad	9	widowed	exec-managerial	not-in-family	white	female	0	0	40	united-states	<=50k
65	self-emp-not-inc	167414	hs-grad	9	married-civ-spouse	exec-managerial	husband	white	male	0	0	59	united-states	>50k
38	local-gov	165799	some-college	10	never-married	other-service	not-in-family	white	male	0	0	12	united-states	<=50k
62	private	192866	some-college	10	widowed	other-service	not-in-family	white	female	0	0	20	united-states	<=50k
54	self-emp-inc	166459	prof-school	15	married-civ-spouse	prof-specialty	husband	white	male	99999	0	60	united-states	>50k
49	private	148995	hs-grad	9	divorced	adm-clerical	not-in-family	white	male	0	0	40	united-states	<=50k
34	private	190040	hs-grad	9	married-civ-spouse	adm-clerical	wife	white	female	0	0	40	united-states	<=50k
32	private	209432	hs-grad	9	never-married	handlers-cleaners	own-child	white	female	0	0	40	united-states	<=50k
51	self-emp-inc	229465	masters	14	married-civ-spouse	exec-managerial	husband	white	male	15024	0	50	united-states	>50k
48	self-emp-not-inc	397466	some-college	10	married-civ-spouse	exec-managerial	husband	white	male	0	0	60	united-states	<=50k
30	private	283767	hs-grad	9	married-civ-spouse	adm-clerical	husband	white	male	0	0	40		<=50k
52	federal-gov	202452	hs-grad	9	divorced	adm-clerical	not-in-family	white	female	0	0	43	united-states	<=50k
28	self-emp-not-inc	218555	some-college	10	never-married	transport-moving	not-in-family	white	male	0	1762	40	united-states	<=50k
29	private	128604	hs-grad	9	married-civ-spouse	craft-repair	husband	asian-pac-islander	male	0	0	40	united-states	<=50k
38	private	65466	bachelors	13	never-married	adm-clerical	not-in-family	white	female	0	0	50	united-states	<=50k
57	private	141326	hs-grad	9	married-civ-spouse	sales	husband	white	male	0	0	50	united-states	>50k
43	federal-gov	369468	bachelors	13	married-civ-spouse	prof-specialty	husband	white	male	0	0	40	united-states	>50k
37	state-gov	136137	some-college	10	separated	adm-clerical	not-in-family	white	male	0	0	40	united-states	<=50k
30	private	236770	hs-grad	9	married-civ-spouse	craft-repair	husband	white	male	0	0	40	united-states	<=50k
53	private	89534	hs-grad	9	married-civ-spouse	transport-moving	husband	white	male	0	0	48	united-states	>50k
69		195779	assoc-voc	11	widowed		not-in-family	white	female	0	0	1	united-states	<=50k
73	private	29778	hs-grad	9	widowed	other-service	not-in-family	white	female	0	0	37	united-states	<=50k
22	self-emp-inc	153516	some-college	10	never-married	craft-repair	own-child	white	male	0	0	35	united-states	<=50k
31	private	163594	hs-grad	9	never-married	sales	not-in-family	white	female	0	0	45	united-states	<=50k
38	private	189623	bachelors	13	married-civ-spouse	prof-specialty	husband	white	male	0	1887	40	united-states	>50k
50	self-emp-not-inc	343748	some-college	10	married-civ-spouse	craft-repair	husband	white	male	0	0	35	united-states	<=50k
37	private	387430	some-college	10	married-civ-spouse	adm-clerical	husband	white	male	0	0	37	united-states	<=50k
44	local-gov	409505	bachelors	13	divorced	protective-serv	not-in-family	white	male	0	0	40	united-states	<=50k
47	private	200734	bachelors	13	never-married	exec-managerial	unmarried	black	female	0	0	45	united-states	<=50k
27	private	115831	some-college	10	married-civ-spouse	other-service	husband	white	male	0	0	40	united-states	<=50k
28	private	150296	assoc-acdm	12	never-married	other-service	not-in-family	white	female	0	0	80	united-states	<=50k
25	private	323545	hs-grad	9	never-married	tech-support	not-in-family	black	female	0	0	40	united-states	<=50k
20	private	232577	some-college	10	never-married	other-service	unmarried	white	female	0	0	40	united-states	<=50k
51	local-gov	152754	bachelors	13	married-civ-spouse	adm-clerical	husband	white	male	0	0	40	united-states	>50k
46	private	129007	bachelors	13	married-civ-spouse	sales	husband	white	male	0	1977	40	united-states	>50k
67	private	171584	bachelors	13	married-civ-spouse	protective-serv	husband	white	male	6514	0	7	united-states	>50k
47	private	386136	hs-grad	9	married-civ-spouse	transport-moving	husband	white	male	0	0	35	united-states	<=50k
42	private	342865	hs-grad	9	married-civ-spouse	sales	husband	white	male	0	0	40	united-states	<=50k
52	private	186785	hs-grad	9	never-married	sales	not-in-family	white	male	0	1876	50	united-states	<=50k
42	federal-gov	158926	assoc-acdm	12	divorced	prof-specialty	unmarried	asian-pac-islander	female	0	0	40	philippines	>50k
65		36039	hs-grad	9	married-civ-spouse		husband	white	male	0	0	40	united-states	>50k
21	private	164019	some-college	10	never-married	farming-fishing	own-child	black	male	0	0	10	united-states	<=50k
50	private	88926	hs-grad	9	married-civ-spouse	adm-clerical	wife	white	female	5178	0	40	united-states	>50k
46	private	188861	some-college	10	married-civ-spouse	transport-moving	husband	white	male	0	0	40	united-states	<=50k
47	self-emp-not-inc	370119	bachelors	13	married-civ-spouse	sales	husband	white	male	15024	0	50	united-states	>50k
57	private	182062	10th	6	married-civ-spouse	other-service	husband	white	male	0	0	40	united-states	<=50k
37	private	37238	bachelors	13	never-married	exec-managerial	not-in-family	white	male	0	0	45	united-states	<=50k
50	private	421132	hs-grad	9	married-civ-spouse	craft-repair	husband	white	male	0	0	40	united-states	<=50k
58		178660	12th	8	married-civ-spouse		husband	white	male	0	0	40	united-states	<=50k
63	self-emp-not-inc	795830	1st-4th	2	widowed	other-service	unmarried	white	female	0	0	30	el-salvador	<=50k
39	private	278403	hs-grad	9	married-civ-spouse	transport-moving	husband	white	male	0	0	65	united-states	<=50k
46	private	279661	masters	14	married-civ-spouse	prof-specialty	husband	black	male	0	0	35	united-states	<=50k
36	private	113397	hs-grad	9	married-civ-spouse	handlers-cleaners	husband	white	male	0	0	40	united-states	<=50k
26	private	280093	5th-6th	3	married-civ-spouse	craft-repair	husband	white	male	0	1628	50	united-states	<=50k
21	private	236696	some-college	10	never-married	other-service	not-in-family	white	male	0	0	57	united-states	<=50k
41	private	265266	assoc-acdm	12	married-civ-spouse	tech-support	husband	white	male	0	0	40	united-states	<=50k
44	local-gov	34935	some-college	10	never-married	other-service	own-child	black	male	0	0	40	united-states	<=50k
22	private	58222	hs-grad	9	married-civ-spouse	craft-repair	husband	white	male	0	0	40	united-states	<=50k
29	federal-gov	301010	some-college	10	never-married	armed-forces	not-in-family	black	male	0	0	60	united-states	<=50k
29	private	419721	hs-grad	9	never-married	other-service	unmarried	black	female	0	0	40	japan	<=50k
58	self-emp-inc	186791	some-college	10	married-civ-spouse	transport-moving	wife	white	female	0	0	40	united-states	>50k
36	self-emp-not-inc	180686	prof-school	15	married-civ-spouse	prof-specialty	husband	white	male	0	0	50	united-states	<=50k
30	private	209103	assoc-voc	11	married-civ-spouse	exec-managerial	husband	white	male	0	0	48	united-states	<=50k
37	private	32668	bachelors	13	married-civ-spouse	machine-op-inspct	husband	white	male	0	0	43	united-states	>50k
29	private	256956	assoc-voc	11	never-married	machine-op-inspct	not-in-family	white	male	0	0	40	united-states	<=50k
26	private	202203	5th-6th	3	never-married	adm-clerical	own-child	white	female	0	0	40	mexico	<=50k
43	private	85995	hs-grad	9	married-civ-spouse	sales	husband	white	male	0	0	45	united-states	<=50k
49	private	125421	hs-grad	9	married-civ-spouse	craft-repair	wife	white	female	0	0	40	united-states	>50k
45	federal-gov	283037	bachelors	13	married-civ-spouse	exec-managerial	husband	white	male	0	0	40	united-states	<=50k
28	private	192932	bachelors	13	never-married	prof-specialty	not-in-family	white	female	0	0	40	united-states	<=50k
20		244689	some-college	10	never-married		not-in-family	white	female	0	0	25	united-states	<=50k
51	private	179646	hs-grad	9	divorced	adm-clerical	unmarried	white	female	0	0	40	united-states	<=50k
32	private	509350	some-college	10	married-civ-spouse	handlers-cleaners	husband	white	male	0	0	50	canada	>50k
24	private	96279	hs-grad	9	never-married	machine-op-inspct	own-child	white	female	0	0	40	united-states	<=50k
35	private	119098	doctorate	16	married-civ-spouse	prof-specialty	husband	white	male	7298	0	40	united-states	>50k
35		327120	assoc-acdm	12	never-married		not-in-family	white	male	0	0	55	united-states	<=50k
41	state-gov	144928	bachelors	13	married-civ-spouse	prof-specialty	husband	white	male	0	0	40	united-states	>50k
48	private	55237	bachelors	13	married-civ-spouse	craft-repair	husband	white	male	0	0	45	united-states	>50k
61	local-gov	101265	hs-grad	9	widowed	adm-clerical	unmarried	white	female	1471	0	35	united-states	<=50k
20	private	114874	some-college	10	never-married	adm-clerical	own-child	white	male	0	0	30	united-states	<=50k
27	private	190525	hs-grad	9	never-married	sales	not-in-family	white	male	0	0	50	united-states	>50k
55	private	121912	some-college	10	married-civ-spouse	transport-moving	husband	white	male	0	0	24	united-states	>50k
39	private	83893	hs-grad	9	married-civ-spouse	adm-clerical	husband	white	male	0	0	40	united-states	>50k
17		138507	10th	6	never-married		own-child	white	male	0	0	20	united-states	<=50k
47	private	256522	hs-grad	9	married-civ-spouse	handlers-cleaners	husband	white	male	0	0	40		<=50k
52	private	168381	hs-grad	9	widowed	other-service	unmarried	asian-pac-islander	female	0	0	40	india	>50k
24	private	293579	hs-grad	9	never-married	sales	own-child	black	female	0	0	20	united-states	<=50k
29	private	285290	11th	7	never-married	other-service	unmarried	black	female	0	0	40	united-states	<=50k
25	private	188488	hs-grad	9	never-married	machine-op-inspct	other-relative	white	male	0	0	40	united-states	<=50k
20	private	324469	some-college	10	never-married	machine-op-inspct	not-in-family	white	female	0	0	40	united-states	<=50k
23	private	275244	hs-grad	9	never-married	machine-op-inspct	not-in-family	black	male	0	0	35	united-states	<=50k
57	private	265099	prof-school	15	married-civ-spouse	prof-specialty	husband	white	male	0	0	60	united-states	<=50k
51	private	146767	assoc-voc	11	married-civ-spouse	prof-specialty	husband	white	male	0	0	40	united-states	>50k
33	private	40681	some-college	10	never-married	prof-specialty	not-in-family	white	female	3674	0	16	united-states	<=50k
39	private	174938	bachelors	13	never-married	prof-specialty	not-in-family	white	male	0	0	40	united-states	<=50k
40	private	240124	hs-grad	9	married-civ-spouse	exec-managerial	husband	white	male	0	0	40	united-states	>50k
71	private	269708	bachelors	13	divorced	tech-support	own-child	white	female	2329	0	16	united-states	<=50k
38	state-gov	34180	some-college	10	married-civ-spouse	exec-managerial	husband	white	male	0	0	40	united-states	<=50k
28	state-gov	225904	prof-school	15	never-married	prof-specialty	unmarried	white	male	0	0	40	united-states	<=50k
57	private	89392	masters	14	married-spouse-absent	prof-specialty	not-in-family	white	female	0	0	40	united-states	<=50k
47	private	46857	some-college	10	divorced	adm-clerical	not-in-family	white	male	0	0	40	united-states	<=50k
59	state-gov	105363	hs-grad	9	never-married	adm-clerical	own-child	white	male	0	0	40	united-states	<=50k
26	private	195105	hs-grad	9	never-married	sales	not-in-family	other	male	0	0	40	united-states	<=50k
35	private	184117	bachelors	13	never-married	adm-clerical	own-child	white	female	0	0	40	united-states	<=50k
61	self-emp-inc	134768	bachelors	13	married-civ-spouse	exec-managerial	husband	white	male	0	0	50	germany	>50k
17		145886	11th	7	never-married		own-child	white	female	0	0	30	united-states	<=50k
36	private	153078	bachelors	13	married-civ-spouse	exec-managerial	husband	asian-pac-islander	male	0	0	60		>50k
62		225652	7th-8th	4	married-civ-spouse		husband	white	male	3411	0	50	united-states	<=50k
34	private	467108	some-college	10	never-married	prof-specialty	not-in-family	white	male	0	0	50	united-states	>50k
32	self-emp-inc	199765	bachelors	13	married-civ-spouse	craft-repair	husband	white	male	7688	0	50	united-states	>50k
42	private	173938	hs-grad	9	separated	sales	own-child	white	female	0	0	40	united-states	<=50k
39	private	191161	some-college	10	married-civ-spouse	craft-repair	husband	white	male	0	0	40	united-states	<=50k
58	private	132606	5th-6th	3	divorced	machine-op-inspct	not-in-family	black	male	0	0	40	united-states	<=50k
61	self-emp-not-inc	30073	hs-grad	9	married-civ-spouse	farming-fishing	husband	white	male	0	1848	60	united-states	>50k
40	private	155190	10th	6	never-married	craft-repair	other-relative	black	male	0	0	55	united-states	<=50k
31	private	42900	bachelors	13	never-married	tech-support	not-in-family	white	male	0	0	37	united-states	<=50k
36	private	191161	hs-grad	9	never-married	sales	not-in-family	white	male	0	0	50	united-states	<=50k
23	private	181820	some-college	10	never-married	machine-op-inspct	own-child	white	male	0	0	40	united-states	<=50k
33	private	105974	hs-grad	9	never-married	craft-repair	not-in-family	white	male	0	0	41	united-states	<=50k
52	private	146378	hs-grad	9	married-civ-spouse	craft-repair	husband	white	male	0	0	40	united-states	>50k
22	private	103440	hs-grad	9	never-married	other-service	not-in-family	white	female	0	0	24	united-states	<=50k
51	private	203435	some-college	10	divorced	sales	unmarried	white	female	0	0	40	italy	<=50k
31	federal-gov	168312	assoc-voc	11	never-married	exec-managerial	not-in-family	white	female	0	0	40	united-states	<=50k
49	self-emp-inc	257764	hs-grad	9	divorced	exec-managerial	unmarried	white	female	0	0	40	united-states	<=50k
49	private	171301	hs-grad	9	married-civ-spouse	machine-op-inspct	wife	black	female	0	0	40	united-states	<=50k
53	federal-gov	225339	some-college	10	widowed	adm-clerical	not-in-family	black	female	0	0	40	united-states	<=50k
52	private	152234	hs-grad	9	married-civ-spouse	exec-managerial	husband	asian-pac-islander	male	99999	0	40	japan	>50k
20	private	444554	10th	6	never-married	handlers-cleaners	own-child	white	male	0	0	40	united-states	<=50k
26	private	403788	assoc-acdm	12	never-married	other-service	own-child	black	male	0	0	40	united-states	<=50k
61		190997	hs-grad	9	married-civ-spouse		husband	white	male	0	0	6	united-states	<=50k
43	private	221550	masters	14	never-married	other-service	not-in-family	white	female	0	0	30	poland	<=50k
46	self-emp-inc	98929	bachelors	13	married-civ-spouse	sales	husband	white	male	0	0	52	united-states	<=50k
43	local-gov	169203	assoc-voc	11	never-married	adm-clerical	not-in-family	white	female	0	0	35	united-states	<=50k
41	private	102332	hs-grad	9	divorced	sales	unmarried	black	female	0	0	40	united-states	<=50k
44	self-emp-not-inc	230684	hs-grad	9	married-civ-spouse	transport-moving	husband	white	male	0	0	55	united-states	<=50k
54	private	449257	hs-grad	9	married-civ-spouse	farming-fishing	husband	white	male	0	0	40	united-states	<=50k
65	private	198766	masters	14	married-civ-spouse	sales	husband	white	male	20051	0	40	united-states	>50k
32	private	97429	bachelors	13	divorced	exec-managerial	unmarried	white	female	0	0	40	canada	<=50k
25	private	208999	some-college	10	separated	adm-clerical	own-child	white	male	0	0	40	united-states	<=50k
23	private	37072	bachelors	13	never-married	sales	not-in-family	white	male	0	0	50	united-states	<=50k
25	local-gov	163101	bachelors	13	never-married	prof-specialty	not-in-family	white	male	0	0	45	united-states	<=50k
19	private	119075	some-college	10	never-married	handlers-cleaners	own-child	white	male	0	0	50	united-states	<=50k
37	self-emp-not-inc	137314	hs-grad	9	married-civ-spouse	exec-managerial	husband	white	male	0	0	60	united-states	<=50k
45	private	127303	some-college	10	never-married	machine-op-inspct	own-child	white	male	0	0	45	united-states	<=50k
37	private	349116	hs-grad	9	never-married	sales	not-in-family	black	male	0	0	44	united-states	<=50k
40	self-emp-not-inc	266324	some-college	10	divorced	exec-managerial	other-relative	white	male	0	1564	70	iran	>50k
19		194095	some-college	10	never-married		own-child	white	male	0	0	40	united-states	<=50k
17	private	46496	11th	7	never-married	other-service	own-child	white	male	0	0	5	united-states	<=50k
27	private	29904	bachelors	13	never-married	tech-support	not-in-family	white	female	0	0	40	united-states	<=50k
40	local-gov	289403	7th-8th	4	married-civ-spouse	craft-repair	husband	black	male	0	1887	40		>50k
59	private	226922	hs-grad	9	divorced	sales	unmarried	white	female	0	1762	30	united-states	<=50k
19	federal-gov	234151	hs-grad	9	never-married	adm-clerical	unmarried	black	female	0	0	40	united-states	<=50k
43	private	238287	10th	6	never-married	machine-op-inspct	not-in-family	black	male	0	0	40	united-states	<=50k
42	private	230624	10th	6	never-married	transport-moving	unmarried	white	male	0	0	40	united-states	>50k
54	private	398212	hs-grad	9	married-civ-spouse	transport-moving	husband	black	male	5013	0	40	united-states	<=50k
54	self-emp-not-inc	114758	masters	14	married-civ-spouse	sales	husband	white	male	0	0	50	united-states	<=50k
51	private	246519	10th	6	married-civ-spouse	handlers-cleaners	husband	white	male	2105	0	45	united-states	<=50k
50	private	137815	hs-grad	9	married-civ-spouse	transport-moving	husband	white	male	0	0	60	united-states	>50k
40	private	260696	hs-grad	9	never-married	adm-clerical	not-in-family	white	female	0	0	40	united-states	<=50k
55	private	325007	assoc-acdm	12	married-civ-spouse	tech-support	husband	white	male	0	0	25	united-states	<=50k
50	private	113176	hs-grad	9	divorced	adm-clerical	not-in-family	white	female	0	0	40	united-states	<=50k
31	private	66815	hs-grad	9	married-civ-spouse	craft-repair	husband	white	male	0	0	50	united-states	<=50k
42		51795	hs-grad	9	divorced		unmarried	black	female	0	0	32	united-states	<=50k
24	private	241523	hs-grad	9	married-civ-spouse	other-service	husband	white	male	0	0	45	united-states	>50k
30	private	30226	11th	7	divorced	sales	own-child	white	male	0	0	40	united-states	<=50k
39	local-gov	352628	assoc-acdm	12	married-civ-spouse	craft-repair	wife	white	female	0	0	50	united-states	>50k
37	private	143912	hs-grad	9	divorced	transport-moving	not-in-family	white	male	0	0	50	united-states	<=50k
33	private	130021	hs-grad	9	married-civ-spouse	transport-moving	husband	white	male	0	0	40	united-states	<=50k
48	private	329778	hs-grad	9	widowed	other-service	unmarried	white	female	0	0	40	united-states	<=50k
43	self-emp-inc	196945	hs-grad	9	married-civ-spouse	other-service	husband	asian-pac-islander	male	0	0	78	thailand	<=50k
39	private	24342	bachelors	13	married-civ-spouse	prof-specialty	husband	white	male	0	0	40	united-states	>50k
53	private	34368	some-college	10	married-civ-spouse	exec-managerial	husband	white	male	0	0	45	united-states	>50k
52	self-emp-not-inc	173839	10th	6	married-civ-spouse	exec-managerial	husband	white	male	0	0	60	united-states	<=50k
28	state-gov	73211	some-college	10	married-civ-spouse	adm-clerical	husband	asian-pac-islander	male	0	0	20	united-states	<=50k
32	private	86723	hs-grad	9	never-married	other-service	not-in-family	white	male	0	0	52	united-states	<=50k
31	private	179186	bachelors	13	married-civ-spouse	sales	husband	black	male	0	0	90	united-states	>50k
31	private	127610	bachelors	13	married-civ-spouse	prof-specialty	wife	white	female	0	0	40	united-states	>50k
47	private	115070	some-college	10	never-married	adm-clerical	not-in-family	white	female	0	0	40	united-states	<=50k
19		172582	some-college	10	never-married		own-child	white	male	0	0	50	united-states	<=50k
40	private	256202	assoc-voc	11	married-civ-spouse	handlers-cleaners	husband	black	male	0	0	40	united-states	<=50k
40	private	202872	assoc-acdm	12	never-married	adm-clerical	own-child	white	female	0	0	45	united-states	<=50k
41	private	184102	11th	7	divorced	other-service	not-in-family	white	male	0	0	40	united-states	<=50k
53	federal-gov	130703	hs-grad	9	married-civ-spouse	adm-clerical	husband	black	male	0	0	40	united-states	<=50k
46	private	134727	11th	7	divorced	machine-op-inspct	unmarried	amer-indian-eskimo	male	0	0	43	germany	<=50k
45	self-emp-inc	36228	bachelors	13	married-civ-spouse	farming-fishing	husband	white	male	4386	0	35	united-states	>50k
39	private	297847	9th	5	married-civ-spouse	other-service	wife	black	female	3411	0	34	united-states	<=50k
19	private	213644	hs-grad	9	never-married	machine-op-inspct	not-in-family	white	male	0	0	40	united-states	<=50k
57	private	173796	hs-grad	9	married-civ-spouse	transport-moving	husband	white	male	0	1887	40	united-states	>50k
49	private	147322	assoc-voc	11	married-civ-spouse	machine-op-inspct	wife	white	female	0	0	40	peru	<=50k
59	private	296253	hs-grad	9	divorced	exec-managerial	not-in-family	white	female	0	0	40	united-states	<=50k
32	private	180871	assoc-voc	11	divorced	sales	not-in-family	white	male	0	0	50	united-states	>50k
18		169882	some-college	10	never-married		own-child	white	female	594	0	15	united-states	<=50k
35	state-gov	211115	some-college	10	never-married	protective-serv	not-in-family	black	male	0	0	40	united-states	<=50k
58	self-emp-inc	183870	10th	6	married-civ-spouse	transport-moving	wife	white	female	0	0	40	united-states	<=50k
28	private	441620	bachelors	13	never-married	other-service	not-in-family	white	male	0	0	43	mexico	<=50k
36	federal-gov	218542	assoc-acdm	12	married-civ-spouse	adm-clerical	wife	white	female	0	0	40	united-states	>50k
41	self-emp-not-inc	141327	masters	14	divorced	prof-specialty	unmarried	white	female	0	0	35	united-states	<=50k
47	private	67716	hs-grad	9	married-civ-spouse	sales	husband	white	male	0	0	40	united-states	>50k
50	self-emp-inc	175339	hs-grad	9	married-civ-spouse	craft-repair	husband	white	male	0	1672	60	united-states	<=50k
61		347089	hs-grad	9	married-civ-spouse		husband	white	male	0	0	16	united-states	<=50k
36	private	336595	hs-grad	9	married-civ-spouse	exec-managerial	husband	white	male	0	0	50	united-states	>50k
38	private	27997	assoc-voc	11	divorced	craft-repair	not-in-family	white	male	0	0	40	united-states	<=50k
56	self-emp-not-inc	145574	hs-grad	9	married-civ-spouse	other-service	husband	white	male	0	1902	60	united-states	>50k
50	private	30447	assoc-voc	11	married-civ-spouse	transport-moving	husband	white	male	0	0	45	united-states	<=50k
45	self-emp-not-inc	256866	some-college	10	married-civ-spouse	sales	husband	white	male	5013	0	40	united-states	<=50k
44	self-emp-not-inc	120837	hs-grad	9	married-civ-spouse	exec-managerial	husband	white	male	0	0	66	united-states	<=50k
51	private	185283	some-college	10	married-civ-spouse	exec-managerial	husband	white	male	0	0	45	united-states	>50k
44	self-emp-inc	229466	some-college	10	married-civ-spouse	exec-managerial	husband	white	male	0	0	50	united-states	>50k
25	private	298225	hs-grad	9	divorced	craft-repair	not-in-family	white	male	0	0	50	united-states	<=50k
60	private	185749	11th	7	widowed	transport-moving	unmarried	black	male	0	0	40	united-states	<=50k
17		333100	10th	6	never-married		own-child	white	male	1055	0	30	united-states	<=50k
49	self-emp-inc	125892	masters	14	married-civ-spouse	exec-managerial	husband	white	male	0	0	50	united-states	>50k
46	private	563883	hs-grad	9	married-civ-spouse	craft-repair	husband	black	male	0	0	60	united-states	>50k
56	private	311249	hs-grad	9	widowed	adm-clerical	unmarried	black	female	0	0	38	united-states	<=50k
25	private	221757	hs-grad	9	divorced	craft-repair	not-in-family	white	male	3325	0	45	united-states	<=50k
22	private	310152	some-college	10	never-married	transport-moving	not-in-family	white	male	0	0	40	united-states	<=50k
76		211453	hs-grad	9	widowed		not-in-family	black	female	0	0	2	united-states	<=50k
41	self-emp-inc	94113	prof-school	15	married-civ-spouse	prof-specialty	husband	white	male	0	0	60	united-states	>50k
48	self-emp-inc	192945	hs-grad	9	married-civ-spouse	exec-managerial	husband	white	male	7688	0	40	united-states	>50k
46	private	161508	10th	6	never-married	machine-op-inspct	not-in-family	black	male	0	0	40	united-states	<=50k
30	private	177675	some-college	10	never-married	craft-repair	not-in-family	white	male	0	0	40	united-states	>50k
39	private	51100	hs-grad	9	married-civ-spouse	transport-moving	husband	white	male	0	0	40	united-states	>50k
40	private	100584	10th	6	divorced	craft-repair	not-in-family	amer-indian-eskimo	male	0	0	40	united-states	<=50k
70	federal-gov	163003	hs-grad	9	married-civ-spouse	adm-clerical	husband	black	male	0	0	40	united-states	<=50k
35	private	67728	some-college	10	married-civ-spouse	craft-repair	husband	white	male	0	2051	45	united-states	<=50k
49	private	101320	masters	14	divorced	exec-managerial	not-in-family	white	female	0	0	75	united-states	<=50k
24	private	42706	assoc-voc	11	never-married	protective-serv	not-in-family	white	male	0	0	60	united-states	<=50k
40	private	228535	assoc-acdm	12	married-civ-spouse	prof-specialty	husband	white	male	7298	0	36	united-states	>50k
61	private	120939	prof-school	15	married-civ-spouse	transport-moving	husband	white	male	0	0	5	united-states	>50k
25	private	98283	bachelors	13	never-married	prof-specialty	own-child	asian-pac-islander	male	0	0	40	united-states	<=50k
28	local-gov	216481	bachelors	13	never-married	prof-specialty	not-in-family	white	female	0	0	40	united-states	<=50k
69	state-gov	208869	masters	14	married-civ-spouse	prof-specialty	husband	white	male	0	0	11	united-states	<=50k
22	private	207940	some-college	10	never-married	handlers-cleaners	own-child	white	female	0	0	36	united-states	<=50k
47	private	34248	hs-grad	9	married-civ-spouse	adm-clerical	husband	white	male	0	0	38	united-states	<=50k
38	private	83727	hs-grad	9	divorced	other-service	unmarried	white	female	0	0	48	united-states	<=50k
26	private	183077	assoc-voc	11	never-married	adm-clerical	own-child	white	female	0	0	40	united-states	<=50k
17	private	197850	11th	7	never-married	adm-clerical	own-child	asian-pac-islander	female	0	0	24	united-states	<=50k
33	self-emp-not-inc	235271	some-college	10	never-married	other-service	not-in-family	white	male	0	0	35	united-states	<=50k
43	self-emp-not-inc	35236	hs-grad	9	married-spouse-absent	craft-repair	not-in-family	white	male	0	0	40	united-states	<=50k
58	private	255822	assoc-voc	11	married-civ-spouse	craft-repair	husband	white	male	0	0	40	united-states	>50k
53	self-emp-inc	263925	hs-grad	9	married-civ-spouse	sales	husband	white	male	99999	0	40	united-states	>50k
26	private	256263	hs-grad	9	never-married	craft-repair	not-in-family	white	male	0	0	25	united-states	<=50k
43	local-gov	293535	bachelors	13	married-civ-spouse	prof-specialty	husband	black	male	0	0	40	united-states	>50k
31	private	209448	10th	6	married-civ-spouse	farming-fishing	husband	white	male	2105	0	40	mexico	<=50k
30	private	57651	hs-grad	9	never-married	adm-clerical	unmarried	white	male	0	2001	42	united-states	<=50k
25	private	174592	hs-grad	9	never-married	other-service	own-child	white	female	0	0	25	united-states	<=50k
57	federal-gov	278763	hs-grad	9	divorced	adm-clerical	unmarried	white	female	0	0	40	united-states	<=50k
37	private	175232	masters	14	divorced	exec-managerial	unmarried	white	male	0	0	60	united-states	>50k
32	private	402812	some-college	10	married-civ-spouse	sales	husband	white	male	0	0	48	united-states	<=50k
26	private	101150	hs-grad	9	divorced	exec-managerial	not-in-family	white	female	0	0	41	united-states	<=50k
45	private	103538	hs-grad	9	married-civ-spouse	adm-clerical	husband	white	male	0	0	40	united-states	>50k
53	state-gov	156877	hs-grad	9	married-civ-spouse	adm-clerical	husband	white	male	15024	0	35	united-states	>50k
27	private	23940	hs-grad	9	never-married	handlers-cleaners	other-relative	amer-indian-eskimo	male	0	0	40	united-states	<=50k
28	self-emp-inc	210295	11th	7	married-civ-spouse	craft-repair	husband	white	male	0	0	50	united-states	>50k
32	private	80058	11th	7	divorced	sales	not-in-family	white	male	0	0	43	united-states	>50k
35	private	187119	bachelors	13	divorced	sales	not-in-family	white	female	0	1980	65	united-states	<=50k
36	self-emp-not-inc	105021	some-college	10	married-civ-spouse	exec-managerial	husband	white	male	0	0	55	united-states	>50k
19	private	225775	some-college	10	never-married	adm-clerical	not-in-family	white	male	0	0	40	united-states	<=50k
37	self-emp-inc	395831	bachelors	13	married-civ-spouse	exec-managerial	husband	white	male	0	0	80	united-states	>50k
49	private	50282	some-college	10	divorced	machine-op-inspct	not-in-family	white	male	3325	0	45	united-states	<=50k
20	private	32732	some-college	10	never-married	other-service	not-in-family	white	male	0	0	45	united-states	<=50k
64	self-emp-inc	179436	bachelors	13	married-civ-spouse	exec-managerial	husband	white	male	15024	0	55	united-states	>50k
60		290593	masters	14	married-civ-spouse		husband	white	male	0	0	40	united-states	<=50k
32	private	123253	assoc-acdm	12	married-civ-spouse	craft-repair	husband	white	male	0	0	42	united-states	<=50k
58	state-gov	48433	hs-grad	9	married-civ-spouse	exec-managerial	husband	white	male	0	0	40	united-states	<=50k
42	private	245317	hs-grad	9	married-civ-spouse	sales	husband	white	male	0	0	50	united-states	<=50k
20	private	431745	some-college	10	never-married	adm-clerical	not-in-family	black	female	0	0	14	united-states	<=50k
42	state-gov	436006	some-college	10	married-civ-spouse	adm-clerical	husband	black	male	0	0	40	united-states	<=50k
25	private	224943	some-college	10	married-spouse-absent	prof-specialty	unmarried	black	male	0	0	40	united-states	<=50k
30	self-emp-not-inc	167990	assoc-voc	11	married-civ-spouse	prof-specialty	husband	white	male	15024	0	65	united-states	>50k
37	self-emp-inc	217054	bachelors	13	married-civ-spouse	prof-specialty	husband	white	male	0	0	35	united-states	>50k
66	self-emp-not-inc	298834	assoc-voc	11	married-civ-spouse	prof-specialty	husband	white	male	0	0	50	united-states	<=50k
59	self-emp-inc	125000	bachelors	13	married-civ-spouse	exec-managerial	husband	white	male	0	0	40	england	>50k
44	private	123983	bachelors	13	divorced	other-service	not-in-family	asian-pac-islander	male	0	0	40	china	<=50k
46	private	155489	hs-grad	9	married-civ-spouse	adm-clerical	husband	white	male	0	0	58	united-states	>50k
59	private	284834	bachelors	13	married-civ-spouse	adm-clerical	wife	white	female	2885	0	30	united-states	<=50k
25	private	212495	bachelors	13	never-married	exec-managerial	own-child	white	male	0	1340	40	united-states	<=50k
17	local-gov	32124	9th	5	never-married	other-service	own-child	black	male	0	0	9	united-states	<=50k
47	local-gov	246891	bachelors	13	married-civ-spouse	protective-serv	husband	white	male	0	0	40	united-states	<=50k
47	state-gov	141483	9th	5	divorced	other-service	not-in-family	white	female	0	0	40	united-states	<=50k
30	private	31985	some-college	10	divorced	exec-managerial	unmarried	white	female	0	0	40	united-states	<=50k
20	private	170800	some-college	10	never-married	farming-fishing	own-child	white	female	0	0	40	united-states	<=50k
26	local-gov	166295	bachelors	13	never-married	prof-specialty	not-in-family	white	male	0	2339	55	united-states	<=50k
20	private	231286	some-college	10	never-married	handlers-cleaners	not-in-family	black	male	0	0	15	united-states	<=50k
33	private	159322	hs-grad	9	divorced	other-service	unmarried	white	male	0	0	40	united-states	<=50k
48	private	176026	hs-grad	9	married-civ-spouse	machine-op-inspct	husband	white	male	0	0	40	united-states	<=50k
52	private	118025	bachelors	13	married-civ-spouse	exec-managerial	husband	white	male	99999	0	50	united-states	>50k
37	private	26898	hs-grad	9	divorced	exec-managerial	unmarried	white	female	0	0	12	united-states	<=50k
47	private	232628	hs-grad	9	married-civ-spouse	craft-repair	husband	black	male	0	0	40	united-states	<=50k
40	private	85995	10th	6	married-civ-spouse	machine-op-inspct	husband	white	male	0	0	40	united-states	>50k
48	private	125421	masters	14	divorced	exec-managerial	unmarried	white	female	0	0	40	united-states	>50k
49	private	245305	10th	6	married-civ-spouse	transport-moving	husband	black	male	0	0	42	united-states	>50k
50	private	73493	some-college	10	divorced	other-service	not-in-family	white	female	0	0	40	united-states	<=50k
30	private	197058	assoc-acdm	12	never-married	prof-specialty	not-in-family	white	female	0	0	40	united-states	<=50k
34	private	122116	some-college	10	married-civ-spouse	exec-managerial	husband	white	male	0	0	40	united-states	<=50k
43	private	75742	hs-grad	9	married-civ-spouse	machine-op-inspct	husband	white	male	0	0	40	united-states	<=50k
22	private	214731	10th	6	married-civ-spouse	machine-op-inspct	wife	white	female	0	0	40	united-states	<=50k
35	private	265954	hs-grad	9	separated	other-service	not-in-family	black	male	0	0	40	united-states	<=50k
26	state-gov	197156	hs-grad	9	divorced	adm-clerical	own-child	white	female	0	0	30	united-states	<=50k
62	private	162245	prof-school	15	married-civ-spouse	prof-specialty	husband	white	male	0	1628	70	united-states	<=50k
39	local-gov	203070	hs-grad	9	separated	protective-serv	not-in-family	white	male	0	0	40	united-states	<=50k
59	local-gov	165695	some-college	10	married-civ-spouse	craft-repair	husband	white	male	0	0	40	united-states	<=50k
69		473040	5th-6th	3	divorced		not-in-family	white	male	0	0	40	united-states	<=50k
27	private	168107	bachelors	13	married-civ-spouse	craft-repair	husband	white	male	0	0	40	united-states	<=50k
17	private	163494	10th	6	never-married	sales	own-child	white	male	0	0	30	united-states	<=50k
38	private	180342	bachelors	13	married-civ-spouse	adm-clerical	husband	white	male	0	0	40	united-states	<=50k
41	private	122381	some-college	10	married-civ-spouse	craft-repair	husband	white	male	0	1887	50	united-states	>50k
27	private	148069	10th	6	never-married	machine-op-inspct	unmarried	white	female	0	0	40	united-states	<=50k
23	private	200973	hs-grad	9	never-married	adm-clerical	own-child	white	female	0	0	40	united-states	<=50k
17	private	130806	10th	6	never-married	handlers-cleaners	own-child	white	male	0	0	24	united-states	<=50k
56	private	117148	7th-8th	4	divorced	machine-op-inspct	not-in-family	white	female	0	0	40	united-states	<=50k
24	private	213977	some-college	10	never-married	adm-clerical	not-in-family	white	female	0	0	40	united-states	<=50k
62	private	134768	doctorate	16	married-civ-spouse	prof-specialty	husband	white	male	7688	0	40		>50k
44	private	139338	12th	8	divorced	transport-moving	unmarried	black	male	0	0	40	united-states	<=50k
23	private	315877	bachelors	13	never-married	adm-clerical	not-in-family	white	male	0	0	30	united-states	<=50k
41	self-emp-not-inc	195124	hs-grad	9	never-married	sales	not-in-family	white	male	0	0	50		<=50k
25	private	352057	hs-grad	9	never-married	transport-moving	not-in-family	white	male	0	0	65	united-states	<=50k
21	private	236684	some-college	10	never-married	other-service	other-relative	black	female	0	0	8	united-states	<=50k
18	private	208447	12th	8	never-married	handlers-cleaners	own-child	white	male	0	0	6	united-states	<=50k
45	private	149640	some-college	10	married-civ-spouse	craft-repair	husband	white	male	0	0	40	united-states	<=50k
75		111177	bachelors	13	widowed		not-in-family	white	female	25124	0	16	united-states	>50k
51	private	154342	7th-8th	4	married-civ-spouse	protective-serv	husband	white	male	0	0	40	united-states	<=50k
42	federal-gov	141459	hs-grad	9	separated	other-service	other-relative	black	female	0	0	40	united-states	<=50k
47	private	111797	some-college	10	never-married	other-service	not-in-family	black	female	0	0	35	outlying-us(guam-usvi-etc)	<=50k
29	private	111900	some-college	10	married-civ-spouse	farming-fishing	husband	white	male	0	0	40	united-states	<=50k
33	private	78707	11th	7	never-married	other-service	not-in-family	black	male	0	0	40	united-states	<=50k
43	local-gov	160574	bachelors	13	married-civ-spouse	craft-repair	husband	white	male	0	0	40	united-states	<=50k
20		174714	some-college	10	never-married		own-child	white	male	0	0	16	united-states	<=50k
19		62534	bachelors	13	never-married		own-child	black	female	0	0	40	jamaica	<=50k
44	private	216907	assoc-acdm	12	married-civ-spouse	craft-repair	husband	white	male	0	1848	40	united-states	>50k
24	private	198148	some-college	10	never-married	other-service	own-child	white	male	0	0	30	united-states	<=50k
19	private	124265	some-college	10	never-married	handlers-cleaners	own-child	white	male	0	0	40	united-states	<=50k
49		261059	10th	6	separated		own-child	white	male	2176	0	40	united-states	<=50k
52	private	208137	assoc-voc	11	married-civ-spouse	adm-clerical	husband	white	male	0	0	40	united-states	<=50k
38	self-emp-not-inc	257250	hs-grad	9	never-married	farming-fishing	not-in-family	white	male	0	0	52	united-states	<=50k
24	state-gov	147253	some-college	10	never-married	tech-support	not-in-family	white	male	0	0	50	united-states	<=50k
32	local-gov	244268	bachelors	13	never-married	prof-specialty	not-in-family	white	male	0	0	50	united-states	<=50k
72		213255	hs-grad	9	widowed		not-in-family	white	female	0	0	8	united-states	<=50k
26	private	266912	hs-grad	9	married-civ-spouse	sales	husband	white	male	0	0	50	united-states	>50k
31	private	169104	bachelors	13	never-married	sales	own-child	asian-pac-islander	male	0	0	40		<=50k
29	private	200511	bachelors	13	married-civ-spouse	sales	husband	white	male	0	0	50	united-states	<=50k
39	private	128715	hs-grad	9	divorced	adm-clerical	not-in-family	white	male	10520	0	40	united-states	>50k
48	self-emp-not-inc	65535	hs-grad	9	married-civ-spouse	farming-fishing	husband	white	male	0	0	50	united-states	<=50k
40	private	103395	some-college	10	married-civ-spouse	craft-repair	husband	white	male	0	0	45	united-states	>50k
51	private	71046	some-college	10	divorced	exec-managerial	unmarried	white	male	0	0	45	scotland	<=50k
28	self-emp-not-inc	125442	hs-grad	9	divorced	craft-repair	own-child	white	male	0	0	40	united-states	<=50k
22	private	169188	hs-grad	9	never-married	exec-managerial	own-child	white	female	0	0	20	united-states	<=50k
23	private	121471	bachelors	13	never-married	adm-clerical	not-in-family	white	female	0	0	40	united-states	<=50k
65	private	207281	some-college	10	married-civ-spouse	protective-serv	husband	white	male	0	0	16	united-states	<=50k
26	local-gov	46097	bachelors	13	married-civ-spouse	prof-specialty	husband	white	male	0	0	40	united-states	<=50k
20		206671	some-college	10	never-married		own-child	white	male	1055	0	50	united-states	<=50k
55	private	98361	masters	14	married-civ-spouse	prof-specialty	husband	white	male	15024	0	50		>50k
38	self-emp-not-inc	322143	bachelors	13	married-civ-spouse	other-service	husband	white	male	0	0	10	united-states	<=50k
33	private	149184	hs-grad	9	never-married	prof-specialty	not-in-family	white	male	0	0	60	united-states	>50k
33	local-gov	119829	hs-grad	9	married-civ-spouse	adm-clerical	wife	white	female	0	0	60	united-states	<=50k
37	private	910398	bachelors	13	never-married	sales	not-in-family	black	female	0	0	40	united-states	<=50k
19	private	176570	11th	7	never-married	machine-op-inspct	own-child	white	male	0	0	60	united-states	<=50k
24	private	216129	bachelors	13	never-married	sales	not-in-family	white	male	0	0	50	united-states	<=50k
30	private	27207	11th	7	married-civ-spouse	craft-repair	husband	white	male	0	0	45	united-states	<=50k
57	state-gov	68830	hs-grad	9	divorced	exec-managerial	not-in-family	white	female	0	0	50	united-states	<=50k
22	state-gov	178818	some-college	10	never-married	prof-specialty	own-child	white	female	0	0	20	united-states	<=50k
57	private	236944	hs-grad	9	married-civ-spouse	machine-op-inspct	husband	black	male	0	0	40	united-states	>50k
46	state-gov	273771	hs-grad	9	married-civ-spouse	tech-support	husband	white	male	0	0	40	united-states	<=50k
67	private	318533	hs-grad	9	married-civ-spouse	adm-clerical	husband	white	male	0	0	35	united-states	<=50k
35		451940	hs-grad	9	never-married		unmarried	black	female	0	0	40	united-states	<=50k
47	private	102318	hs-grad	9	separated	craft-repair	own-child	white	male	0	0	40	united-states	<=50k
39	private	379350	10th	6	married-civ-spouse	craft-repair	husband	white	male	0	0	40	united-states	<=50k
50	private	21095	some-college	10	divorced	other-service	unmarried	asian-pac-islander	male	0	0	40	philippines	<=50k
58	self-emp-not-inc	211547	12th	8	divorced	sales	not-in-family	white	female	0	0	52	united-states	<=50k
36	private	85272	assoc-acdm	12	married-civ-spouse	prof-specialty	wife	white	female	0	0	30	united-states	>50k
45	private	46406	masters	14	married-civ-spouse	prof-specialty	husband	white	male	0	0	36	england	>50k
54	private	53833	hs-grad	9	married-civ-spouse	machine-op-inspct	husband	white	male	0	0	40	united-states	>50k
26	private	161007	bachelors	13	never-married	adm-clerical	own-child	white	male	0	0	30	united-states	<=50k
60	private	53707	hs-grad	9	married-civ-spouse	prof-specialty	husband	white	male	0	0	40	united-states	>50k
46	private	370119	prof-school	15	married-civ-spouse	prof-specialty	husband	white	male	99999	0	60	united-states	>50k
26	private	310907	some-college	10	married-civ-spouse	exec-managerial	wife	white	female	0	0	35	united-states	<=50k
32	private	375833	11th	7	never-married	craft-repair	other-relative	white	male	0	0	40	united-states	<=50k
38	local-gov	107513	hs-grad	9	married-civ-spouse	transport-moving	husband	white	male	0	0	40	united-states	<=50k
48	self-emp-not-inc	58683	some-college	10	married-civ-spouse	sales	husband	white	male	0	0	70	united-states	>50k
44	self-emp-not-inc	179557	hs-grad	9	married-civ-spouse	exec-managerial	husband	white	male	0	1977	45	united-states	>50k
37	private	70240	hs-grad	9	never-married	other-service	own-child	asian-pac-islander	female	0	0	40	philippines	<=50k
44	private	147206	some-college	10	married-civ-spouse	exec-managerial	husband	white	male	0	0	40	united-states	<=50k
31	private	175548	hs-grad	9	never-married	other-service	not-in-family	other	female	0	0	35	united-states	<=50k
61	self-emp-not-inc	163174	prof-school	15	married-civ-spouse	prof-specialty	husband	white	male	0	0	35	united-states	>50k
51	private	126010	hs-grad	9	married-civ-spouse	craft-repair	husband	white	male	0	0	40	united-states	<=50k
52	private	147876	bachelors	13	married-civ-spouse	sales	wife	white	female	15024	0	60	united-states	>50k
45	private	428350	hs-grad	9	married-civ-spouse	machine-op-inspct	wife	white	female	0	1740	40	united-states	<=50k
36		200904	assoc-acdm	12	married-civ-spouse		wife	black	female	0	0	21	haiti	<=50k
39	private	328466	11th	7	married-civ-spouse	other-service	husband	white	male	2407	0	70	mexico	<=50k
67	local-gov	258973	hs-grad	9	divorced	other-service	not-in-family	white	female	0	0	24	united-states	<=50k
40	state-gov	345969	assoc-acdm	12	married-civ-spouse	adm-clerical	husband	white	male	0	0	40	united-states	>50k
27	private	127796	5th-6th	3	never-married	farming-fishing	not-in-family	white	male	0	0	35	mexico	<=50k
37	private	405723	1st-4th	2	married-civ-spouse	machine-op-inspct	husband	white	male	0	0	40	mexico	<=50k
57	private	175942	some-college	10	married-civ-spouse	exec-managerial	husband	white	male	0	0	50	united-states	>50k
27	private	284196	10th	6	divorced	other-service	not-in-family	white	female	0	0	40	united-states	<=50k
28	private	89718	hs-grad	9	never-married	sales	not-in-family	white	female	2202	0	48	united-states	<=50k
34	self-emp-inc	175761	bachelors	13	married-civ-spouse	prof-specialty	husband	white	male	0	0	60	united-states	>50k
54	private	206369	hs-grad	9	married-civ-spouse	machine-op-inspct	husband	white	male	5178	0	50	united-states	>50k
52	private	158993	hs-grad	9	divorced	other-service	other-relative	black	female	0	0	38	united-states	<=50k
42	private	285066	bachelors	13	married-civ-spouse	prof-specialty	husband	white	male	0	0	45	united-states	>50k
48	private	126754	masters	14	married-civ-spouse	prof-specialty	husband	white	male	15024	0	40	united-states	>50k
65	state-gov	209280	masters	14	married-civ-spouse	prof-specialty	husband	white	male	6514	0	35	united-states	>50k
55	self-emp-not-inc	52888	prof-school	15	married-civ-spouse	prof-specialty	wife	white	female	0	0	10	united-states	<=50k
71	self-emp-inc	133821	hs-grad	9	married-civ-spouse	adm-clerical	wife	white	female	0	0	20	united-states	>50k
33	private	240763	some-college	10	married-civ-spouse	machine-op-inspct	husband	black	male	0	0	40	united-states	<=50k
30	private	39054	hs-grad	9	married-civ-spouse	sales	husband	white	male	0	0	40	united-states	<=50k
35	private	119272	bachelors	13	married-civ-spouse	exec-managerial	husband	white	male	0	0	55	united-states	>50k
59	private	143372	10th	6	divorced	adm-clerical	not-in-family	black	female	0	0	40	united-states	<=50k
19	private	323421	some-college	10	never-married	handlers-cleaners	own-child	white	male	0	0	20	united-states	<=50k
36	self-emp-not-inc	136028	9th	5	married-civ-spouse	craft-repair	husband	white	male	0	0	30	united-states	<=50k
26	self-emp-not-inc	163189	hs-grad	9	never-married	sales	own-child	white	male	0	0	40	united-states	<=50k
34	local-gov	202729	hs-grad	9	married-civ-spouse	protective-serv	husband	white	male	0	0	40	united-states	<=50k
41	private	421871	hs-grad	9	married-civ-spouse	craft-repair	husband	black	male	0	0	40	united-states	>50k
44	private	120277	bachelors	13	married-civ-spouse	prof-specialty	husband	white	male	15024	0	50	italy	>50k
26		211798	hs-grad	9	separated		unmarried	white	female	0	0	40	united-states	<=50k
47	private	198901	hs-grad	9	married-civ-spouse	craft-repair	husband	white	male	0	0	48	united-states	<=50k
18	private	214617	some-college	10	never-married	sales	own-child	white	male	0	0	16	united-states	<=50k
55	self-emp-not-inc	179715	10th	6	married-civ-spouse	craft-repair	husband	white	male	0	0	18	united-states	<=50k
49	local-gov	107231	hs-grad	9	married-civ-spouse	craft-repair	husband	white	male	0	2002	40	united-states	<=50k
44	private	110355	bachelors	13	married-civ-spouse	exec-managerial	husband	white	male	0	0	40	united-states	>50k
43	private	184378	bachelors	13	never-married	prof-specialty	not-in-family	white	male	0	0	40	united-states	<=50k
62	private	273454	7th-8th	4	married-civ-spouse	protective-serv	husband	white	male	0	0	40	cuba	<=50k
44	private	443040	hs-grad	9	married-civ-spouse	handlers-cleaners	husband	black	male	0	0	40	united-states	<=50k
39		71701	hs-grad	9	divorced		unmarried	white	female	0	0	40	united-states	<=50k
50	self-emp-inc	160151	some-college	10	married-civ-spouse	sales	husband	white	male	0	0	60	united-states	>50k
35	private	107991	11th	7	never-married	sales	not-in-family	white	male	0	0	45	united-states	<=50k
52	private	94391	hs-grad	9	married-civ-spouse	adm-clerical	husband	white	male	0	0	40	united-states	<=50k
46	private	99835	prof-school	15	married-civ-spouse	prof-specialty	husband	white	male	0	0	60	united-states	>50k
44	private	43711	assoc-acdm	12	married-civ-spouse	sales	husband	white	male	7688	0	40	united-states	>50k
43	private	83756	some-college	10	never-married	exec-managerial	unmarried	white	male	0	0	50	united-states	<=50k
51	private	120914	7th-8th	4	married-civ-spouse	craft-repair	husband	white	male	2961	0	40	united-states	<=50k
20	private	180052	some-college	10	never-married	sales	own-child	white	male	0	0	20	united-states	<=50k
47	private	170846	assoc-acdm	12	married-civ-spouse	adm-clerical	wife	white	female	0	0	40	italy	>50k
43	private	37937	masters	14	divorced	exec-managerial	unmarried	white	male	0	0	50	united-states	<=50k
64		168340	hs-grad	9	married-civ-spouse		husband	white	male	0	0	40		>50k
24	private	38455	some-college	10	never-married	craft-repair	not-in-family	white	male	0	0	40	united-states	<=50k
27	federal-gov	128059	some-college	10	married-civ-spouse	craft-repair	husband	white	male	0	0	50	united-states	<=50k
32	private	420895	hs-grad	9	married-civ-spouse	transport-moving	husband	white	male	0	0	40	united-states	<=50k
37	private	166744	hs-grad	9	divorced	other-service	unmarried	white	female	0	0	12	united-states	<=50k
26	private	238768	hs-grad	9	married-civ-spouse	machine-op-inspct	husband	white	male	0	0	60	united-states	<=50k
43	private	176270	bachelors	13	married-civ-spouse	exec-managerial	husband	white	male	99999	0	60	united-states	>50k
50	private	140592	hs-grad	9	married-civ-spouse	machine-op-inspct	wife	white	female	0	0	40	united-states	<=50k
20	self-emp-not-inc	211466	hs-grad	9	never-married	transport-moving	own-child	white	male	0	0	80	united-states	<=50k
37	private	188540	hs-grad	9	married-civ-spouse	exec-managerial	husband	white	male	0	1902	45	united-states	>50k
43	private	39581	hs-grad	9	never-married	other-service	not-in-family	black	female	0	0	45	united-states	<=50k
37	private	171150	hs-grad	9	married-civ-spouse	exec-managerial	husband	white	male	0	1887	50	united-states	>50k
53	private	117496	9th	5	divorced	other-service	not-in-family	white	female	0	0	36	canada	<=50k
44	private	145160	doctorate	16	married-civ-spouse	prof-specialty	husband	white	male	0	0	40	united-states	>50k
25	private	28520	hs-grad	9	never-married	other-service	not-in-family	white	female	0	0	40	united-states	<=50k
17	private	103851	11th	7	never-married	adm-clerical	own-child	white	female	1055	0	20	united-states	<=50k
19	private	375077	hs-grad	9	never-married	sales	own-child	white	male	0	0	50	united-states	<=50k
53	state-gov	281590	hs-grad	9	married-civ-spouse	exec-managerial	wife	white	female	15024	0	40	united-states	>50k
44	private	151504	some-college	10	married-civ-spouse	sales	husband	white	male	0	0	50	united-states	<=50k
51	private	415287	hs-grad	9	married-civ-spouse	machine-op-inspct	husband	black	male	0	1902	40	united-states	>50k
49	private	32212	hs-grad	9	married-civ-spouse	exec-managerial	wife	white	female	0	0	43	united-states	<=50k
35	private	123606	some-college	10	married-civ-spouse	handlers-cleaners	husband	white	male	0	0	40	united-states	<=50k
44	private	202565	hs-grad	9	divorced	craft-repair	not-in-family	white	male	0	0	45	united-states	<=50k
54	private	177927	masters	14	married-civ-spouse	prof-specialty	husband	white	male	0	0	60	united-states	<=50k
37	private	256723	some-college	10	divorced	adm-clerical	unmarried	black	female	0	0	35	united-states	<=50k
18	private	46247	some-college	10	never-married	other-service	own-child	white	female	0	0	15	united-states	<=50k
24	private	266926	some-college	10	married-civ-spouse	handlers-cleaners	husband	white	male	0	0	40	united-states	<=50k
29	private	112031	hs-grad	9	divorced	craft-repair	not-in-family	white	female	0	0	50	united-states	<=50k
22		376277	some-college	10	divorced		not-in-family	white	female	0	0	35	united-states	<=50k
35	private	168817	hs-grad	9	never-married	machine-op-inspct	not-in-family	white	male	0	0	40	united-states	<=50k
56	private	187487	hs-grad	9	married-civ-spouse	craft-repair	husband	white	male	0	0	48	united-states	>50k
32		158784	7th-8th	4	widowed		not-in-family	white	female	0	0	40	united-states	<=50k
24	private	67222	bachelors	13	never-married	machine-op-inspct	not-in-family	asian-pac-islander	male	0	0	45	china	<=50k
43	private	201723	masters	14	married-civ-spouse	exec-managerial	husband	white	male	0	1902	40	united-states	>50k
73	private	267408	hs-grad	9	widowed	sales	other-relative	white	female	0	0	15	united-states	<=50k
47	federal-gov	168191	some-college	10	married-civ-spouse	craft-repair	husband	white	male	0	0	40		<=50k
49	private	105444	12th	8	married-civ-spouse	machine-op-inspct	husband	white	male	0	0	39	united-states	<=50k
38	private	156728	bachelors	13	married-civ-spouse	sales	husband	white	male	0	0	40	united-states	>50k
31	private	148600	hs-grad	9	married-civ-spouse	machine-op-inspct	husband	black	male	0	0	40	united-states	<=50k
39	private	19914	some-college	10	divorced	adm-clerical	unmarried	amer-indian-eskimo	female	0	0	40	united-states	<=50k
42	private	190767	bachelors	13	divorced	adm-clerical	not-in-family	white	female	0	0	40	united-states	<=50k
41	private	233955	masters	14	married-civ-spouse	prof-specialty	husband	asian-pac-islander	male	0	0	45	china	>50k
35	private	30381	bachelors	13	married-civ-spouse	sales	husband	white	male	0	0	45	united-states	>50k
38	private	187069	hs-grad	9	married-civ-spouse	transport-moving	husband	white	male	0	0	45	united-states	<=50k
31	private	367314	hs-grad	9	divorced	adm-clerical	not-in-family	white	female	0	0	40	united-states	<=50k
51	local-gov	101119	hs-grad	9	married-civ-spouse	protective-serv	husband	white	male	0	0	70	united-states	<=50k
38	private	86551	bachelors	13	divorced	sales	not-in-family	white	male	0	0	48	united-states	>50k
40	local-gov	218995	some-college	10	married-civ-spouse	exec-managerial	husband	white	male	0	0	42	united-states	>50k
21	private	57711	hs-grad	9	never-married	other-service	not-in-family	white	female	0	0	30	united-states	<=50k
44	private	303521	some-college	10	divorced	craft-repair	not-in-family	white	male	0	0	40	united-states	<=50k
55	private	199067	hs-grad	9	married-civ-spouse	craft-repair	husband	white	male	0	0	40	united-states	>50k
29	private	247445	hs-grad	9	divorced	sales	not-in-family	white	male	0	0	45	united-states	<=50k
49	private	186078	masters	14	married-civ-spouse	prof-specialty	wife	white	female	0	0	50	united-states	>50k
31	private	77634	assoc-voc	11	married-civ-spouse	other-service	husband	white	male	0	0	42	united-states	<=50k
24	private	180060	masters	14	never-married	exec-managerial	own-child	white	male	6849	0	90	united-states	<=50k
46	private	56482	some-college	10	never-married	exec-managerial	not-in-family	black	male	0	0	40	united-states	<=50k
26	private	314177	hs-grad	9	never-married	sales	not-in-family	black	male	0	0	40	united-states	<=50k
35	private	239755	bachelors	13	never-married	other-service	not-in-family	white	male	0	0	38	united-states	<=50k
27	private	377680	assoc-voc	11	never-married	sales	not-in-family	white	male	0	0	50	united-states	<=50k
64	self-emp-not-inc	134960	bachelors	13	married-civ-spouse	exec-managerial	husband	white	male	15024	0	35	united-states	>50k
26	private	294493	bachelors	13	never-married	craft-repair	other-relative	white	male	0	0	40	united-states	<=50k
21	private	32616	hs-grad	9	never-married	other-service	not-in-family	white	female	0	1719	16	united-states	<=50k
45	private	182655	bachelors	13	divorced	other-service	not-in-family	white	male	0	0	45		>50k
57	local-gov	52267	hs-grad	9	married-civ-spouse	transport-moving	husband	white	male	0	0	72	united-states	<=50k
30	private	117963	bachelors	13	married-civ-spouse	adm-clerical	husband	white	male	0	0	40	united-states	>50k
45	private	98881	11th	7	married-civ-spouse	other-service	wife	white	female	0	0	32	united-states	<=50k
50	private	196963	7th-8th	4	divorced	craft-repair	not-in-family	white	female	0	0	30	united-states	<=50k
38	private	166988	bachelors	13	never-married	adm-clerical	own-child	white	female	0	0	40	united-states	<=50k
43	self-emp-not-inc	193459	some-college	10	married-civ-spouse	craft-repair	husband	white	male	0	0	60	united-states	<=50k
42	private	182342	some-college	10	widowed	exec-managerial	not-in-family	white	female	0	0	55	united-states	<=50k
32	private	496743	bachelors	13	never-married	prof-specialty	own-child	white	male	0	0	40	united-states	<=50k
20	private	154781	hs-grad	9	never-married	adm-clerical	not-in-family	white	female	0	0	40	united-states	<=50k
27	private	219371	hs-grad	9	never-married	other-service	not-in-family	white	female	0	0	35	united-states	<=50k
45	private	99179	11th	7	widowed	adm-clerical	unmarried	white	female	0	0	40	united-states	<=50k
40	private	224910	hs-grad	9	never-married	machine-op-inspct	not-in-family	white	female	0	0	40	united-states	<=50k
38	private	304651	hs-grad	9	divorced	transport-moving	not-in-family	white	male	0	0	60	united-states	<=50k
37	private	349689	hs-grad	9	divorced	adm-clerical	unmarried	white	female	0	0	40	united-states	<=50k
60	private	106850	10th	6	divorced	machine-op-inspct	not-in-family	white	female	0	0	40	united-states	<=50k
53	self-emp-not-inc	196328	hs-grad	9	married-civ-spouse	exec-managerial	husband	black	male	0	0	45	united-states	>50k
25	private	169323	bachelors	13	married-civ-spouse	exec-managerial	own-child	white	female	0	0	40	united-states	<=50k
47	self-emp-not-inc	162924	bachelors	13	divorced	exec-managerial	not-in-family	asian-pac-islander	male	0	0	60	japan	<=50k
40	self-emp-not-inc	34037	hs-grad	9	never-married	farming-fishing	not-in-family	white	male	0	0	70	united-states	<=50k
51		167651	hs-grad	9	married-civ-spouse		husband	white	male	0	0	40	united-states	<=50k
19	private	197384	some-college	10	never-married	other-service	own-child	white	female	0	0	10	united-states	<=50k
42	private	251795	some-college	10	married-civ-spouse	prof-specialty	wife	white	female	0	0	50	united-states	>50k
65		266081	hs-grad	9	married-civ-spouse		husband	white	male	0	0	40	united-states	<=50k
41	private	165309	bachelors	13	divorced	adm-clerical	unmarried	white	female	0	0	40	united-states	<=50k
28	private	215873	10th	6	never-married	machine-op-inspct	own-child	black	male	0	0	45	united-states	<=50k
46	private	133938	masters	14	divorced	exec-managerial	not-in-family	white	female	27828	0	50	united-states	>50k
49	private	159816	bachelors	13	married-civ-spouse	prof-specialty	wife	white	female	99999	0	20	united-states	>50k
24	private	228424	hs-grad	9	never-married	handlers-cleaners	other-relative	black	male	0	0	40	united-states	<=50k
32	private	195576	11th	7	married-civ-spouse	machine-op-inspct	husband	white	male	0	0	40	united-states	<=50k
71	private	105200	hs-grad	9	married-civ-spouse	protective-serv	husband	white	male	6767	0	20	united-states	<=50k
26	private	167350	some-college	10	married-civ-spouse	tech-support	husband	white	male	3103	0	40	united-states	>50k
29	private	52199	hs-grad	9	married-spouse-absent	protective-serv	not-in-family	white	male	0	0	40	united-states	<=50k
50	private	171338	some-college	10	married-civ-spouse	exec-managerial	husband	white	male	99999	0	50	united-states	>50k
51	private	120173	assoc-voc	11	married-civ-spouse	craft-repair	husband	white	male	3103	0	50	united-states	>50k
17		158762	10th	6	never-married		own-child	white	female	0	0	20	united-states	<=50k
49	private	169818	hs-grad	9	married-civ-spouse	other-service	wife	black	female	0	0	40	united-states	>50k
31	private	288419	10th	6	married-civ-spouse	machine-op-inspct	husband	white	male	0	0	40	united-states	<=50k
23	private	207546	11th	7	married-civ-spouse	machine-op-inspct	husband	white	male	0	0	40	united-states	<=50k
59	local-gov	147707	hs-grad	9	widowed	farming-fishing	unmarried	white	male	0	2339	40	united-states	<=50k
17		228373	10th	6	never-married		own-child	white	male	0	0	30	united-states	<=50k
43	private	193882	some-college	10	married-civ-spouse	sales	husband	white	male	7688	0	40	united-states	>50k
38	private	31033	bachelors	13	married-civ-spouse	sales	husband	white	male	7298	0	40	united-states	>50k
37	private	272950	hs-grad	9	married-civ-spouse	exec-managerial	husband	white	male	0	0	40	united-states	<=50k
29	private	183523	10th	6	never-married	other-service	own-child	white	male	0	0	40	united-states	<=50k
39	private	238415	bachelors	13	married-civ-spouse	exec-managerial	husband	white	male	0	0	50	united-states	>50k
31	private	19302	assoc-acdm	12	never-married	adm-clerical	not-in-family	white	male	2202	0	38	united-states	<=50k
42	local-gov	339671	bachelors	13	married-spouse-absent	prof-specialty	not-in-family	white	female	8614	0	45	united-states	>50k
35	local-gov	103260	masters	14	married-civ-spouse	prof-specialty	wife	white	female	0	0	35	united-states	>50k
39	private	79331	masters	14	married-civ-spouse	exec-managerial	husband	asian-pac-islander	male	15024	0	40	united-states	>50k
40	private	135056	assoc-acdm	12	divorced	adm-clerical	unmarried	white	female	0	0	40	united-states	<=50k
66	private	142723	5th-6th	3	married-spouse-absent	handlers-cleaners	unmarried	white	female	0	0	40	puerto-rico	<=50k
30	federal-gov	188569	9th	5	married-civ-spouse	tech-support	husband	white	male	0	0	40	united-states	<=50k
43	private	57322	assoc-acdm	12	divorced	craft-repair	not-in-family	white	male	0	0	40	united-states	<=50k
47	private	178309	9th	5	never-married	other-service	unmarried	white	female	0	0	50	united-states	<=50k
45	private	166107	masters	14	never-married	adm-clerical	not-in-family	asian-pac-islander	female	0	0	40	philippines	<=50k
31	private	53042	some-college	10	married-civ-spouse	machine-op-inspct	husband	black	male	0	0	40	trinadad&tobago	<=50k
33	private	155343	hs-grad	9	married-civ-spouse	sales	husband	white	male	3103	0	40	united-states	>50k
32	private	35595	bachelors	13	never-married	adm-clerical	not-in-family	white	male	0	0	40	united-states	<=50k
28	private	429507	assoc-acdm	12	married-civ-spouse	handlers-cleaners	husband	black	male	0	0	40	united-states	<=50k
50	federal-gov	159670	hs-grad	9	married-civ-spouse	adm-clerical	husband	white	male	0	0	40	united-states	>50k
63	private	151210	7th-8th	4	divorced	sales	not-in-family	white	female	0	0	40	united-states	<=50k
28	private	186792	bachelors	13	married-civ-spouse	adm-clerical	husband	white	male	0	0	40	united-states	<=50k
38	private	204640	some-college	10	widowed	adm-clerical	unmarried	black	female	0	0	40	united-states	<=50k
52	private	87205	hs-grad	9	divorced	other-service	not-in-family	white	female	0	0	38	united-states	<=50k
38	self-emp-inc	112847	prof-school	15	married-civ-spouse	prof-specialty	husband	asian-pac-islander	male	0	0	40	united-states	>50k
41	private	107306	hs-grad	9	never-married	exec-managerial	not-in-family	white	male	2174	0	40	united-states	<=50k
50	state-gov	211319	masters	14	never-married	prof-specialty	not-in-family	white	male	0	0	38	united-states	<=50k
59	private	183606	11th	7	married-civ-spouse	machine-op-inspct	husband	white	male	0	0	40	united-states	<=50k
32	private	205390	hs-grad	9	married-civ-spouse	sales	husband	white	male	0	0	49	united-states	<=50k
73	local-gov	232871	7th-8th	4	married-civ-spouse	protective-serv	husband	white	male	2228	0	10	united-states	<=50k
52	self-emp-inc	101017	hs-grad	9	divorced	exec-managerial	unmarried	white	male	0	0	38	united-states	<=50k
57	private	114495	hs-grad	9	married-civ-spouse	exec-managerial	husband	white	male	0	0	60	united-states	<=50k
35	private	183898	assoc-voc	11	married-civ-spouse	exec-managerial	husband	white	male	7298	0	50	united-states	>50k
51	private	163921	bachelors	13	married-civ-spouse	transport-moving	husband	white	male	0	0	56	united-states	>50k
22	private	311764	11th	7	widowed	sales	own-child	black	female	0	0	35	united-states	<=50k
49	private	188330	hs-grad	9	married-civ-spouse	sales	husband	white	male	0	0	40	united-states	>50k
22	private	267174	hs-grad	9	never-married	handlers-cleaners	own-child	black	male	0	0	40	united-states	<=50k
46	local-gov	36228	hs-grad	9	married-civ-spouse	craft-repair	husband	white	male	0	1902	40	united-states	<=50k
48	private	199739	hs-grad	9	divorced	craft-repair	unmarried	white	female	0	0	40	united-states	<=50k
52	private	185407	hs-grad	9	married-civ-spouse	craft-repair	husband	white	male	0	0	40		<=50k
43	state-gov	206139	bachelors	13	married-civ-spouse	adm-clerical	husband	white	male	0	0	50	united-states	>50k
25	private	282063	7th-8th	4	married-civ-spouse	handlers-cleaners	husband	white	male	0	0	40	mexico	<=50k
31	private	332379	7th-8th	4	never-married	craft-repair	not-in-family	white	male	0	0	40	united-states	<=50k
19	private	418324	some-college	10	never-married	sales	own-child	white	male	0	0	36	united-states	<=50k
19		263338	some-college	10	never-married		own-child	white	male	0	0	45	united-states	<=50k
51	private	158948	hs-grad	9	married-civ-spouse	transport-moving	husband	white	male	0	0	84	united-states	>50k
51	private	221532	bachelors	13	divorced	exec-managerial	unmarried	white	male	0	0	40	united-states	>50k
22	self-emp-not-inc	202920	hs-grad	9	never-married	prof-specialty	unmarried	white	female	99999	0	40	dominican-republic	>50k
37	local-gov	118909	hs-grad	9	divorced	adm-clerical	unmarried	black	female	0	0	35	united-states	<=50k
19	private	286469	some-college	10	never-married	sales	own-child	white	female	0	0	30	united-states	<=50k
45	private	191914	hs-grad	9	divorced	transport-moving	unmarried	white	female	0	0	55	united-states	<=50k
21	state-gov	142766	some-college	10	never-married	other-service	own-child	white	male	0	0	10	united-states	<=50k
52	private	198744	hs-grad	9	widowed	sales	not-in-family	white	female	0	0	40	united-states	<=50k
46	local-gov	272780	some-college	10	married-civ-spouse	prof-specialty	husband	white	male	0	0	24	united-states	<=50k
42	state-gov	219553	masters	14	divorced	prof-specialty	not-in-family	white	female	0	0	38	united-states	<=50k
56	private	261232	hs-grad	9	never-married	craft-repair	not-in-family	white	male	0	0	40	united-states	<=50k
23	private	64292	hs-grad	9	never-married	adm-clerical	not-in-family	white	female	0	0	40	united-states	<=50k
58	private	312131	masters	14	married-civ-spouse	sales	husband	white	male	0	0	40	united-states	<=50k
70	private	30713	hs-grad	9	married-civ-spouse	farming-fishing	husband	white	male	0	0	30	united-states	<=50k
30	private	246439	some-college	10	divorced	adm-clerical	unmarried	white	male	0	0	40	united-states	<=50k
45	private	338105	bachelors	13	married-civ-spouse	adm-clerical	husband	asian-pac-islander	male	0	0	40	philippines	<=50k
23	private	228243	some-college	10	never-married	craft-repair	not-in-family	white	male	0	0	44	united-states	<=50k
34	local-gov	62463	some-college	10	married-civ-spouse	transport-moving	husband	white	male	0	1579	40	united-states	<=50k
38	private	31603	bachelors	13	married-civ-spouse	craft-repair	wife	white	female	0	0	40	united-states	<=50k
24	private	165054	assoc-voc	11	married-civ-spouse	craft-repair	husband	white	male	0	0	40	united-states	<=50k
53	private	121618	7th-8th	4	never-married	transport-moving	not-in-family	amer-indian-eskimo	male	0	0	40	united-states	<=50k
45	federal-gov	273194	hs-grad	9	never-married	transport-moving	not-in-family	black	male	3325	0	40	united-states	<=50k
21		163665	some-college	10	never-married		own-child	white	female	0	0	40	united-states	<=50k
21	private	538319	some-college	10	never-married	other-service	own-child	white	female	0	0	40	puerto-rico	<=50k
34	private	238246	bachelors	13	never-married	prof-specialty	not-in-family	white	female	0	0	40	united-states	<=50k
32	self-emp-inc	244665	hs-grad	9	married-civ-spouse	craft-repair	husband	white	male	5178	0	45	united-states	>50k
21	private	131811	hs-grad	9	married-civ-spouse	handlers-cleaners	husband	white	male	0	0	40	united-states	<=50k
63		231777	masters	14	married-civ-spouse		husband	white	male	0	0	30	united-states	<=50k
23	private	156807	9th	5	never-married	handlers-cleaners	own-child	black	male	0	0	36	united-states	<=50k
28	private	236861	bachelors	13	divorced	craft-repair	unmarried	white	male	0	0	50	united-states	<=50k
29	self-emp-not-inc	229842	hs-grad	9	never-married	transport-moving	unmarried	black	male	0	0	45	united-states	<=50k
25	local-gov	190057	bachelors	13	never-married	prof-specialty	own-child	white	female	0	0	40	united-states	<=50k
44	state-gov	55076	masters	14	never-married	prof-specialty	not-in-family	white	female	0	0	60	united-states	<=50k
18	private	152545	hs-grad	9	never-married	other-service	own-child	white	female	0	0	8	united-states	<=50k
26	private	153434	hs-grad	9	never-married	other-service	own-child	white	male	0	0	24	united-states	<=50k
47	local-gov	171095	assoc-acdm	12	married-civ-spouse	adm-clerical	wife	white	female	0	0	35	united-states	>50k
23	private	239322	hs-grad	9	divorced	sales	not-in-family	white	male	0	0	40	united-states	<=50k
46	private	138999	some-college	10	married-civ-spouse	machine-op-inspct	husband	white	male	0	0	40	united-states	<=50k
61	local-gov	95450	bachelors	13	married-civ-spouse	exec-managerial	husband	white	male	5178	0	50	united-states	>50k
25	private	176520	hs-grad	9	never-married	craft-repair	other-relative	white	male	0	0	40	united-states	<=50k
38	local-gov	72338	hs-grad	9	married-civ-spouse	protective-serv	husband	asian-pac-islander	male	0	0	54	united-states	>50k
60		386261	bachelors	13	married-spouse-absent		unmarried	black	female	0	0	15	united-states	<=50k
23	private	235722	some-college	10	never-married	other-service	not-in-family	white	male	0	0	20	united-states	<=50k
36	federal-gov	128884	hs-grad	9	divorced	adm-clerical	not-in-family	white	female	0	0	48	united-states	<=50k
46	private	187226	9th	5	divorced	other-service	not-in-family	white	male	0	0	25	united-states	<=50k
32	self-emp-not-inc	298332	bachelors	13	married-civ-spouse	prof-specialty	husband	white	male	0	0	45	united-states	>50k
40	private	173607	10th	6	married-civ-spouse	transport-moving	husband	white	male	0	0	40	united-states	<=50k
31	private	226756	hs-grad	9	never-married	adm-clerical	own-child	black	male	0	0	40	united-states	<=50k
31	private	157887	some-college	10	married-civ-spouse	exec-managerial	husband	white	male	0	0	65	united-states	>50k
32	state-gov	171111	bachelors	13	never-married	adm-clerical	not-in-family	white	male	0	0	37	united-states	<=50k
21	private	126314	some-college	10	never-married	other-service	own-child	white	male	0	0	10	united-states	<=50k
63	private	174018	some-college	10	married-civ-spouse	sales	husband	black	male	0	0	40	united-states	>50k
44	private	144778	some-college	10	separated	exec-managerial	not-in-family	white	male	0	0	45	united-states	>50k
42	self-emp-not-inc	201522	bachelors	13	married-civ-spouse	sales	husband	white	male	0	0	60	united-states	<=50k
23		22966	bachelors	13	never-married		own-child	white	male	0	0	35	united-states	<=50k
30	private	399088	some-college	10	divorced	adm-clerical	not-in-family	white	female	0	0	45	united-states	<=50k
24	private	282202	hs-grad	9	never-married	other-service	unmarried	white	male	0	0	40	el-salvador	<=50k
42	private	102606	bachelors	13	married-civ-spouse	tech-support	husband	white	male	0	0	40	united-states	>50k
44	self-emp-not-inc	246862	hs-grad	9	married-civ-spouse	prof-specialty	wife	white	female	0	0	40	italy	>50k
27	federal-gov	508336	bachelors	13	never-married	exec-managerial	not-in-family	black	male	0	0	48	united-states	<=50k
27	local-gov	263431	some-college	10	never-married	exec-managerial	unmarried	white	male	0	0	40	united-states	<=50k
22	private	235733	hs-grad	9	never-married	other-service	not-in-family	white	female	0	0	45	united-states	<=50k
68	private	107910	hs-grad	9	never-married	sales	not-in-family	white	female	0	0	40	united-states	<=50k
55	self-emp-not-inc	184425	some-college	10	married-civ-spouse	farming-fishing	husband	white	male	0	0	99	united-states	>50k
22	self-emp-not-inc	143062	hs-grad	9	never-married	other-service	own-child	white	male	0	0	40	greece	<=50k
25	private	199545	some-college	10	married-civ-spouse	exec-managerial	wife	white	female	0	0	15	united-states	<=50k
68	self-emp-not-inc	197015	hs-grad	9	married-civ-spouse	farming-fishing	husband	white	male	0	0	45	united-states	<=50k
62	private	149617	some-college	10	widowed	exec-managerial	not-in-family	white	female	0	0	16	united-states	<=50k
26	private	33610	hs-grad	9	divorced	other-service	other-relative	white	male	0	0	40	united-states	<=50k
34	private	192002	masters	14	married-civ-spouse	prof-specialty	husband	white	male	0	0	55	united-states	>50k
68	private	67791	some-college	10	widowed	sales	not-in-family	white	male	0	0	40	united-states	<=50k
42	local-gov	445382	bachelors	13	separated	exec-managerial	not-in-family	white	male	0	0	45	united-states	>50k
45	private	112283	bachelors	13	married-civ-spouse	sales	husband	white	male	0	0	55	united-states	<=50k
26	private	157249	11th	7	never-married	transport-moving	not-in-family	white	male	0	0	40	united-states	<=50k
25	private	109872	hs-grad	9	married-civ-spouse	machine-op-inspct	husband	white	male	0	0	45	united-states	<=50k
23	private	119838	bachelors	13	never-married	prof-specialty	own-child	white	male	0	0	50	united-states	<=50k
29	private	149943	some-college	10	never-married	other-service	not-in-family	other	male	0	1590	40		<=50k
65	without-pay	27012	7th-8th	4	widowed	farming-fishing	unmarried	white	female	0	0	50	united-states	<=50k
31	private	91666	hs-grad	9	never-married	transport-moving	not-in-family	white	male	0	0	50	united-states	<=50k
26	private	270276	hs-grad	9	never-married	adm-clerical	not-in-family	white	female	0	0	40	united-states	<=50k
39	private	179271	some-college	10	married-civ-spouse	craft-repair	husband	white	male	0	0	50	united-states	>50k
44	private	161819	hs-grad	9	married-civ-spouse	machine-op-inspct	husband	white	male	0	0	40	united-states	>50k
45	local-gov	339681	masters	14	divorced	prof-specialty	unmarried	white	female	1506	0	45	united-states	<=50k
26	self-emp-not-inc	219897	masters	14	never-married	prof-specialty	not-in-family	white	female	0	0	50	united-states	<=50k
26	private	91683	10th	6	married-civ-spouse	transport-moving	husband	white	male	0	0	35	united-states	<=50k
36	private	188834	9th	5	married-civ-spouse	transport-moving	husband	white	male	0	0	50	united-states	<=50k
38	private	187046	11th	7	married-civ-spouse	craft-repair	husband	white	male	0	0	45	united-states	<=50k
39	private	191807	hs-grad	9	never-married	machine-op-inspct	unmarried	white	male	0	0	48	united-states	<=50k
52	self-emp-inc	179951	prof-school	15	married-civ-spouse	exec-managerial	husband	white	male	0	0	40	united-states	<=50k
39	private	324420	1st-4th	2	married-civ-spouse	craft-repair	husband	white	male	0	0	45	mexico	<=50k
41	self-emp-not-inc	66632	some-college	10	divorced	craft-repair	not-in-family	white	male	0	0	40	united-states	<=50k
42	local-gov	121718	masters	14	married-civ-spouse	exec-managerial	husband	white	male	0	1902	60	united-states	>50k
47	private	162034	bachelors	13	married-civ-spouse	sales	husband	white	male	0	0	70	united-states	<=50k
28	local-gov	218990	assoc-voc	11	married-civ-spouse	protective-serv	husband	black	male	0	0	46	united-states	<=50k
25	local-gov	125863	bachelors	13	never-married	prof-specialty	own-child	white	male	0	0	35	united-states	<=50k
35	private	225330	bachelors	13	never-married	adm-clerical	not-in-family	white	female	0	0	40	united-states	<=50k
32	private	120426	hs-grad	9	separated	adm-clerical	unmarried	white	female	0	0	40	united-states	<=50k
38	private	119741	masters	14	married-civ-spouse	craft-repair	husband	black	male	0	0	40	united-states	>50k
44	private	32000	some-college	10	married-civ-spouse	tech-support	husband	white	male	0	0	18	united-states	>50k
21		124242	some-college	10	never-married		own-child	white	female	0	0	40	united-states	<=50k
27	private	278581	bachelors	13	never-married	sales	own-child	white	female	0	0	40	united-states	<=50k
30	private	230224	bachelors	13	never-married	exec-managerial	not-in-family	white	male	0	0	55	united-states	>50k
30	private	204374	bachelors	13	never-married	sales	not-in-family	white	male	0	1741	48	united-states	<=50k
45	private	188386	hs-grad	9	married-civ-spouse	handlers-cleaners	husband	white	male	0	1628	45	united-states	<=50k
20	private	164922	hs-grad	9	never-married	craft-repair	own-child	white	male	0	0	40	united-states	<=50k
57	private	195176	masters	14	never-married	prof-specialty	not-in-family	white	male	0	0	80	united-states	<=50k
43	private	166740	some-college	10	divorced	adm-clerical	not-in-family	white	male	0	0	48	united-states	<=50k
50		156008	11th	7	married-civ-spouse		own-child	black	female	0	0	40	united-states	<=50k
28	private	162551	7th-8th	4	married-civ-spouse	machine-op-inspct	other-relative	asian-pac-islander	female	0	0	48	china	<=50k
25	private	211231	hs-grad	9	married-civ-spouse	tech-support	other-relative	white	female	0	0	48	united-states	>50k
25	private	169990	hs-grad	9	married-civ-spouse	sales	husband	white	male	0	0	40	united-states	<=50k
90	private	221832	bachelors	13	married-civ-spouse	exec-managerial	husband	white	male	0	0	45	united-states	<=50k
38	local-gov	255454	bachelors	13	separated	prof-specialty	unmarried	black	male	0	0	40	united-states	<=50k
35	private	28160	bachelors	13	married-spouse-absent	exec-managerial	unmarried	white	female	0	0	40	united-states	<=50k
50	state-gov	159219	bachelors	13	married-civ-spouse	exec-managerial	husband	white	male	0	0	40	canada	>50k
26	local-gov	103148	hs-grad	9	never-married	adm-clerical	not-in-family	white	female	0	0	40	united-states	<=50k
39	private	165186	some-college	10	married-civ-spouse	farming-fishing	husband	white	male	0	0	45	united-states	<=50k
56	private	31782	10th	6	married-civ-spouse	sales	husband	white	male	0	0	40	united-states	<=50k
24	local-gov	249101	hs-grad	9	divorced	protective-serv	unmarried	black	female	0	0	40	united-states	<=50k
46	private	243190	hs-grad	9	married-civ-spouse	adm-clerical	wife	white	female	7688	0	40	united-states	>50k
18	local-gov	153405	11th	7	never-married	adm-clerical	other-relative	white	female	0	0	25	united-states	<=50k
37	private	329980	masters	14	married-civ-spouse	exec-managerial	husband	white	male	0	2415	60	united-states	>50k
57	private	176079	masters	14	divorced	prof-specialty	not-in-family	white	female	0	0	40	united-states	<=50k
43	state-gov	218542	hs-grad	9	never-married	adm-clerical	unmarried	black	female	0	0	40	united-states	<=50k
29	state-gov	303446	bachelors	13	married-civ-spouse	prof-specialty	husband	white	male	0	0	25	nicaragua	<=50k
40	private	102606	masters	14	married-civ-spouse	exec-managerial	husband	white	male	0	0	40	united-states	>50k
44	self-emp-not-inc	483201	bachelors	13	married-civ-spouse	exec-managerial	husband	white	male	0	0	40	united-states	<=50k
77	local-gov	144608	hs-grad	9	married-civ-spouse	exec-managerial	husband	white	male	0	0	6	united-states	<=50k
30	private	226013	bachelors	13	never-married	prof-specialty	not-in-family	black	male	0	0	40	united-states	<=50k
21	private	165475	hs-grad	9	married-civ-spouse	machine-op-inspct	husband	white	male	0	0	40	united-states	<=50k
66	private	263637	10th	6	married-civ-spouse	protective-serv	husband	white	male	0	0	40	united-states	<=50k
40	private	201495	11th	7	never-married	transport-moving	own-child	white	male	0	0	35	united-states	<=50k
68	private	213720	hs-grad	9	married-civ-spouse	sales	husband	white	male	0	0	40	united-states	<=50k
64	private	170483	hs-grad	9	widowed	other-service	not-in-family	white	female	0	0	38	united-states	<=50k
26	private	214303	bachelors	13	never-married	prof-specialty	not-in-family	white	female	0	0	50	united-states	<=50k
32	private	190511	some-college	10	married-civ-spouse	exec-managerial	husband	white	male	0	0	40	united-states	>50k
32	private	242150	hs-grad	9	never-married	adm-clerical	own-child	white	male	0	0	38	united-states	<=50k
51	local-gov	159755	masters	14	married-civ-spouse	prof-specialty	husband	white	male	0	0	40	united-states	>50k
50	private	147629	masters	14	married-civ-spouse	prof-specialty	husband	white	male	15024	0	45	united-states	>50k
49	private	268022	bachelors	13	married-civ-spouse	sales	husband	white	male	0	0	50	united-states	>50k
28	private	188711	bachelors	13	never-married	transport-moving	unmarried	white	male	0	0	20	united-states	<=50k
29	private	452205	hs-grad	9	divorced	other-service	unmarried	white	female	0	0	36	united-states	<=50k
21	private	260847	some-college	10	never-married	sales	own-child	white	male	0	0	30	united-states	<=50k
28	private	291374	hs-grad	9	never-married	adm-clerical	unmarried	black	female	0	0	40	united-states	<=50k
55	private	189933	10th	6	married-civ-spouse	craft-repair	husband	white	male	0	0	40	united-states	<=50k
45	self-emp-not-inc	133969	hs-grad	9	married-civ-spouse	sales	husband	asian-pac-islander	male	0	0	50	south	>50k
35	private	330664	some-college	10	never-married	sales	not-in-family	white	male	0	0	40	united-states	<=50k
31		672412	11th	7	separated		not-in-family	black	male	0	0	40	united-states	<=50k
26	private	122999	masters	14	never-married	prof-specialty	not-in-family	white	male	8614	0	40	united-states	>50k
30	private	111415	hs-grad	9	married-civ-spouse	other-service	husband	white	male	0	0	55	germany	<=50k
33	private	217235	hs-grad	9	married-civ-spouse	sales	husband	white	male	0	0	20	united-states	<=50k
40	private	121956	bachelors	13	married-spouse-absent	prof-specialty	not-in-family	asian-pac-islander	male	13550	0	40	cambodia	>50k
23	private	120172	bachelors	13	never-married	exec-managerial	not-in-family	white	male	0	0	40	united-states	<=50k
35	private	343403	some-college	10	never-married	sales	not-in-family	white	female	0	0	40	united-states	<=50k
48	self-emp-not-inc	104790	11th	7	married-civ-spouse	farming-fishing	husband	white	male	0	0	50	united-states	>50k
39	local-gov	473547	10th	6	divorced	handlers-cleaners	own-child	black	male	0	0	40	united-states	<=50k
53	local-gov	260106	prof-school	15	divorced	prof-specialty	not-in-family	white	female	0	0	50	united-states	<=50k
49	federal-gov	168232	hs-grad	9	married-civ-spouse	adm-clerical	husband	white	male	0	0	40	united-states	>50k
31	private	348491	bachelors	13	never-married	exec-managerial	not-in-family	black	female	0	0	40	united-states	<=50k
36	private	24106	hs-grad	9	married-civ-spouse	craft-repair	husband	white	male	3103	0	40	united-states	>50k
60	self-emp-inc	197553	some-college	10	married-civ-spouse	exec-managerial	husband	white	male	7688	0	50	united-states	>50k
29	private	421065	hs-grad	9	never-married	machine-op-inspct	not-in-family	white	male	0	0	48	united-states	<=50k
54	self-emp-inc	138852	some-college	10	married-civ-spouse	sales	husband	white	male	0	0	45	united-states	>50k
28		169631	assoc-acdm	12	married-af-spouse		wife	white	female	0	0	3	united-states	<=50k
34	private	379412	hs-grad	9	married-civ-spouse	craft-repair	husband	white	male	0	0	50	united-states	<=50k
30	private	181992	some-college	10	never-married	sales	not-in-family	black	female	0	0	35	united-states	<=50k
19	private	365640	hs-grad	9	never-married	priv-house-serv	not-in-family	white	female	0	0	45		<=50k
26	private	236564	hs-grad	9	never-married	handlers-cleaners	not-in-family	white	male	0	0	40	united-states	<=50k
47	private	363418	some-college	10	never-married	sales	not-in-family	white	male	0	0	70	united-states	>50k
50	private	112351	hs-grad	9	divorced	exec-managerial	unmarried	white	male	0	0	38	united-states	<=50k
30	private	204704	bachelors	13	never-married	exec-managerial	unmarried	white	female	0	0	45	united-states	>50k
44	private	54611	some-college	10	divorced	machine-op-inspct	not-in-family	white	male	0	0	50	united-states	<=50k
49	private	128132	hs-grad	9	married-civ-spouse	sales	husband	white	male	0	0	60	united-states	>50k
75	self-emp-not-inc	30599	masters	14	married-spouse-absent	prof-specialty	not-in-family	white	female	0	0	50	united-states	<=50k
37	private	379522	bachelors	13	married-civ-spouse	sales	husband	white	male	0	0	55	united-states	>50k
[truncated: 30,562 more rows]
